# Supplementary material for: Intermolecular Coulombic decay in liquid water competes with proton transfer and non-adiabatic relaxation
Source: Nat Commun. 2025 Jul 22;16:6732. doi: 10.1038/s41467-025-61912-w (PMC12284144; doi:10.1038/s41467-025-61912-w)
Supplement: Supplementary file 3 — Supplementary Data 1 [file 41467_2025_61912_MOESM3_ESM.zip]

Archive with 3,062 entries (3,014 files):
- Molecular dynamics/D2O/
- Molecular dynamics/D2O/README.txt
- Molecular dynamics/D2O/TRAJ0/
- Molecular dynamics/D2O/TRAJ0/4/
- Molecular dynamics/D2O/TRAJ0/4/output1
- Molecular dynamics/D2O/TRAJ0/4/output10
- Molecular dynamics/D2O/TRAJ0/4/output11
- Molecular dynamics/D2O/TRAJ0/4/output12
- Molecular dynamics/D2O/TRAJ0/4/output13
- Molecular dynamics/D2O/TRAJ0/4/output14
- Molecular dynamics/D2O/TRAJ0/4/output15
- Molecular dynamics/D2O/TRAJ0/4/output16
- Molecular dynamics/D2O/TRAJ0/4/output17
- Molecular dynamics/D2O/TRAJ0/4/output18
- Molecular dynamics/D2O/TRAJ0/4/output19
- Molecular dynamics/D2O/TRAJ0/4/output2
- Molecular dynamics/D2O/TRAJ0/4/output20
- Molecular dynamics/D2O/TRAJ0/4/output21
- Molecular dynamics/D2O/TRAJ0/4/output22
- Molecular dynamics/D2O/TRAJ0/4/output23
- Molecular dynamics/D2O/TRAJ0/4/output24
- Molecular dynamics/D2O/TRAJ0/4/output25
- Molecular dynamics/D2O/TRAJ0/4/output26
- Molecular dynamics/D2O/TRAJ0/4/output27
- Molecular dynamics/D2O/TRAJ0/4/output28
- Molecular dynamics/D2O/TRAJ0/4/output29
- Molecular dynamics/D2O/TRAJ0/4/output3
- Molecular dynamics/D2O/TRAJ0/4/output30
- Molecular dynamics/D2O/TRAJ0/4/output31
- Molecular dynamics/D2O/TRAJ0/4/output32
- Molecular dynamics/D2O/TRAJ0/4/output33
- Molecular dynamics/D2O/TRAJ0/4/output34
- Molecular dynamics/D2O/TRAJ0/4/output35
- Molecular dynamics/D2O/TRAJ0/4/output36
- Molecular dynamics/D2O/TRAJ0/4/output37
- Molecular dynamics/D2O/TRAJ0/4/output38
- Molecular dynamics/D2O/TRAJ0/4/output39
- Molecular dynamics/D2O/TRAJ0/4/output4
- Molecular dynamics/D2O/TRAJ0/4/output40
- Molecular dynamics/D2O/TRAJ0/4/output41
- Molecular dynamics/D2O/TRAJ0/4/output42
- Molecular dynamics/D2O/TRAJ0/4/output5
- Molecular dynamics/D2O/TRAJ0/4/output6
- Molecular dynamics/D2O/TRAJ0/4/output7
- Molecular dynamics/D2O/TRAJ0/4/output8
- Molecular dynamics/D2O/TRAJ0/4/output9
- Molecular dynamics/D2O/TRAJ0/double/
- Molecular dynamics/D2O/TRAJ0/double/output1
- Molecular dynamics/D2O/TRAJ0/double/output10
- Molecular dynamics/D2O/TRAJ0/double/output11
- Molecular dynamics/D2O/TRAJ0/double/output12
- Molecular dynamics/D2O/TRAJ0/double/output13
- Molecular dynamics/D2O/TRAJ0/double/output14
- Molecular dynamics/D2O/TRAJ0/double/output15
- Molecular dynamics/D2O/TRAJ0/double/output16
- Molecular dynamics/D2O/TRAJ0/double/output17
- Molecular dynamics/D2O/TRAJ0/double/output18
- Molecular dynamics/D2O/TRAJ0/double/output19
- Molecular dynamics/D2O/TRAJ0/double/output2
- Molecular dynamics/D2O/TRAJ0/double/output20
- Molecular dynamics/D2O/TRAJ0/double/output21
- Molecular dynamics/D2O/TRAJ0/double/output22
- Molecular dynamics/D2O/TRAJ0/double/output23
- Molecular dynamics/D2O/TRAJ0/double/output24
- Molecular dynamics/D2O/TRAJ0/double/output25
- Molecular dynamics/D2O/TRAJ0/double/output26
- Molecular dynamics/D2O/TRAJ0/double/output27
- Molecular dynamics/D2O/TRAJ0/double/output28
- Molecular dynamics/D2O/TRAJ0/double/output29
- Molecular dynamics/D2O/TRAJ0/double/output3
- Molecular dynamics/D2O/TRAJ0/double/output30
- Molecular dynamics/D2O/TRAJ0/double/output31
- Molecular dynamics/D2O/TRAJ0/double/output32
- Molecular dynamics/D2O/TRAJ0/double/output33
- Molecular dynamics/D2O/TRAJ0/double/output34
- Molecular dynamics/D2O/TRAJ0/double/output35
- Molecular dynamics/D2O/TRAJ0/double/output36
- Molecular dynamics/D2O/TRAJ0/double/output37
- Molecular dynamics/D2O/TRAJ0/double/output38
- Molecular dynamics/D2O/TRAJ0/double/output39
- Molecular dynamics/D2O/TRAJ0/double/output4
- Molecular dynamics/D2O/TRAJ0/double/output40
- Molecular dynamics/D2O/TRAJ0/double/output41
- Molecular dynamics/D2O/TRAJ0/double/output42
- Molecular dynamics/D2O/TRAJ0/double/output5
- Molecular dynamics/D2O/TRAJ0/double/output6
- Molecular dynamics/D2O/TRAJ0/double/output7
- Molecular dynamics/D2O/TRAJ0/double/output8
- Molecular dynamics/D2O/TRAJ0/double/output9
- Molecular dynamics/D2O/TRAJ0/OH_lenghts.txt
- Molecular dynamics/D2O/TRAJ0/strs/
- Molecular dynamics/D2O/TRAJ0/strs/str1.xyz
- Molecular dynamics/D2O/TRAJ0/strs/str10.xyz
- Molecular dynamics/D2O/TRAJ0/strs/str11.xyz
- Molecular dynamics/D2O/TRAJ0/strs/str12.xyz
- Molecular dynamics/D2O/TRAJ0/strs/str13.xyz
- Molecular dynamics/D2O/TRAJ0/strs/str14.xyz
- Molecular dynamics/D2O/TRAJ0/strs/str15.xyz
- Molecular dynamics/D2O/TRAJ0/strs/str16.xyz
- Molecular dynamics/D2O/TRAJ0/strs/str17.xyz
- Molecular dynamics/D2O/TRAJ0/strs/str18.xyz
- Molecular dynamics/D2O/TRAJ0/strs/str19.xyz
- Molecular dynamics/D2O/TRAJ0/strs/str2.xyz
- Molecular dynamics/D2O/TRAJ0/strs/str20.xyz
- Molecular dynamics/D2O/TRAJ0/strs/str21.xyz
- Molecular dynamics/D2O/TRAJ0/strs/str22.xyz
- Molecular dynamics/D2O/TRAJ0/strs/str23.xyz
- Molecular dynamics/D2O/TRAJ0/strs/str24.xyz
- Molecular dynamics/D2O/TRAJ0/strs/str25.xyz
- Molecular dynamics/D2O/TRAJ0/strs/str26.xyz
- Molecular dynamics/D2O/TRAJ0/strs/str27.xyz
- Molecular dynamics/D2O/TRAJ0/strs/str28.xyz
- Molecular dynamics/D2O/TRAJ0/strs/str29.xyz
- Molecular dynamics/D2O/TRAJ0/strs/str3.xyz
- Molecular dynamics/D2O/TRAJ0/strs/str30.xyz
- Molecular dynamics/D2O/TRAJ0/strs/str31.xyz
- Molecular dynamics/D2O/TRAJ0/strs/str32.xyz
- Molecular dynamics/D2O/TRAJ0/strs/str33.xyz
- Molecular dynamics/D2O/TRAJ0/strs/str34.xyz
- Molecular dynamics/D2O/TRAJ0/strs/str35.xyz
- Molecular dynamics/D2O/TRAJ0/strs/str36.xyz
- Molecular dynamics/D2O/TRAJ0/strs/str37.xyz
- Molecular dynamics/D2O/TRAJ0/strs/str38.xyz
- Molecular dynamics/D2O/TRAJ0/strs/str39.xyz
- Molecular dynamics/D2O/TRAJ0/strs/str4.xyz
- Molecular dynamics/D2O/TRAJ0/strs/str40.xyz
- Molecular dynamics/D2O/TRAJ0/strs/str41.xyz
- Molecular dynamics/D2O/TRAJ0/strs/str42.xyz
- Molecular dynamics/D2O/TRAJ0/strs/str5.xyz
- Molecular dynamics/D2O/TRAJ0/strs/str6.xyz
- Molecular dynamics/D2O/TRAJ0/strs/str7.xyz
- Molecular dynamics/D2O/TRAJ0/strs/str8.xyz
- Molecular dynamics/D2O/TRAJ0/strs/str9.xyz
- Molecular dynamics/D2O/TRAJ1/
- Molecular dynamics/D2O/TRAJ1/4/
- Molecular dynamics/D2O/TRAJ1/4/output1
- Molecular dynamics/D2O/TRAJ1/4/output10
- Molecular dynamics/D2O/TRAJ1/4/output100
- Molecular dynamics/D2O/TRAJ1/4/output101
- Molecular dynamics/D2O/TRAJ1/4/output102
- Molecular dynamics/D2O/TRAJ1/4/output103
- Molecular dynamics/D2O/TRAJ1/4/output104
- Molecular dynamics/D2O/TRAJ1/4/output105
- Molecular dynamics/D2O/TRAJ1/4/output106
- Molecular dynamics/D2O/TRAJ1/4/output107
- Molecular dynamics/D2O/TRAJ1/4/output108
- Molecular dynamics/D2O/TRAJ1/4/output109
- Molecular dynamics/D2O/TRAJ1/4/output11
- Molecular dynamics/D2O/TRAJ1/4/output110
- Molecular dynamics/D2O/TRAJ1/4/output111
- Molecular dynamics/D2O/TRAJ1/4/output112
- Molecular dynamics/D2O/TRAJ1/4/output113
- Molecular dynamics/D2O/TRAJ1/4/output114
- Molecular dynamics/D2O/TRAJ1/4/output115
- Molecular dynamics/D2O/TRAJ1/4/output116
- Molecular dynamics/D2O/TRAJ1/4/output117
- Molecular dynamics/D2O/TRAJ1/4/output118
- Molecular dynamics/D2O/TRAJ1/4/output119
- Molecular dynamics/D2O/TRAJ1/4/output12
- Molecular dynamics/D2O/TRAJ1/4/output120
- Molecular dynamics/D2O/TRAJ1/4/output121
- Molecular dynamics/D2O/TRAJ1/4/output122
- Molecular dynamics/D2O/TRAJ1/4/output123
- Molecular dynamics/D2O/TRAJ1/4/output124
- Molecular dynamics/D2O/TRAJ1/4/output125
- Molecular dynamics/D2O/TRAJ1/4/output126
- Molecular dynamics/D2O/TRAJ1/4/output127
- Molecular dynamics/D2O/TRAJ1/4/output128
- Molecular dynamics/D2O/TRAJ1/4/output129
- Molecular dynamics/D2O/TRAJ1/4/output13
- Molecular dynamics/D2O/TRAJ1/4/output130
- Molecular dynamics/D2O/TRAJ1/4/output131
- Molecular dynamics/D2O/TRAJ1/4/output132
- Molecular dynamics/D2O/TRAJ1/4/output133
- Molecular dynamics/D2O/TRAJ1/4/output134
- Molecular dynamics/D2O/TRAJ1/4/output135
- Molecular dynamics/D2O/TRAJ1/4/output136
- Molecular dynamics/D2O/TRAJ1/4/output137
- Molecular dynamics/D2O/TRAJ1/4/output138
- Molecular dynamics/D2O/TRAJ1/4/output139
- Molecular dynamics/D2O/TRAJ1/4/output14
- Molecular dynamics/D2O/TRAJ1/4/output140
- Molecular dynamics/D2O/TRAJ1/4/output141
- Molecular dynamics/D2O/TRAJ1/4/output142
- Molecular dynamics/D2O/TRAJ1/4/output143
- Molecular dynamics/D2O/TRAJ1/4/output144
- Molecular dynamics/D2O/TRAJ1/4/output145
- Molecular dynamics/D2O/TRAJ1/4/output146
- Molecular dynamics/D2O/TRAJ1/4/output147
- Molecular dynamics/D2O/TRAJ1/4/output148
- Molecular dynamics/D2O/TRAJ1/4/output149
- Molecular dynamics/D2O/TRAJ1/4/output15
- Molecular dynamics/D2O/TRAJ1/4/output150
- Molecular dynamics/D2O/TRAJ1/4/output151
- Molecular dynamics/D2O/TRAJ1/4/output152
- Molecular dynamics/D2O/TRAJ1/4/output153
- Molecular dynamics/D2O/TRAJ1/4/output154
- Molecular dynamics/D2O/TRAJ1/4/output155
- Molecular dynamics/D2O/TRAJ1/4/output156
- Molecular dynamics/D2O/TRAJ1/4/output157
- Molecular dynamics/D2O/TRAJ1/4/output158
- Molecular dynamics/D2O/TRAJ1/4/output159
- Molecular dynamics/D2O/TRAJ1/4/output16
- Molecular dynamics/D2O/TRAJ1/4/output160
- Molecular dynamics/D2O/TRAJ1/4/output161
- Molecular dynamics/D2O/TRAJ1/4/output162
- Molecular dynamics/D2O/TRAJ1/4/output163
- Molecular dynamics/D2O/TRAJ1/4/output164
- Molecular dynamics/D2O/TRAJ1/4/output165
- Molecular dynamics/D2O/TRAJ1/4/output166
- Molecular dynamics/D2O/TRAJ1/4/output167
- Molecular dynamics/D2O/TRAJ1/4/output168
- Molecular dynamics/D2O/TRAJ1/4/output169
- Molecular dynamics/D2O/TRAJ1/4/output17
- Molecular dynamics/D2O/TRAJ1/4/output170
- Molecular dynamics/D2O/TRAJ1/4/output171
- Molecular dynamics/D2O/TRAJ1/4/output172
- Molecular dynamics/D2O/TRAJ1/4/output173
- Molecular dynamics/D2O/TRAJ1/4/output174
- Molecular dynamics/D2O/TRAJ1/4/output18
- Molecular dynamics/D2O/TRAJ1/4/output19
- Molecular dynamics/D2O/TRAJ1/4/output2
- Molecular dynamics/D2O/TRAJ1/4/output20
- Molecular dynamics/D2O/TRAJ1/4/output21
- Molecular dynamics/D2O/TRAJ1/4/output22
- Molecular dynamics/D2O/TRAJ1/4/output23
- Molecular dynamics/D2O/TRAJ1/4/output24
- Molecular dynamics/D2O/TRAJ1/4/output25
- Molecular dynamics/D2O/TRAJ1/4/output26
- Molecular dynamics/D2O/TRAJ1/4/output27
- Molecular dynamics/D2O/TRAJ1/4/output28
- Molecular dynamics/D2O/TRAJ1/4/output29
- Molecular dynamics/D2O/TRAJ1/4/output3
- Molecular dynamics/D2O/TRAJ1/4/output30
- Molecular dynamics/D2O/TRAJ1/4/output31
- Molecular dynamics/D2O/TRAJ1/4/output32
- Molecular dynamics/D2O/TRAJ1/4/output33
- Molecular dynamics/D2O/TRAJ1/4/output34
- Molecular dynamics/D2O/TRAJ1/4/output35
- Molecular dynamics/D2O/TRAJ1/4/output36
- Molecular dynamics/D2O/TRAJ1/4/output37
- Molecular dynamics/D2O/TRAJ1/4/output38
- Molecular dynamics/D2O/TRAJ1/4/output39
- Molecular dynamics/D2O/TRAJ1/4/output4
- Molecular dynamics/D2O/TRAJ1/4/output40
- Molecular dynamics/D2O/TRAJ1/4/output41
- Molecular dynamics/D2O/TRAJ1/4/output42
- Molecular dynamics/D2O/TRAJ1/4/output43
- Molecular dynamics/D2O/TRAJ1/4/output44
- Molecular dynamics/D2O/TRAJ1/4/output45
- Molecular dynamics/D2O/TRAJ1/4/output46
- Molecular dynamics/D2O/TRAJ1/4/output47
- Molecular dynamics/D2O/TRAJ1/4/output48
- Molecular dynamics/D2O/TRAJ1/4/output49
- Molecular dynamics/D2O/TRAJ1/4/output5
- Molecular dynamics/D2O/TRAJ1/4/output50
- Molecular dynamics/D2O/TRAJ1/4/output51
- Molecular dynamics/D2O/TRAJ1/4/output52
- Molecular dynamics/D2O/TRAJ1/4/output53
- Molecular dynamics/D2O/TRAJ1/4/output54
- Molecular dynamics/D2O/TRAJ1/4/output55
- Molecular dynamics/D2O/TRAJ1/4/output56
- Molecular dynamics/D2O/TRAJ1/4/output57
- Molecular dynamics/D2O/TRAJ1/4/output58
- Molecular dynamics/D2O/TRAJ1/4/output59
- Molecular dynamics/D2O/TRAJ1/4/output6
- Molecular dynamics/D2O/TRAJ1/4/output60
- Molecular dynamics/D2O/TRAJ1/4/output61
- Molecular dynamics/D2O/TRAJ1/4/output62
- Molecular dynamics/D2O/TRAJ1/4/output63
- Molecular dynamics/D2O/TRAJ1/4/output64
- Molecular dynamics/D2O/TRAJ1/4/output65
- Molecular dynamics/D2O/TRAJ1/4/output66
- Molecular dynamics/D2O/TRAJ1/4/output67
- Molecular dynamics/D2O/TRAJ1/4/output68
- Molecular dynamics/D2O/TRAJ1/4/output69
- Molecular dynamics/D2O/TRAJ1/4/output7
- Molecular dynamics/D2O/TRAJ1/4/output70
- Molecular dynamics/D2O/TRAJ1/4/output71
- Molecular dynamics/D2O/TRAJ1/4/output72
- Molecular dynamics/D2O/TRAJ1/4/output73
- Molecular dynamics/D2O/TRAJ1/4/output74
- Molecular dynamics/D2O/TRAJ1/4/output75
- Molecular dynamics/D2O/TRAJ1/4/output76
- Molecular dynamics/D2O/TRAJ1/4/output77
- Molecular dynamics/D2O/TRAJ1/4/output78
- Molecular dynamics/D2O/TRAJ1/4/output79
- Molecular dynamics/D2O/TRAJ1/4/output8
- Molecular dynamics/D2O/TRAJ1/4/output80
- Molecular dynamics/D2O/TRAJ1/4/output81
- Molecular dynamics/D2O/TRAJ1/4/output82
- Molecular dynamics/D2O/TRAJ1/4/output83
- Molecular dynamics/D2O/TRAJ1/4/output84
- Molecular dynamics/D2O/TRAJ1/4/output85
- Molecular dynamics/D2O/TRAJ1/4/output86
- Molecular dynamics/D2O/TRAJ1/4/output87
- Molecular dynamics/D2O/TRAJ1/4/output88
- Molecular dynamics/D2O/TRAJ1/4/output89
- Molecular dynamics/D2O/TRAJ1/4/output9
- Molecular dynamics/D2O/TRAJ1/4/output90
[truncated: 2,762 more entries]
