# Supplementary material for: Intermolecular Coulombic decay in liquid water competes with proton transfer and non-adiabatic relaxation
Source: Nat Commun. 2025 Jul 22;16:6732. doi: 10.1038/s41467-025-61912-w (PMC12284144; doi:10.1038/s41467-025-61912-w)
Supplement: Supplementary file 3 — Supplementary Data 1 [file 41467_2025_61912_MOESM3_ESM.zip › Molecular dynamics/D2O/README.txt]

There are 10 different trajectories.
Each trajectory file includes:
	strs - geometry files for each step
	4 - folder which includes information about an energy of the 2a1 ionized system for each step
	double - folder which includes information about an energy of the doubly ionized system for each step
	OH_lenghts.txt - file which includes OH distance for each step
