# Supplementary material for: Intermolecular Coulombic decay in liquid water competes with proton transfer and non-adiabatic relaxation
Source: Nat Commun. 2025 Jul 22;16:6732. doi: 10.1038/s41467-025-61912-w (PMC12284144; doi:10.1038/s41467-025-61912-w)
Supplement: Supplementary file 3 — Supplementary Data 1 [file 41467_2025_61912_MOESM3_ESM.zip › Molecular dynamics/D2O/TRAJ0/4/output1]

######################################
STEP = 0
Energy of core fragment 0 ground state-152.66902559
Energy of core fragment 0 ionised state-151.44925032
FragmentsEnergyGS = -152.66902559
TotalEnergyGS = -152.66902558999998973
TIME = 0:03:02.114865
FragmentsEnergyIS = -151.44925032
TotalEnergyIS = -151.44925032000000442
TIME = 0:03:02.114887
######################################
STEP = 1
Energy of core fragment 0 ground state-152.66902559
Energy of core fragment 0 ionised state-151.44925032
ElEnergyGS = -0.5926182603988738
FragmentsEnergyGS = -152.66902559
TotalEnergyGS = -152.66902558999998973
EnergyChangeGS = 0.0
MaxChargesChangeGS = 0.0010429999999999606
TIME = 0:06:27.037127
ElEnergyIS = -0.3200134429932278
FragmentsEnergyIS = -151.44925032
TotalEnergyIS = -151.44925032000000442
EnergyChangeIS = 0.0
MaxChargesChangeIS = 0.0005129999999999857
TIME = 0:06:27.037323
### DONE ###
