# Supplementary material for: Intermolecular Coulombic decay in liquid water competes with proton transfer and non-adiabatic relaxation
Source: Nat Commun. 2025 Jul 22;16:6732. doi: 10.1038/s41467-025-61912-w (PMC12284144; doi:10.1038/s41467-025-61912-w)
Supplement: Supplementary file 3 — Supplementary Data 1 [file 41467_2025_61912_MOESM3_ESM.zip › Molecular dynamics/D2O/TRAJ0/4/output11]

######################################
STEP = 0
Energy of core fragment 0 ground state-152.65115002
Energy of core fragment 0 ionised state-151.49452730
FragmentsEnergyGS = -152.65115002
TotalEnergyGS = -152.65115001999998867
TIME = 0:03:36.238665
FragmentsEnergyIS = -151.4945273
TotalEnergyIS = -151.49452729999998724
TIME = 0:03:36.238688
######################################
STEP = 1
Energy of core fragment 0 ground state-152.65115002
Energy of core fragment 0 ionised state-151.49452730
ElEnergyGS = -0.5464805105707792
FragmentsEnergyGS = -152.65115002
TotalEnergyGS = -152.65115001999998867
EnergyChangeGS = 0.0
MaxChargesChangeGS = 0.0006579999999999919
TIME = 0:06:36.304582
ElEnergyIS = -0.31620325774299096
FragmentsEnergyIS = -151.4945273
TotalEnergyIS = -151.49452729999998724
EnergyChangeIS = 0.0
MaxChargesChangeIS = 0.0006059999999999954
TIME = 0:06:36.304781
### DONE ###
