# Supplementary material for: Intermolecular Coulombic decay in liquid water competes with proton transfer and non-adiabatic relaxation
Source: Nat Commun. 2025 Jul 22;16:6732. doi: 10.1038/s41467-025-61912-w (PMC12284144; doi:10.1038/s41467-025-61912-w)
Supplement: Supplementary file 3 — Supplementary Data 1 [file 41467_2025_61912_MOESM3_ESM.zip › Molecular dynamics/D2O/TRAJ0/4/output14]

######################################
STEP = 0
Energy of core fragment 0 ground state-152.63123175
Energy of core fragment 0 ionised state-151.50130540
FragmentsEnergyGS = -152.63123175
TotalEnergyGS = -152.63123175000001197
TIME = 0:03:29.224275
FragmentsEnergyIS = -151.5013054
TotalEnergyIS = -151.50130540000000678
TIME = 0:03:29.224297
######################################
STEP = 1
Energy of core fragment 0 ground state-152.63123175
Energy of core fragment 0 ionised state-151.50130541
ElEnergyGS = -0.525910625467132
FragmentsEnergyGS = -152.63123175
TotalEnergyGS = -152.63123175000001197
EnergyChangeGS = 0.0
MaxChargesChangeGS = 0.0009649999999999936
TIME = 0:06:58.995327
ElEnergyIS = -0.311732934142373
FragmentsEnergyIS = -151.50130541
TotalEnergyIS = -151.50130540999998630
EnergyChangeIS = 9.999979511121637e-09
MaxChargesChangeIS = 0.0013699999999999823
TIME = 0:06:58.995532
### DONE ###
