# Supplementary material for: Intermolecular Coulombic decay in liquid water competes with proton transfer and non-adiabatic relaxation
Source: Nat Commun. 2025 Jul 22;16:6732. doi: 10.1038/s41467-025-61912-w (PMC12284144; doi:10.1038/s41467-025-61912-w)
Supplement: Supplementary file 3 — Supplementary Data 1 [file 41467_2025_61912_MOESM3_ESM.zip › Molecular dynamics/D2O/TRAJ0/4/output15]

######################################
STEP = 0
Energy of core fragment 0 ground state-152.62350214
Energy of core fragment 0 ionised state-151.50203532
FragmentsEnergyGS = -152.62350214
TotalEnergyGS = -152.62350213999999937
TIME = 0:03:22.725241
FragmentsEnergyIS = -151.50203532
TotalEnergyIS = -151.50203532000000450
TIME = 0:03:22.725270
######################################
STEP = 1
Energy of core fragment 0 ground state-152.62350214
Energy of core fragment 0 ionised state-151.50203532
ElEnergyGS = -0.521259727809425
FragmentsEnergyGS = -152.62350214
TotalEnergyGS = -152.62350213999999937
EnergyChangeGS = 0.0
MaxChargesChangeGS = 0.0012809999999999766
TIME = 0:06:47.782657
ElEnergyIS = -0.3116354494490471
FragmentsEnergyIS = -151.50203532
TotalEnergyIS = -151.50203532000000450
EnergyChangeIS = 0.0
MaxChargesChangeIS = 0.0005119999999999569
TIME = 0:06:47.782860
### DONE ###
