# Supplementary material for: Intermolecular Coulombic decay in liquid water competes with proton transfer and non-adiabatic relaxation
Source: Nat Commun. 2025 Jul 22;16:6732. doi: 10.1038/s41467-025-61912-w (PMC12284144; doi:10.1038/s41467-025-61912-w)
Supplement: Supplementary file 3 — Supplementary Data 1 [file 41467_2025_61912_MOESM3_ESM.zip › Molecular dynamics/D2O/TRAJ0/4/output16]

######################################
STEP = 0
Energy of core fragment 0 ground state-152.61544265
Energy of core fragment 0 ionised state-151.50211797
FragmentsEnergyGS = -152.61544265
TotalEnergyGS = -152.61544265000000564
TIME = 0:03:22.780927
FragmentsEnergyIS = -151.50211797
TotalEnergyIS = -151.50211797000000047
TIME = 0:03:22.780950
######################################
STEP = 1
Energy of core fragment 0 ground state-152.61544264
Energy of core fragment 0 ionised state-151.50211797
ElEnergyGS = -0.5154526358318523
FragmentsEnergyGS = -152.61544264
TotalEnergyGS = -152.61544263999999771
EnergyChangeGS = 1.0000007932831068e-08
MaxChargesChangeGS = 0.0009240000000000359
TIME = 0:06:52.178520
ElEnergyIS = -0.310577410000467
FragmentsEnergyIS = -151.50211797
TotalEnergyIS = -151.50211797000000047
EnergyChangeIS = 0.0
MaxChargesChangeIS = 0.0004149999999999987
TIME = 0:06:52.178706
### DONE ###
