# Supplementary material for: Intermolecular Coulombic decay in liquid water competes with proton transfer and non-adiabatic relaxation
Source: Nat Commun. 2025 Jul 22;16:6732. doi: 10.1038/s41467-025-61912-w (PMC12284144; doi:10.1038/s41467-025-61912-w)
Supplement: Supplementary file 3 — Supplementary Data 1 [file 41467_2025_61912_MOESM3_ESM.zip › Molecular dynamics/D2O/TRAJ0/4/output17]

######################################
STEP = 0
Energy of core fragment 0 ground state-152.60718228
Energy of core fragment 0 ionised state-151.50158095
FragmentsEnergyGS = -152.60718228
TotalEnergyGS = -152.60718227999998930
TIME = 0:03:45.735122
FragmentsEnergyIS = -151.50158095
TotalEnergyIS = -151.50158095000000458
TIME = 0:03:45.735146
######################################
STEP = 1
Energy of core fragment 0 ground state-152.60718228
Energy of core fragment 0 ionised state-151.50158095
ElEnergyGS = -0.5093933150084449
FragmentsEnergyGS = -152.60718228
TotalEnergyGS = -152.60718227999998930
EnergyChangeGS = 0.0
MaxChargesChangeGS = 0.0006829999999999892
TIME = 0:07:25.516698
ElEnergyIS = -0.3084804462890298
FragmentsEnergyIS = -151.50158095
TotalEnergyIS = -151.50158095000000458
EnergyChangeIS = 0.0
MaxChargesChangeIS = 0.00034700000000001396
TIME = 0:07:25.516893
### DONE ###
