# Supplementary material for: Intermolecular Coulombic decay in liquid water competes with proton transfer and non-adiabatic relaxation
Source: Nat Commun. 2025 Jul 22;16:6732. doi: 10.1038/s41467-025-61912-w (PMC12284144; doi:10.1038/s41467-025-61912-w)
Supplement: Supplementary file 3 — Supplementary Data 1 [file 41467_2025_61912_MOESM3_ESM.zip › Molecular dynamics/D2O/TRAJ0/4/output18]

######################################
STEP = 0
Energy of core fragment 0 ground state-152.59884271
Energy of core fragment 0 ionised state-151.50052155
FragmentsEnergyGS = -152.59884271
TotalEnergyGS = -152.59884271000001377
TIME = 0:03:34.790692
FragmentsEnergyIS = -151.50052155
TotalEnergyIS = -151.50052155000000198
TIME = 0:03:34.790716
######################################
STEP = 1
Energy of core fragment 0 ground state-152.59884271
Energy of core fragment 0 ionised state-151.50052155
ElEnergyGS = -0.5034995468164865
FragmentsEnergyGS = -152.59884271
TotalEnergyGS = -152.59884271000001377
EnergyChangeGS = 0.0
MaxChargesChangeGS = 0.00019599999999997397
TIME = 0:07:38.209987
ElEnergyIS = -0.3057697329676327
FragmentsEnergyIS = -151.50052155
TotalEnergyIS = -151.50052155000000198
EnergyChangeIS = 0.0
MaxChargesChangeIS = 0.00014199999999997548
TIME = 0:07:38.210183
### DONE ###
