# Supplementary material for: Intermolecular Coulombic decay in liquid water competes with proton transfer and non-adiabatic relaxation
Source: Nat Commun. 2025 Jul 22;16:6732. doi: 10.1038/s41467-025-61912-w (PMC12284144; doi:10.1038/s41467-025-61912-w)
Supplement: Supplementary file 3 — Supplementary Data 1 [file 41467_2025_61912_MOESM3_ESM.zip › Molecular dynamics/D2O/TRAJ0/4/output22]

######################################
STEP = 0
Energy of core fragment 0 ground state-152.56672375
Energy of core fragment 0 ionised state-151.49345169
FragmentsEnergyGS = -152.56672375
TotalEnergyGS = -152.56672374999999420
TIME = 0:04:46.009962
FragmentsEnergyIS = -151.49345169
TotalEnergyIS = -151.49345169000000055
TIME = 0:04:46.009984
######################################
STEP = 1
Energy of core fragment 0 ground state-152.56672375
Energy of core fragment 0 ionised state-151.49345170
ElEnergyGS = -0.48424881970180433
FragmentsEnergyGS = -152.56672375
TotalEnergyGS = -152.56672374999999420
EnergyChangeGS = 0.0
MaxChargesChangeGS = 0.0010209999999999386
TIME = 0:09:33.511398
ElEnergyIS = -0.2916747293676225
FragmentsEnergyIS = -151.4934517
TotalEnergyIS = -151.49345170000000849
EnergyChangeIS = 1.0000007932831068e-08
MaxChargesChangeIS = 0.0011539999999999884
TIME = 0:09:33.511628
### DONE ###
