# Supplementary material for: Intermolecular Coulombic decay in liquid water competes with proton transfer and non-adiabatic relaxation
Source: Nat Commun. 2025 Jul 22;16:6732. doi: 10.1038/s41467-025-61912-w (PMC12284144; doi:10.1038/s41467-025-61912-w)
Supplement: Supplementary file 3 — Supplementary Data 1 [file 41467_2025_61912_MOESM3_ESM.zip › Molecular dynamics/D2O/TRAJ0/4/output24]

######################################
STEP = 0
Energy of core fragment 0 ground state-152.55245756
Energy of core fragment 0 ionised state-151.48948136
FragmentsEnergyGS = -152.55245756
TotalEnergyGS = -152.55245755999999346
TIME = 0:04:12.003801
FragmentsEnergyIS = -151.48948136
TotalEnergyIS = -151.48948136000001341
TIME = 0:04:12.003826
######################################
STEP = 1
Energy of core fragment 0 ground state-152.55245756
Energy of core fragment 0 ionised state-151.48948136
ElEnergyGS = -0.4752409124857956
FragmentsEnergyGS = -152.55245756
TotalEnergyGS = -152.55245755999999346
EnergyChangeGS = 0.0
MaxChargesChangeGS = 0.0018219999999999903
TIME = 0:08:37.976192
ElEnergyIS = -0.2824719509828146
FragmentsEnergyIS = -151.48948136
TotalEnergyIS = -151.48948136000001341
EnergyChangeIS = 0.0
MaxChargesChangeIS = 0.002238999999999991
TIME = 0:08:37.976383
### DONE ###
