# Supplementary material for: Intermolecular Coulombic decay in liquid water competes with proton transfer and non-adiabatic relaxation
Source: Nat Commun. 2025 Jul 22;16:6732. doi: 10.1038/s41467-025-61912-w (PMC12284144; doi:10.1038/s41467-025-61912-w)
Supplement: Supplementary file 3 — Supplementary Data 1 [file 41467_2025_61912_MOESM3_ESM.zip › Molecular dynamics/D2O/TRAJ0/4/output25]

######################################
STEP = 0
Energy of core fragment 0 ground state-152.54594038
Energy of core fragment 0 ionised state-151.48784640
FragmentsEnergyGS = -152.54594038
TotalEnergyGS = -152.54594037999999045
TIME = 0:06:58.830338
FragmentsEnergyIS = -151.4878464
TotalEnergyIS = -151.48784639999999513
TIME = 0:06:58.830362
######################################
STEP = 1
Energy of core fragment 0 ground state-152.54594038
Energy of core fragment 0 ionised state-151.48784319
ElEnergyGS = -0.4714031575653256
FragmentsEnergyGS = -152.54594038
TotalEnergyGS = -152.54594037999999045
EnergyChangeGS = 0.0
MaxChargesChangeGS = 0.0020179999999999643
TIME = 0:14:09.402927
ElEnergyIS = -0.2779894935809544
FragmentsEnergyIS = -151.48784319
TotalEnergyIS = -151.48784319000000664
EnergyChangeIS = 3.209999988484924e-06
MaxChargesChangeIS = 0.0024199999999999777
TIME = 0:14:09.403134
### DONE ###
