# Supplementary material for: Intermolecular Coulombic decay in liquid water competes with proton transfer and non-adiabatic relaxation
Source: Nat Commun. 2025 Jul 22;16:6732. doi: 10.1038/s41467-025-61912-w (PMC12284144; doi:10.1038/s41467-025-61912-w)
Supplement: Supplementary file 3 — Supplementary Data 1 [file 41467_2025_61912_MOESM3_ESM.zip › Molecular dynamics/D2O/TRAJ0/4/output26]

######################################
STEP = 0
Energy of core fragment 0 ground state-152.53986527
Energy of core fragment 0 ionised state-151.48648183
FragmentsEnergyGS = -152.53986527
TotalEnergyGS = -152.53986527000000706
TIME = 0:05:04.332309
FragmentsEnergyIS = -151.48648183
TotalEnergyIS = -151.48648183000000245
TIME = 0:05:04.332336
######################################
STEP = 1
Energy of core fragment 0 ground state-152.53986527
Energy of core fragment 0 ionised state-151.48648183
ElEnergyGS = -0.4684975508988043
FragmentsEnergyGS = -152.53986527
TotalEnergyGS = -152.53986527000000706
EnergyChangeGS = 0.0
MaxChargesChangeGS = 0.0014899999999999913
TIME = 0:10:03.579114
ElEnergyIS = -0.27445780144827114
FragmentsEnergyIS = -151.48648183
TotalEnergyIS = -151.48648183000000245
EnergyChangeIS = 0.0
MaxChargesChangeIS = 0.0019959999999999978
TIME = 0:10:03.579315
### DONE ###
