# Supplementary material for: Intermolecular Coulombic decay in liquid water competes with proton transfer and non-adiabatic relaxation
Source: Nat Commun. 2025 Jul 22;16:6732. doi: 10.1038/s41467-025-61912-w (PMC12284144; doi:10.1038/s41467-025-61912-w)
Supplement: Supplementary file 3 — Supplementary Data 1 [file 41467_2025_61912_MOESM3_ESM.zip › Molecular dynamics/D2O/TRAJ0/4/output27]

######################################
STEP = 0
Energy of core fragment 0 ground state-152.53424421
Energy of core fragment 0 ionised state-151.48577758
FragmentsEnergyGS = -152.53424421
TotalEnergyGS = -152.53424420999999711
TIME = 0:07:20.727744
FragmentsEnergyIS = -151.48577758
TotalEnergyIS = -151.48577757999998994
TIME = 0:07:20.727767
######################################
STEP = 1
Energy of core fragment 0 ground state-152.53424421
Energy of core fragment 0 ionised state-151.48577665
ElEnergyGS = -0.46601507893919236
FragmentsEnergyGS = -152.53424421
TotalEnergyGS = -152.53424420999999711
EnergyChangeGS = 0.0
MaxChargesChangeGS = 0.0010209999999999386
TIME = 0:14:39.687690
ElEnergyIS = -0.2707765195791147
FragmentsEnergyIS = -151.48577665
TotalEnergyIS = -151.48577664999999115
EnergyChangeIS = 9.299999987888441e-07
MaxChargesChangeIS = 0.001607000000000025
TIME = 0:14:39.687890
### DONE ###
