# Supplementary material for: Intermolecular Coulombic decay in liquid water competes with proton transfer and non-adiabatic relaxation
Source: Nat Commun. 2025 Jul 22;16:6732. doi: 10.1038/s41467-025-61912-w (PMC12284144; doi:10.1038/s41467-025-61912-w)
Supplement: Supplementary file 3 — Supplementary Data 1 [file 41467_2025_61912_MOESM3_ESM.zip › Molecular dynamics/D2O/TRAJ0/4/output28]

######################################
STEP = 0
Energy of core fragment 0 ground state-152.52908221
Energy of core fragment 0 ionised state-151.48525998
FragmentsEnergyGS = -152.52908221
TotalEnergyGS = -152.52908221000001276
TIME = 0:07:26.912246
FragmentsEnergyIS = -151.48525998
TotalEnergyIS = -151.48525997999999504
TIME = 0:07:26.912267
######################################
STEP = 1
Energy of core fragment 0 ground state-152.52908221
Energy of core fragment 0 ionised state-151.48525824
ElEnergyGS = -0.46362309458206163
FragmentsEnergyGS = -152.52908221
TotalEnergyGS = -152.52908221000001276
EnergyChangeGS = 0.0
MaxChargesChangeGS = 0.0008780000000000454
TIME = 0:14:31.120546
ElEnergyIS = -0.2672083581133815
FragmentsEnergyIS = -151.48525824
TotalEnergyIS = -151.48525824000000739
EnergyChangeIS = 1.7399999876488437e-06
MaxChargesChangeIS = 0.0014140000000000263
TIME = 0:14:31.120744
### DONE ###
