# Supplementary material for: Intermolecular Coulombic decay in liquid water competes with proton transfer and non-adiabatic relaxation
Source: Nat Commun. 2025 Jul 22;16:6732. doi: 10.1038/s41467-025-61912-w (PMC12284144; doi:10.1038/s41467-025-61912-w)
Supplement: Supplementary file 3 — Supplementary Data 1 [file 41467_2025_61912_MOESM3_ESM.zip › Molecular dynamics/D2O/TRAJ0/4/output30]

######################################
STEP = 0
Energy of core fragment 0 ground state-152.52013641
Energy of core fragment 0 ionised state-151.48619693
FragmentsEnergyGS = -152.52013641
TotalEnergyGS = -152.52013640999999211
TIME = 0:08:08.863736
FragmentsEnergyIS = -151.48619693
TotalEnergyIS = -151.48619693000000552
TIME = 0:08:08.863758
######################################
STEP = 1
Energy of core fragment 0 ground state-152.52013640
Energy of core fragment 0 ionised state-151.48630280
ElEnergyGS = -0.45990272856724246
FragmentsEnergyGS = -152.5201364
TotalEnergyGS = -152.52013640000001260
EnergyChangeGS = 9.999979511121637e-09
MaxChargesChangeGS = 0.0010609999999999786
TIME = 0:16:30.452944
ElEnergyIS = -0.261872280854511
FragmentsEnergyIS = -151.4863028
TotalEnergyIS = -151.48630280000000425
EnergyChangeIS = 0.00010586999999873115
MaxChargesChangeIS = 0.001603000000000021
TIME = 0:16:30.453141
######################################
STEP = 2
Energy of core fragment 0 ground state-152.52013640
Energy of core fragment 0 ionised state-151.48630280
ElEnergyGS = -0.45990272856724246
FragmentsEnergyGS = -152.5201364
TotalEnergyGS = -152.52013640000001260
EnergyChangeGS = 0.0
MaxChargesChangeGS = 0.0
TIME = 0:24:52.406259
ElEnergyIS = -0.261872280854511
FragmentsEnergyIS = -151.4863028
TotalEnergyIS = -151.48630280000000425
EnergyChangeIS = 0.0
MaxChargesChangeIS = 0.0
TIME = 0:24:52.406458
### DONE ###
