# Supplementary material for: Intermolecular Coulombic decay in liquid water competes with proton transfer and non-adiabatic relaxation
Source: Nat Commun. 2025 Jul 22;16:6732. doi: 10.1038/s41467-025-61912-w (PMC12284144; doi:10.1038/s41467-025-61912-w)
Supplement: Supplementary file 3 — Supplementary Data 1 [file 41467_2025_61912_MOESM3_ESM.zip › Molecular dynamics/D2O/TRAJ0/4/output31]

######################################
STEP = 0
Energy of core fragment 0 ground state-152.51634862
Energy of core fragment 0 ionised state-151.48795013
FragmentsEnergyGS = -152.51634862
TotalEnergyGS = -152.51634862000000226
TIME = 0:07:45.329588
FragmentsEnergyIS = -151.48795013
TotalEnergyIS = -151.48795013000000154
TIME = 0:07:45.329609
######################################
STEP = 1
Energy of core fragment 0 ground state-152.51634862
Energy of core fragment 0 ionised state-151.48793198
ElEnergyGS = -0.458842392312633
FragmentsEnergyGS = -152.51634862
TotalEnergyGS = -152.51634862000000226
EnergyChangeGS = 0.0
MaxChargesChangeGS = 0.0010490000000000776
TIME = 0:15:30.957560
ElEnergyIS = -0.26051548813377906
FragmentsEnergyIS = -151.48793198
TotalEnergyIS = -151.48793198000001325
EnergyChangeIS = 1.8149999988281706e-05
MaxChargesChangeIS = 0.0014530000000000376
TIME = 0:15:30.957753
### DONE ###
