# Supplementary material for: Intermolecular Coulombic decay in liquid water competes with proton transfer and non-adiabatic relaxation
Source: Nat Commun. 2025 Jul 22;16:6732. doi: 10.1038/s41467-025-61912-w (PMC12284144; doi:10.1038/s41467-025-61912-w)
Supplement: Supplementary file 3 — Supplementary Data 1 [file 41467_2025_61912_MOESM3_ESM.zip › Molecular dynamics/D2O/TRAJ0/4/output32]

######################################
STEP = 0
Energy of core fragment 0 ground state-152.51301489
Energy of core fragment 0 ionised state-151.48922480
FragmentsEnergyGS = -152.51301489
TotalEnergyGS = -152.51301488999999378
TIME = 0:06:47.551170
FragmentsEnergyIS = -151.4892248
TotalEnergyIS = -151.48922479999998814
TIME = 0:06:47.551193
######################################
STEP = 1
Energy of core fragment 0 ground state-152.51301489
Energy of core fragment 0 ionised state-151.48922499
ElEnergyGS = -0.45799437927258
FragmentsEnergyGS = -152.51301489
TotalEnergyGS = -152.51301488999999378
EnergyChangeGS = 0.0
MaxChargesChangeGS = 0.0012820000000000054
TIME = 0:13:18.536037
ElEnergyIS = -0.2578906334595101
FragmentsEnergyIS = -151.48922499
TotalEnergyIS = -151.48922498999999675
EnergyChangeIS = 1.9000000861524313e-07
MaxChargesChangeIS = 0.0014819999999999833
TIME = 0:13:18.536236
### DONE ###
