# Supplementary material for: Intermolecular Coulombic decay in liquid water competes with proton transfer and non-adiabatic relaxation
Source: Nat Commun. 2025 Jul 22;16:6732. doi: 10.1038/s41467-025-61912-w (PMC12284144; doi:10.1038/s41467-025-61912-w)
Supplement: Supplementary file 3 — Supplementary Data 1 [file 41467_2025_61912_MOESM3_ESM.zip › Molecular dynamics/D2O/TRAJ0/4/output33]

######################################
STEP = 0
Energy of core fragment 0 ground state-152.51013549
Energy of core fragment 0 ionised state-151.49214489
FragmentsEnergyGS = -152.51013549
TotalEnergyGS = -152.51013549000001035
TIME = 0:06:42.031524
FragmentsEnergyIS = -151.49214489
TotalEnergyIS = -151.49214488999999162
TIME = 0:06:42.031548
######################################
STEP = 1
Energy of core fragment 0 ground state-152.51013549
Energy of core fragment 0 ionised state-151.49214476
ElEnergyGS = -0.45741741102413974
FragmentsEnergyGS = -152.51013549
TotalEnergyGS = -152.51013549000001035
EnergyChangeGS = 0.0
MaxChargesChangeGS = 0.0017459999999999143
TIME = 0:13:41.737752
ElEnergyIS = -0.2566114737819621
FragmentsEnergyIS = -151.49214476
TotalEnergyIS = -151.49214476000000218
EnergyChangeIS = 1.2999998943996616e-07
MaxChargesChangeIS = 0.0017169999999999686
TIME = 0:13:41.737936
### DONE ###
