# Supplementary material for: Intermolecular Coulombic decay in liquid water competes with proton transfer and non-adiabatic relaxation
Source: Nat Commun. 2025 Jul 22;16:6732. doi: 10.1038/s41467-025-61912-w (PMC12284144; doi:10.1038/s41467-025-61912-w)
Supplement: Supplementary file 3 — Supplementary Data 1 [file 41467_2025_61912_MOESM3_ESM.zip › Molecular dynamics/D2O/TRAJ0/4/output35]

######################################
STEP = 0
Energy of core fragment 0 ground state-152.50575160
Energy of core fragment 0 ionised state-151.49903787
FragmentsEnergyGS = -152.5057516
TotalEnergyGS = -152.50575159999999642
TIME = 0:08:05.311658
FragmentsEnergyIS = -151.49903787
TotalEnergyIS = -151.49903786999999511
TIME = 0:08:05.311680
######################################
STEP = 1
Energy of core fragment 0 ground state-152.50575160
Energy of core fragment 0 ionised state-151.49910145
ElEnergyGS = -0.4582208391221258
FragmentsEnergyGS = -152.5057516
TotalEnergyGS = -152.50575159999999642
EnergyChangeGS = 0.0
MaxChargesChangeGS = 0.0023290000000000255
TIME = 0:16:41.705736
ElEnergyIS = -0.2554052248032377
FragmentsEnergyIS = -151.49910145
TotalEnergyIS = -151.49910145000001194
EnergyChangeIS = 6.35800000168274e-05
MaxChargesChangeIS = 0.0029770000000000074
TIME = 0:16:41.705930
### DONE ###
