# Supplementary material for: Intermolecular Coulombic decay in liquid water competes with proton transfer and non-adiabatic relaxation
Source: Nat Commun. 2025 Jul 22;16:6732. doi: 10.1038/s41467-025-61912-w (PMC12284144; doi:10.1038/s41467-025-61912-w)
Supplement: Supplementary file 3 — Supplementary Data 1 [file 41467_2025_61912_MOESM3_ESM.zip › Molecular dynamics/D2O/TRAJ0/4/output36]

######################################
STEP = 0
Energy of core fragment 0 ground state-152.50425949
Energy of core fragment 0 ionised state-151.50339160
FragmentsEnergyGS = -152.50425949
TotalEnergyGS = -152.50425949000000969
TIME = 0:06:54.443066
FragmentsEnergyIS = -151.5033916
TotalEnergyIS = -151.50339159999998628
TIME = 0:06:54.443092
######################################
STEP = 1
Energy of core fragment 0 ground state-152.50425949
Energy of core fragment 0 ionised state-151.50339060
ElEnergyGS = -0.4597127738800892
FragmentsEnergyGS = -152.50425949
TotalEnergyGS = -152.50425949000000969
EnergyChangeGS = 0.0
MaxChargesChangeGS = 0.002183000000000046
TIME = 0:13:48.759831
ElEnergyIS = -0.2563591052806396
FragmentsEnergyIS = -151.5033906
TotalEnergyIS = -151.50339059999998881
EnergyChangeIS = 9.999999974752427e-07
MaxChargesChangeIS = 0.0021849999999999925
TIME = 0:13:48.760037
### DONE ###
