# Supplementary material for: Intermolecular Coulombic decay in liquid water competes with proton transfer and non-adiabatic relaxation
Source: Nat Commun. 2025 Jul 22;16:6732. doi: 10.1038/s41467-025-61912-w (PMC12284144; doi:10.1038/s41467-025-61912-w)
Supplement: Supplementary file 3 — Supplementary Data 1 [file 41467_2025_61912_MOESM3_ESM.zip › Molecular dynamics/D2O/TRAJ0/4/output37]

######################################
STEP = 0
Energy of core fragment 0 ground state-152.50324577
Energy of core fragment 0 ionised state-151.50893714
FragmentsEnergyGS = -152.50324577
TotalEnergyGS = -152.50324577000000659
TIME = 0:07:21.351496
FragmentsEnergyIS = -151.50893714
TotalEnergyIS = -151.50893714000000045
TIME = 0:07:21.351517
######################################
STEP = 1
Energy of core fragment 0 ground state-152.50324577
Energy of core fragment 0 ionised state-151.50893573
ElEnergyGS = -0.4619111546808712
FragmentsEnergyGS = -152.50324577
TotalEnergyGS = -152.50324577000000659
EnergyChangeGS = 0.0
MaxChargesChangeGS = 0.00183499999999992
TIME = 0:14:48.389078
ElEnergyIS = -0.2566145859872402
FragmentsEnergyIS = -151.50893573
TotalEnergyIS = -151.50893572999999037
EnergyChangeIS = 1.4100000100825127e-06
MaxChargesChangeIS = 0.0018479999999999608
TIME = 0:14:48.389272
### DONE ###
