# Supplementary material for: Intermolecular Coulombic decay in liquid water competes with proton transfer and non-adiabatic relaxation
Source: Nat Commun. 2025 Jul 22;16:6732. doi: 10.1038/s41467-025-61912-w (PMC12284144; doi:10.1038/s41467-025-61912-w)
Supplement: Supplementary file 3 — Supplementary Data 1 [file 41467_2025_61912_MOESM3_ESM.zip › Molecular dynamics/D2O/TRAJ0/4/output38]

######################################
STEP = 0
Energy of core fragment 0 ground state-152.50272015
Energy of core fragment 0 ionised state-151.51504039
FragmentsEnergyGS = -152.50272015
TotalEnergyGS = -152.50272014999998760
TIME = 0:10:23.816737
FragmentsEnergyIS = -151.51504039
TotalEnergyIS = -151.51504038999999580
TIME = 0:10:23.816763
######################################
STEP = 1
Energy of core fragment 0 ground state-152.50272015
Energy of core fragment 0 ionised state-151.51493228
ElEnergyGS = -0.4644660249079577
FragmentsEnergyGS = -152.50272015
TotalEnergyGS = -152.50272014999998760
EnergyChangeGS = 0.0
MaxChargesChangeGS = 0.0017920000000000158
TIME = 0:20:11.266062
ElEnergyIS = -0.25801700421328166
FragmentsEnergyIS = -151.51493228
TotalEnergyIS = -151.51493228000001068
EnergyChangeIS = 0.00010810999998511761
MaxChargesChangeIS = 0.0019970000000000265
TIME = 0:20:11.266262
######################################
STEP = 2
Energy of core fragment 0 ground state-152.50272015
Energy of core fragment 0 ionised state-151.51493228
ElEnergyGS = -0.4644660249079577
FragmentsEnergyGS = -152.50272015
TotalEnergyGS = -152.50272014999998760
EnergyChangeGS = 0.0
MaxChargesChangeGS = 0.0
TIME = 0:30:14.225265
ElEnergyIS = -0.25801700421328166
FragmentsEnergyIS = -151.51493228
TotalEnergyIS = -151.51493228000001068
EnergyChangeIS = 0.0
MaxChargesChangeIS = 0.0
TIME = 0:30:14.225494
### DONE ###
