# Supplementary material for: Intermolecular Coulombic decay in liquid water competes with proton transfer and non-adiabatic relaxation
Source: Nat Commun. 2025 Jul 22;16:6732. doi: 10.1038/s41467-025-61912-w (PMC12284144; doi:10.1038/s41467-025-61912-w)
Supplement: Supplementary file 3 — Supplementary Data 1 [file 41467_2025_61912_MOESM3_ESM.zip › Molecular dynamics/D2O/TRAJ0/4/output39]

######################################
STEP = 0
Energy of core fragment 0 ground state-152.50269054
Energy of core fragment 0 ionised state-151.52136512
FragmentsEnergyGS = -152.50269054
TotalEnergyGS = -152.50269054000000324
TIME = 0:08:33.500157
FragmentsEnergyIS = -151.52136512
TotalEnergyIS = -151.52136512000001289
TIME = 0:08:33.500180
######################################
STEP = 1
Energy of core fragment 0 ground state-152.50269054
Energy of core fragment 0 ionised state-151.52168010
ElEnergyGS = -0.4676843739943091
FragmentsEnergyGS = -152.50269054
TotalEnergyGS = -152.50269054000000324
EnergyChangeGS = 0.0
MaxChargesChangeGS = 0.0
TIME = 0:19:44.708041
ElEnergyIS = -0.258594456032124
FragmentsEnergyIS = -151.5216801
TotalEnergyIS = -151.52168009999999754
EnergyChangeIS = 0.00031497999998464365
MaxChargesChangeIS = 0.0028970000000000384
TIME = 0:19:44.708243
######################################
STEP = 2
Energy of core fragment 0 ground state-152.50269054
Energy of core fragment 0 ionised state-151.52168010
ElEnergyGS = -0.4676843739943091
FragmentsEnergyGS = -152.50269054
TotalEnergyGS = -152.50269054000000324
EnergyChangeGS = 0.0
MaxChargesChangeGS = 0.0
TIME = 0:30:46.347199
ElEnergyIS = -0.258594456032124
FragmentsEnergyIS = -151.5216801
TotalEnergyIS = -151.52168009999999754
EnergyChangeIS = 0.0
MaxChargesChangeIS = 0.0
TIME = 0:30:46.347403
### DONE ###
