# Supplementary material for: Intermolecular Coulombic decay in liquid water competes with proton transfer and non-adiabatic relaxation
Source: Nat Commun. 2025 Jul 22;16:6732. doi: 10.1038/s41467-025-61912-w (PMC12284144; doi:10.1038/s41467-025-61912-w)
Supplement: Supplementary file 3 — Supplementary Data 1 [file 41467_2025_61912_MOESM3_ESM.zip › Molecular dynamics/D2O/TRAJ0/4/output4]

######################################
STEP = 0
Energy of core fragment 0 ground state-152.66932542
Energy of core fragment 0 ionised state-151.45871631
FragmentsEnergyGS = -152.66932542
TotalEnergyGS = -152.66932542000000694
TIME = 0:03:31.985497
FragmentsEnergyIS = -151.45871631
TotalEnergyIS = -151.45871630999999979
TIME = 0:03:31.985531
######################################
STEP = 1
Energy of core fragment 0 ground state-152.66932542
Energy of core fragment 0 ionised state-151.45871631
ElEnergyGS = -0.5872101879510593
FragmentsEnergyGS = -152.66932542
TotalEnergyGS = -152.66932542000000694
EnergyChangeGS = 0.0
MaxChargesChangeGS = 0.0011379999999999724
TIME = 0:07:01.469804
ElEnergyIS = -0.3199976535991745
FragmentsEnergyIS = -151.45871631
TotalEnergyIS = -151.45871630999999979
EnergyChangeIS = 0.0
MaxChargesChangeIS = 0.0006190000000000084
TIME = 0:07:01.470007
### DONE ###
