# Supplementary material for: Intermolecular Coulombic decay in liquid water competes with proton transfer and non-adiabatic relaxation
Source: Nat Commun. 2025 Jul 22;16:6732. doi: 10.1038/s41467-025-61912-w (PMC12284144; doi:10.1038/s41467-025-61912-w)
Supplement: Supplementary file 3 — Supplementary Data 1 [file 41467_2025_61912_MOESM3_ESM.zip › Molecular dynamics/D2O/TRAJ0/4/output40]

######################################
STEP = 0
Energy of core fragment 0 ground state-152.50315946
Energy of core fragment 0 ionised state-151.52842714
FragmentsEnergyGS = -152.50315946
TotalEnergyGS = -152.50315946000000622
TIME = 0:10:54.280145
FragmentsEnergyIS = -151.52842714
TotalEnergyIS = -151.52842713999999091
TIME = 0:10:54.280165
######################################
STEP = 1
Energy of core fragment 0 ground state-152.50315946
Energy of core fragment 0 ionised state-151.52904246
ElEnergyGS = -0.47171993687762215
FragmentsEnergyGS = -152.50315946
TotalEnergyGS = -152.50315946000000622
EnergyChangeGS = 0.0
MaxChargesChangeGS = 0.0
TIME = 0:23:42.918233
ElEnergyIS = -0.26013868320298894
FragmentsEnergyIS = -151.52904246
TotalEnergyIS = -151.52904245999999944
EnergyChangeIS = 0.0006153200000085235
MaxChargesChangeIS = 0.005216999999999972
TIME = 0:23:42.918418
######################################
STEP = 2
Energy of core fragment 0 ground state-152.50315946
Energy of core fragment 0 ionised state-151.52904246
ElEnergyGS = -0.47171993687762215
FragmentsEnergyGS = -152.50315946
TotalEnergyGS = -152.50315946000000622
EnergyChangeGS = 0.0
MaxChargesChangeGS = 0.0
TIME = 0:36:40.459610
ElEnergyIS = -0.26013868320298894
FragmentsEnergyIS = -151.52904246
TotalEnergyIS = -151.52904245999999944
EnergyChangeIS = 0.0
MaxChargesChangeIS = 0.0
TIME = 0:36:40.459792
### DONE ###
