# Supplementary material for: Intermolecular Coulombic decay in liquid water competes with proton transfer and non-adiabatic relaxation
Source: Nat Commun. 2025 Jul 22;16:6732. doi: 10.1038/s41467-025-61912-w (PMC12284144; doi:10.1038/s41467-025-61912-w)
Supplement: Supplementary file 3 — Supplementary Data 1 [file 41467_2025_61912_MOESM3_ESM.zip › Molecular dynamics/D2O/TRAJ0/4/output42]

######################################
STEP = 0
Energy of core fragment 0 ground state-152.50553466
Energy of core fragment 0 ionised state-151.54401014
FragmentsEnergyGS = -152.50553466
TotalEnergyGS = -152.50553465999999503
TIME = 0:10:34.313037
FragmentsEnergyIS = -151.54401014
TotalEnergyIS = -151.54401014000001169
TIME = 0:10:34.313064
######################################
STEP = 1
Energy of core fragment 0 ground state-152.50553466
Energy of core fragment 0 ionised state-151.54367652
ElEnergyGS = -0.4826577961297565
FragmentsEnergyGS = -152.50553466
TotalEnergyGS = -152.50553465999999503
EnergyChangeGS = 0.0
MaxChargesChangeGS = 0.0
TIME = 0:20:49.024046
ElEnergyIS = -0.2631354317460127
FragmentsEnergyIS = -151.54367652
TotalEnergyIS = -151.54367651999999111
EnergyChangeIS = 0.00033362000002057357
MaxChargesChangeIS = 0.004227000000000036
TIME = 0:20:49.024232
######################################
STEP = 2
Energy of core fragment 0 ground state-152.50553466
Energy of core fragment 0 ionised state-151.54367652
ElEnergyGS = -0.4826577961297565
FragmentsEnergyGS = -152.50553466
TotalEnergyGS = -152.50553465999999503
EnergyChangeGS = 0.0
MaxChargesChangeGS = 0.0
TIME = 0:31:38.268765
ElEnergyIS = -0.2631354317460127
FragmentsEnergyIS = -151.54367652
TotalEnergyIS = -151.54367651999999111
EnergyChangeIS = 0.0
MaxChargesChangeIS = 0.0
TIME = 0:31:38.268956
### DONE ###
