# Supplementary material for: Intermolecular Coulombic decay in liquid water competes with proton transfer and non-adiabatic relaxation
Source: Nat Commun. 2025 Jul 22;16:6732. doi: 10.1038/s41467-025-61912-w (PMC12284144; doi:10.1038/s41467-025-61912-w)
Supplement: Supplementary file 3 — Supplementary Data 1 [file 41467_2025_61912_MOESM3_ESM.zip › Molecular dynamics/D2O/TRAJ0/4/output5]

######################################
STEP = 0
Energy of core fragment 0 ground state-152.66893884
Energy of core fragment 0 ionised state-151.46389853
FragmentsEnergyGS = -152.66893884
TotalEnergyGS = -152.66893884000000980
TIME = 0:03:07.225877
FragmentsEnergyIS = -151.46389853
TotalEnergyIS = -151.46389852999999448
TIME = 0:03:07.225905
######################################
STEP = 1
Energy of core fragment 0 ground state-152.66893884
Energy of core fragment 0 ionised state-151.46389853
ElEnergyGS = -0.583119370238534
FragmentsEnergyGS = -152.66893884
TotalEnergyGS = -152.66893884000000980
EnergyChangeGS = 0.0
MaxChargesChangeGS = 0.0012949999999999906
TIME = 0:06:08.381652
ElEnergyIS = -0.3196243307227743
FragmentsEnergyIS = -151.46389853
TotalEnergyIS = -151.46389852999999448
EnergyChangeIS = 0.0
MaxChargesChangeIS = 0.0005790000000000239
TIME = 0:06:08.381878
### DONE ###
