# Supplementary material for: Intermolecular Coulombic decay in liquid water competes with proton transfer and non-adiabatic relaxation
Source: Nat Commun. 2025 Jul 22;16:6732. doi: 10.1038/s41467-025-61912-w (PMC12284144; doi:10.1038/s41467-025-61912-w)
Supplement: Supplementary file 3 — Supplementary Data 1 [file 41467_2025_61912_MOESM3_ESM.zip › Molecular dynamics/D2O/TRAJ0/4/output6]

######################################
STEP = 0
Energy of core fragment 0 ground state-152.66801018
Energy of core fragment 0 ionised state-151.46954711
FragmentsEnergyGS = -152.66801018
TotalEnergyGS = -152.66801018000001022
TIME = 0:03:09.818906
FragmentsEnergyIS = -151.46954711
TotalEnergyIS = -151.46954711000000771
TIME = 0:03:09.818927
######################################
STEP = 1
Energy of core fragment 0 ground state-152.66801018
Energy of core fragment 0 ionised state-151.46954711
ElEnergyGS = -0.5780420542251045
FragmentsEnergyGS = -152.66801018
TotalEnergyGS = -152.66801018000001022
EnergyChangeGS = 0.0
MaxChargesChangeGS = 0.0013179999999999858
TIME = 0:06:14.720245
ElEnergyIS = -0.3191400815019841
FragmentsEnergyIS = -151.46954711
TotalEnergyIS = -151.46954711000000771
EnergyChangeIS = 0.0
MaxChargesChangeIS = 0.0005080000000000084
TIME = 0:06:14.720431
### DONE ###
