# Supplementary material for: Intermolecular Coulombic decay in liquid water competes with proton transfer and non-adiabatic relaxation
Source: Nat Commun. 2025 Jul 22;16:6732. doi: 10.1038/s41467-025-61912-w (PMC12284144; doi:10.1038/s41467-025-61912-w)
Supplement: Supplementary file 3 — Supplementary Data 1 [file 41467_2025_61912_MOESM3_ESM.zip › Molecular dynamics/D2O/TRAJ0/4/output8]

######################################
STEP = 0
Energy of core fragment 0 ground state-152.66392003
Energy of core fragment 0 ionised state-151.48092400
FragmentsEnergyGS = -152.66392003
TotalEnergyGS = -152.66392003000001409
TIME = 0:03:13.477274
FragmentsEnergyIS = -151.480924
TotalEnergyIS = -151.48092399999998747
TIME = 0:03:13.477298
######################################
STEP = 1
Energy of core fragment 0 ground state-152.66392003
Energy of core fragment 0 ionised state-151.48092400
ElEnergyGS = -0.5666680604658733
FragmentsEnergyGS = -152.66392003
TotalEnergyGS = -152.66392003000001409
EnergyChangeGS = 0.0
MaxChargesChangeGS = 0.001678999999999986
TIME = 0:06:34.360905
ElEnergyIS = -0.3183043737862743
FragmentsEnergyIS = -151.480924
TotalEnergyIS = -151.48092399999998747
EnergyChangeIS = 0.0
MaxChargesChangeIS = 0.0009589999999999321
TIME = 0:06:34.361131
### DONE ###
