# Supplementary material for: Intermolecular Coulombic decay in liquid water competes with proton transfer and non-adiabatic relaxation
Source: Nat Commun. 2025 Jul 22;16:6732. doi: 10.1038/s41467-025-61912-w (PMC12284144; doi:10.1038/s41467-025-61912-w)
Supplement: Supplementary file 3 — Supplementary Data 1 [file 41467_2025_61912_MOESM3_ESM.zip › Molecular dynamics/D2O/TRAJ0/4/output9]

######################################
STEP = 0
Energy of core fragment 0 ground state-152.66056667
Energy of core fragment 0 ionised state-151.48610285
FragmentsEnergyGS = -152.66056667
TotalEnergyGS = -152.66056667000000857
TIME = 0:03:14.194357
FragmentsEnergyIS = -151.48610285
TotalEnergyIS = -151.48610285000000886
TIME = 0:03:14.194384
######################################
STEP = 1
Energy of core fragment 0 ground state-152.66056667
Energy of core fragment 0 ionised state-151.48610285
ElEnergyGS = -0.5607913548138155
FragmentsEnergyGS = -152.66056667
TotalEnergyGS = -152.66056667000000857
EnergyChangeGS = 0.0
MaxChargesChangeGS = 0.0020070000000000365
TIME = 0:06:17.453595
ElEnergyIS = -0.31796624766031956
FragmentsEnergyIS = -151.48610285
TotalEnergyIS = -151.48610285000000886
EnergyChangeIS = 0.0
MaxChargesChangeIS = 0.0013209999999999056
TIME = 0:06:17.453828
### DONE ###
