# Supplementary material for: Intermolecular Coulombic decay in liquid water competes with proton transfer and non-adiabatic relaxation
Source: Nat Commun. 2025 Jul 22;16:6732. doi: 10.1038/s41467-025-61912-w (PMC12284144; doi:10.1038/s41467-025-61912-w)
Supplement: Supplementary file 3 — Supplementary Data 1 [file 41467_2025_61912_MOESM3_ESM.zip › Molecular dynamics/D2O/TRAJ0/double/output10]

######################################
STEP = 0
Energy of core fragment 0 ground state-152.65629981
Energy of core fragment 0 ionised state-151.54169996
FragmentsEnergyGS = -152.65629981
TotalEnergyGS = -152.65629981000000726
TIME = 0:02:51.392528
FragmentsEnergyIS = -151.54169996
TotalEnergyIS = -151.54169995999998832
TIME = 0:02:51.392550
######################################
STEP = 1
Energy of core fragment 0 ground state-152.65629981
Energy of core fragment 0 ionised state-151.54169996
ElEnergyGS = -0.5546255226470806
FragmentsEnergyGS = -152.65629981
TotalEnergyGS = -152.65629981000000726
EnergyChangeGS = 0.0
MaxChargesChangeGS = 0.0020769999999999955
TIME = 0:05:59.101741
ElEnergyIS = 0.3806043043325871
FragmentsEnergyIS = -151.54169996
TotalEnergyIS = -151.54169995999998832
EnergyChangeIS = 0.0
MaxChargesChangeIS = 0.0011579999999999924
TIME = 0:05:59.101926
### DONE ###
