# Supplementary material for: Intermolecular Coulombic decay in liquid water competes with proton transfer and non-adiabatic relaxation
Source: Nat Commun. 2025 Jul 22;16:6732. doi: 10.1038/s41467-025-61912-w (PMC12284144; doi:10.1038/s41467-025-61912-w)
Supplement: Supplementary file 3 — Supplementary Data 1 [file 41467_2025_61912_MOESM3_ESM.zip › Molecular dynamics/D2O/TRAJ0/double/output11]

######################################
STEP = 0
Energy of core fragment 0 ground state-152.65115002
Energy of core fragment 0 ionised state-151.53811639
FragmentsEnergyGS = -152.65115002
TotalEnergyGS = -152.65115001999998867
TIME = 0:03:00.675922
FragmentsEnergyIS = -151.53811639
TotalEnergyIS = -151.53811638999999900
TIME = 0:03:00.675944
######################################
STEP = 1
Energy of core fragment 0 ground state-152.65115002
Energy of core fragment 0 ionised state-151.53811639
ElEnergyGS = -0.5464805105707792
FragmentsEnergyGS = -152.65115002
TotalEnergyGS = -152.65115001999998867
EnergyChangeGS = 0.0
MaxChargesChangeGS = 0.0006579999999999919
TIME = 0:06:31.332538
ElEnergyIS = 0.38010969112470855
FragmentsEnergyIS = -151.53811639
TotalEnergyIS = -151.53811638999999900
EnergyChangeIS = 0.0
MaxChargesChangeIS = 0.0007519999999999749
TIME = 0:06:31.332739
### DONE ###
