# Supplementary material for: Intermolecular Coulombic decay in liquid water competes with proton transfer and non-adiabatic relaxation
Source: Nat Commun. 2025 Jul 22;16:6732. doi: 10.1038/s41467-025-61912-w (PMC12284144; doi:10.1038/s41467-025-61912-w)
Supplement: Supplementary file 3 — Supplementary Data 1 [file 41467_2025_61912_MOESM3_ESM.zip › Molecular dynamics/D2O/TRAJ0/double/output12]

######################################
STEP = 0
Energy of core fragment 0 ground state-152.64518792
Energy of core fragment 0 ionised state-151.53373728
FragmentsEnergyGS = -152.64518792
TotalEnergyGS = -152.64518792000001213
TIME = 0:03:02.956561
FragmentsEnergyIS = -151.53373728
TotalEnergyIS = -151.53373727999999687
TIME = 0:03:02.956584
######################################
STEP = 1
Energy of core fragment 0 ground state-152.64518791
Energy of core fragment 0 ionised state-151.53373728
ElEnergyGS = -0.5384472873109364
FragmentsEnergyGS = -152.64518791
TotalEnergyGS = -152.64518791000000419
EnergyChangeGS = 1.0000007932831068e-08
MaxChargesChangeGS = 0.0014419999999999988
TIME = 0:06:32.913449
ElEnergyIS = 0.3797424090263216
FragmentsEnergyIS = -151.53373728
TotalEnergyIS = -151.53373727999999687
EnergyChangeIS = 0.0
MaxChargesChangeIS = 0.0020140000000000158
TIME = 0:06:32.913641
### DONE ###
