# Supplementary material for: Intermolecular Coulombic decay in liquid water competes with proton transfer and non-adiabatic relaxation
Source: Nat Commun. 2025 Jul 22;16:6732. doi: 10.1038/s41467-025-61912-w (PMC12284144; doi:10.1038/s41467-025-61912-w)
Supplement: Supplementary file 3 — Supplementary Data 1 [file 41467_2025_61912_MOESM3_ESM.zip › Molecular dynamics/D2O/TRAJ0/double/output13]

######################################
STEP = 0
Energy of core fragment 0 ground state-152.63849910
Energy of core fragment 0 ionised state-151.52864235
FragmentsEnergyGS = -152.6384991
TotalEnergyGS = -152.63849909999998999
TIME = 0:03:05.942295
FragmentsEnergyIS = -151.52864235
TotalEnergyIS = -151.52864235000001258
TIME = 0:03:05.942320
######################################
STEP = 1
Energy of core fragment 0 ground state-152.63849910
Energy of core fragment 0 ionised state-151.52864235
ElEnergyGS = -0.5317766211402741
FragmentsEnergyGS = -152.6384991
TotalEnergyGS = -152.63849909999998999
EnergyChangeGS = 0.0
MaxChargesChangeGS = 0.0013839999999999963
TIME = 0:06:10.622005
ElEnergyIS = 0.37886909035225735
FragmentsEnergyIS = -151.52864235
TotalEnergyIS = -151.52864235000001258
EnergyChangeIS = 0.0
MaxChargesChangeIS = 0.0019850000000000145
TIME = 0:06:10.622204
### DONE ###
