# Supplementary material for: Intermolecular Coulombic decay in liquid water competes with proton transfer and non-adiabatic relaxation
Source: Nat Commun. 2025 Jul 22;16:6732. doi: 10.1038/s41467-025-61912-w (PMC12284144; doi:10.1038/s41467-025-61912-w)
Supplement: Supplementary file 3 — Supplementary Data 1 [file 41467_2025_61912_MOESM3_ESM.zip › Molecular dynamics/D2O/TRAJ0/double/output14]

######################################
STEP = 0
Energy of core fragment 0 ground state-152.63123175
Energy of core fragment 0 ionised state-151.52289352
FragmentsEnergyGS = -152.63123175
TotalEnergyGS = -152.63123175000001197
TIME = 0:03:05.484237
FragmentsEnergyIS = -151.52289352
TotalEnergyIS = -151.52289351999999667
TIME = 0:03:05.484260
######################################
STEP = 1
Energy of core fragment 0 ground state-152.63123175
Energy of core fragment 0 ionised state-151.52289352
ElEnergyGS = -0.525910625467132
FragmentsEnergyGS = -152.63123175
TotalEnergyGS = -152.63123175000001197
EnergyChangeGS = 0.0
MaxChargesChangeGS = 0.0009649999999999936
TIME = 0:06:20.967725
ElEnergyIS = 0.3784150650786236
FragmentsEnergyIS = -151.52289352
TotalEnergyIS = -151.52289351999999667
EnergyChangeIS = 0.0
MaxChargesChangeIS = 0.0021619999999999973
TIME = 0:06:20.967919
### DONE ###
