# Supplementary material for: Intermolecular Coulombic decay in liquid water competes with proton transfer and non-adiabatic relaxation
Source: Nat Commun. 2025 Jul 22;16:6732. doi: 10.1038/s41467-025-61912-w (PMC12284144; doi:10.1038/s41467-025-61912-w)
Supplement: Supplementary file 3 — Supplementary Data 1 [file 41467_2025_61912_MOESM3_ESM.zip › Molecular dynamics/D2O/TRAJ0/double/output19]

######################################
STEP = 0
Energy of core fragment 0 ground state-152.59053491
Energy of core fragment 0 ionised state-151.48869445
FragmentsEnergyGS = -152.59053491
TotalEnergyGS = -152.59053491000000236
TIME = 0:03:22.159500
FragmentsEnergyIS = -151.48869445
TotalEnergyIS = -151.48869444999999700
TIME = 0:03:22.159523
######################################
STEP = 1
Energy of core fragment 0 ground state-152.59053491
Energy of core fragment 0 ionised state-151.48869445
ElEnergyGS = -0.49843832679616484
FragmentsEnergyGS = -152.59053491
TotalEnergyGS = -152.59053491000000236
EnergyChangeGS = 0.0
MaxChargesChangeGS = 0.00013099999999999223
TIME = 0:06:25.970177
ElEnergyIS = 0.37303523653443227
FragmentsEnergyIS = -151.48869445
TotalEnergyIS = -151.48869444999999700
EnergyChangeIS = 0.0
MaxChargesChangeIS = 9.900000000001574e-05
TIME = 0:06:25.970381
### DONE ###
