# Supplementary material for: Intermolecular Coulombic decay in liquid water competes with proton transfer and non-adiabatic relaxation
Source: Nat Commun. 2025 Jul 22;16:6732. doi: 10.1038/s41467-025-61912-w (PMC12284144; doi:10.1038/s41467-025-61912-w)
Supplement: Supplementary file 3 — Supplementary Data 1 [file 41467_2025_61912_MOESM3_ESM.zip › Molecular dynamics/D2O/TRAJ0/double/output2]

######################################
STEP = 0
Energy of core fragment 0 ground state-152.66920194
Energy of core fragment 0 ionised state-151.54611611
FragmentsEnergyGS = -152.66920194
TotalEnergyGS = -152.66920193999999356
TIME = 0:03:01.472859
FragmentsEnergyIS = -151.54611611
TotalEnergyIS = -151.54611611000001403
TIME = 0:03:01.472884
######################################
STEP = 1
Energy of core fragment 0 ground state-152.66920194
Energy of core fragment 0 ionised state-151.54611611
ElEnergyGS = -0.5920527820926071
FragmentsEnergyGS = -152.66920194
TotalEnergyGS = -152.66920193999999356
EnergyChangeGS = 0.0
MaxChargesChangeGS = 0.0010950000000000126
TIME = 0:06:11.137335
ElEnergyIS = 0.38628472127430247
FragmentsEnergyIS = -151.54611611
TotalEnergyIS = -151.54611611000001403
EnergyChangeIS = 0.0
MaxChargesChangeIS = 0.0012519999999999962
TIME = 0:06:11.137526
### DONE ###
