# Supplementary material for: Intermolecular Coulombic decay in liquid water competes with proton transfer and non-adiabatic relaxation
Source: Nat Commun. 2025 Jul 22;16:6732. doi: 10.1038/s41467-025-61912-w (PMC12284144; doi:10.1038/s41467-025-61912-w)
Supplement: Supplementary file 3 — Supplementary Data 1 [file 41467_2025_61912_MOESM3_ESM.zip › Molecular dynamics/D2O/TRAJ0/double/output20]

######################################
STEP = 0
Energy of core fragment 0 ground state-152.58235780
Energy of core fragment 0 ionised state-151.48138743
FragmentsEnergyGS = -152.5823578
TotalEnergyGS = -152.58235780000001114
TIME = 0:03:21.803625
FragmentsEnergyIS = -151.48138743
TotalEnergyIS = -151.48138743000001227
TIME = 0:03:21.803648
######################################
STEP = 1
Energy of core fragment 0 ground state-152.58235780
Energy of core fragment 0 ionised state-151.48138743
ElEnergyGS = -0.4934709637674903
FragmentsEnergyGS = -152.5823578
TotalEnergyGS = -152.58235780000001114
EnergyChangeGS = 0.0
MaxChargesChangeGS = 0.00041400000000002546
TIME = 0:06:46.456812
ElEnergyIS = 0.372571643691327
FragmentsEnergyIS = -151.48138743
TotalEnergyIS = -151.48138743000001227
EnergyChangeIS = 0.0
MaxChargesChangeIS = 0.0003630000000000022
TIME = 0:06:46.457009
### DONE ###
