# Supplementary material for: Intermolecular Coulombic decay in liquid water competes with proton transfer and non-adiabatic relaxation
Source: Nat Commun. 2025 Jul 22;16:6732. doi: 10.1038/s41467-025-61912-w (PMC12284144; doi:10.1038/s41467-025-61912-w)
Supplement: Supplementary file 3 — Supplementary Data 1 [file 41467_2025_61912_MOESM3_ESM.zip › Molecular dynamics/D2O/TRAJ0/double/output21]

######################################
STEP = 0
Energy of core fragment 0 ground state-152.57439689
Energy of core fragment 0 ionised state-151.47410832
FragmentsEnergyGS = -152.57439689
TotalEnergyGS = -152.57439689000000271
TIME = 0:03:31.825890
FragmentsEnergyIS = -151.47410832
TotalEnergyIS = -151.47410831999999914
TIME = 0:03:31.825917
######################################
STEP = 1
Energy of core fragment 0 ground state-152.57439689
Energy of core fragment 0 ionised state-151.47410832
ElEnergyGS = -0.48892064655241907
FragmentsEnergyGS = -152.57439689
TotalEnergyGS = -152.57439689000000271
EnergyChangeGS = 0.0
MaxChargesChangeGS = 0.000532000000000088
TIME = 0:06:57.684885
ElEnergyIS = 0.3714690183223319
FragmentsEnergyIS = -151.47410832
TotalEnergyIS = -151.47410831999999914
EnergyChangeIS = 0.0
MaxChargesChangeIS = 0.0007280000000000064
TIME = 0:06:57.685076
### DONE ###
