# Supplementary material for: Intermolecular Coulombic decay in liquid water competes with proton transfer and non-adiabatic relaxation
Source: Nat Commun. 2025 Jul 22;16:6732. doi: 10.1038/s41467-025-61912-w (PMC12284144; doi:10.1038/s41467-025-61912-w)
Supplement: Supplementary file 3 — Supplementary Data 1 [file 41467_2025_61912_MOESM3_ESM.zip › Molecular dynamics/D2O/TRAJ0/double/output22]

######################################
STEP = 0
Energy of core fragment 0 ground state-152.56672375
Energy of core fragment 0 ionised state-151.46694253
FragmentsEnergyGS = -152.56672375
TotalEnergyGS = -152.56672374999999420
TIME = 0:03:28.557361
FragmentsEnergyIS = -151.46694253
TotalEnergyIS = -151.46694253000001140
TIME = 0:03:28.557383
######################################
STEP = 1
Energy of core fragment 0 ground state-152.56672375
Energy of core fragment 0 ionised state-151.46694253
ElEnergyGS = -0.48424881970180433
FragmentsEnergyGS = -152.56672375
TotalEnergyGS = -152.56672374999999420
EnergyChangeGS = 0.0
MaxChargesChangeGS = 0.0010209999999999386
TIME = 0:07:07.122352
ElEnergyIS = 0.3702870045895182
FragmentsEnergyIS = -151.46694253
TotalEnergyIS = -151.46694253000001140
EnergyChangeIS = 0.0
MaxChargesChangeIS = 0.0006849999999999912
TIME = 0:07:07.122535
### DONE ###
