# Supplementary material for: Intermolecular Coulombic decay in liquid water competes with proton transfer and non-adiabatic relaxation
Source: Nat Commun. 2025 Jul 22;16:6732. doi: 10.1038/s41467-025-61912-w (PMC12284144; doi:10.1038/s41467-025-61912-w)
Supplement: Supplementary file 3 — Supplementary Data 1 [file 41467_2025_61912_MOESM3_ESM.zip › Molecular dynamics/D2O/TRAJ0/double/output23]

######################################
STEP = 0
Energy of core fragment 0 ground state-152.55939598
Energy of core fragment 0 ionised state-151.45979721
FragmentsEnergyGS = -152.55939598
TotalEnergyGS = -152.55939598000000501
TIME = 0:03:31.600543
FragmentsEnergyIS = -151.45979721
TotalEnergyIS = -151.45979721000000495
TIME = 0:03:31.600565
######################################
STEP = 1
Energy of core fragment 0 ground state-152.55939598
Energy of core fragment 0 ionised state-151.45979721
ElEnergyGS = -0.4797186442023758
FragmentsEnergyGS = -152.55939598
TotalEnergyGS = -152.55939598000000501
EnergyChangeGS = 0.0
MaxChargesChangeGS = 0.0013849999999999696
TIME = 0:06:59.121864
ElEnergyIS = 0.36886598976855145
FragmentsEnergyIS = -151.45979721
TotalEnergyIS = -151.45979721000000495
EnergyChangeIS = 0.0
MaxChargesChangeIS = 0.000681000000000001
TIME = 0:06:59.122050
### DONE ###
