# Supplementary material for: Intermolecular Coulombic decay in liquid water competes with proton transfer and non-adiabatic relaxation
Source: Nat Commun. 2025 Jul 22;16:6732. doi: 10.1038/s41467-025-61912-w (PMC12284144; doi:10.1038/s41467-025-61912-w)
Supplement: Supplementary file 3 — Supplementary Data 1 [file 41467_2025_61912_MOESM3_ESM.zip › Molecular dynamics/D2O/TRAJ0/double/output24]

######################################
STEP = 0
Energy of core fragment 0 ground state-152.55245756
Energy of core fragment 0 ionised state-151.45273279
FragmentsEnergyGS = -152.55245756
TotalEnergyGS = -152.55245755999999346
TIME = 0:03:39.237213
FragmentsEnergyIS = -151.45273279
TotalEnergyIS = -151.45273278999999889
TIME = 0:03:39.237234
######################################
STEP = 1
Energy of core fragment 0 ground state-152.55245756
Energy of core fragment 0 ionised state-151.45273279
ElEnergyGS = -0.4752409124857956
FragmentsEnergyGS = -152.55245756
TotalEnergyGS = -152.55245755999999346
EnergyChangeGS = 0.0
MaxChargesChangeGS = 0.0018219999999999903
TIME = 0:06:59.558300
ElEnergyIS = 0.36715608541571587
FragmentsEnergyIS = -151.45273279
TotalEnergyIS = -151.45273278999999889
EnergyChangeIS = 0.0
MaxChargesChangeIS = 0.0007200000000000054
TIME = 0:06:59.558492
### DONE ###
