# Supplementary material for: Intermolecular Coulombic decay in liquid water competes with proton transfer and non-adiabatic relaxation
Source: Nat Commun. 2025 Jul 22;16:6732. doi: 10.1038/s41467-025-61912-w (PMC12284144; doi:10.1038/s41467-025-61912-w)
Supplement: Supplementary file 3 — Supplementary Data 1 [file 41467_2025_61912_MOESM3_ESM.zip › Molecular dynamics/D2O/TRAJ0/double/output25]

######################################
STEP = 0
Energy of core fragment 0 ground state-152.54594038
Energy of core fragment 0 ionised state-151.44575302
FragmentsEnergyGS = -152.54594038
TotalEnergyGS = -152.54594037999999045
TIME = 0:03:32.600208
FragmentsEnergyIS = -151.44575302
TotalEnergyIS = -151.44575302000001216
TIME = 0:03:32.600232
######################################
STEP = 1
Energy of core fragment 0 ground state-152.54594038
Energy of core fragment 0 ionised state-151.44575302
ElEnergyGS = -0.4714031575653256
FragmentsEnergyGS = -152.54594038
TotalEnergyGS = -152.54594037999999045
EnergyChangeGS = 0.0
MaxChargesChangeGS = 0.0020179999999999643
TIME = 0:07:13.862530
ElEnergyIS = 0.3650934070753441
FragmentsEnergyIS = -151.44575302
TotalEnergyIS = -151.44575302000001216
EnergyChangeIS = 0.0
MaxChargesChangeIS = 0.0008010000000000031
TIME = 0:07:13.862738
### DONE ###
