# Supplementary material for: Intermolecular Coulombic decay in liquid water competes with proton transfer and non-adiabatic relaxation
Source: Nat Commun. 2025 Jul 22;16:6732. doi: 10.1038/s41467-025-61912-w (PMC12284144; doi:10.1038/s41467-025-61912-w)
Supplement: Supplementary file 3 — Supplementary Data 1 [file 41467_2025_61912_MOESM3_ESM.zip › Molecular dynamics/D2O/TRAJ0/double/output27]

######################################
STEP = 0
Energy of core fragment 0 ground state-152.53424421
Energy of core fragment 0 ionised state-151.43211481
FragmentsEnergyGS = -152.53424421
TotalEnergyGS = -152.53424420999999711
TIME = 0:03:41.584211
FragmentsEnergyIS = -151.43211481
TotalEnergyIS = -151.43211481000000163
TIME = 0:03:41.584234
######################################
STEP = 1
Energy of core fragment 0 ground state-152.53424421
Energy of core fragment 0 ionised state-151.43211481
ElEnergyGS = -0.46601507893919236
FragmentsEnergyGS = -152.53424421
TotalEnergyGS = -152.53424420999999711
EnergyChangeGS = 0.0
MaxChargesChangeGS = 0.0010209999999999386
TIME = 0:07:30.607708
ElEnergyIS = 0.3561790898476639
FragmentsEnergyIS = -151.43211481
TotalEnergyIS = -151.43211481000000163
EnergyChangeIS = 0.0
MaxChargesChangeIS = 0.001231999999999997
TIME = 0:07:30.607889
### DONE ###
