# Supplementary material for: Intermolecular Coulombic decay in liquid water competes with proton transfer and non-adiabatic relaxation
Source: Nat Commun. 2025 Jul 22;16:6732. doi: 10.1038/s41467-025-61912-w (PMC12284144; doi:10.1038/s41467-025-61912-w)
Supplement: Supplementary file 3 — Supplementary Data 1 [file 41467_2025_61912_MOESM3_ESM.zip › Molecular dynamics/D2O/TRAJ0/double/output28]

######################################
STEP = 0
Energy of core fragment 0 ground state-152.52908221
Energy of core fragment 0 ionised state-151.42572681
FragmentsEnergyGS = -152.52908221
TotalEnergyGS = -152.52908221000001276
TIME = 0:03:59.095214
FragmentsEnergyIS = -151.42572681
TotalEnergyIS = -151.42572680999998624
TIME = 0:03:59.095236
######################################
STEP = 1
Energy of core fragment 0 ground state-152.52908221
Energy of core fragment 0 ionised state-151.42572681
ElEnergyGS = -0.46362309458206163
FragmentsEnergyGS = -152.52908221
TotalEnergyGS = -152.52908221000001276
EnergyChangeGS = 0.0
MaxChargesChangeGS = 0.0008780000000000454
TIME = 0:07:33.564728
ElEnergyIS = 0.34758821289127056
FragmentsEnergyIS = -151.42572681
TotalEnergyIS = -151.42572680999998624
EnergyChangeIS = 0.0
MaxChargesChangeIS = 0.0011599999999999944
TIME = 0:07:33.564922
### DONE ###
