# Supplementary material for: Intermolecular Coulombic decay in liquid water competes with proton transfer and non-adiabatic relaxation
Source: Nat Commun. 2025 Jul 22;16:6732. doi: 10.1038/s41467-025-61912-w (PMC12284144; doi:10.1038/s41467-025-61912-w)
Supplement: Supplementary file 3 — Supplementary Data 1 [file 41467_2025_61912_MOESM3_ESM.zip › Molecular dynamics/D2O/TRAJ0/double/output29]

######################################
STEP = 0
Energy of core fragment 0 ground state-152.52438015
Energy of core fragment 0 ionised state-151.42009959
FragmentsEnergyGS = -152.52438015
TotalEnergyGS = -152.52438015000001315
TIME = 0:03:37.894908
FragmentsEnergyIS = -151.42009959
TotalEnergyIS = -151.42009959000000663
TIME = 0:03:37.894929
######################################
STEP = 1
Energy of core fragment 0 ground state-152.52438015
Energy of core fragment 0 ionised state-151.42009960
ElEnergyGS = -0.4614577772865804
FragmentsEnergyGS = -152.52438015
TotalEnergyGS = -152.52438015000001315
EnergyChangeGS = 0.0
MaxChargesChangeGS = 0.0009879999999999889
TIME = 0:07:25.030267
ElEnergyIS = 0.33196795129575896
FragmentsEnergyIS = -151.4200996
TotalEnergyIS = -151.42009959999998614
EnergyChangeIS = 9.999979511121637e-09
MaxChargesChangeIS = 0.0008740000000000137
TIME = 0:07:25.030464
### DONE ###
