# Supplementary material for: Intermolecular Coulombic decay in liquid water competes with proton transfer and non-adiabatic relaxation
Source: Nat Commun. 2025 Jul 22;16:6732. doi: 10.1038/s41467-025-61912-w (PMC12284144; doi:10.1038/s41467-025-61912-w)
Supplement: Supplementary file 3 — Supplementary Data 1 [file 41467_2025_61912_MOESM3_ESM.zip › Molecular dynamics/D2O/TRAJ0/double/output3]

######################################
STEP = 0
Energy of core fragment 0 ground state-152.66935317
Energy of core fragment 0 ionised state-151.54665519
FragmentsEnergyGS = -152.66935317
TotalEnergyGS = -152.66935316999999372
TIME = 0:02:54.139936
FragmentsEnergyIS = -151.54665519
TotalEnergyIS = -151.54665518999999563
TIME = 0:02:54.139959
######################################
STEP = 1
Energy of core fragment 0 ground state-152.66935317
Energy of core fragment 0 ionised state-151.54665519
ElEnergyGS = -0.5902203574816378
FragmentsEnergyGS = -152.66935317
TotalEnergyGS = -152.66935316999999372
EnergyChangeGS = 0.0
MaxChargesChangeGS = 0.0011349999999999971
TIME = 0:06:11.800737
ElEnergyIS = 0.38600637373223856
FragmentsEnergyIS = -151.54665519
TotalEnergyIS = -151.54665518999999563
EnergyChangeIS = 0.0
MaxChargesChangeIS = 0.0013810000000000003
TIME = 0:06:11.800990
### DONE ###
