# Supplementary material for: Intermolecular Coulombic decay in liquid water competes with proton transfer and non-adiabatic relaxation
Source: Nat Commun. 2025 Jul 22;16:6732. doi: 10.1038/s41467-025-61912-w (PMC12284144; doi:10.1038/s41467-025-61912-w)
Supplement: Supplementary file 3 — Supplementary Data 1 [file 41467_2025_61912_MOESM3_ESM.zip › Molecular dynamics/D2O/TRAJ0/double/output30]

######################################
STEP = 0
Energy of core fragment 0 ground state-152.52013641
Energy of core fragment 0 ionised state-151.41665165
FragmentsEnergyGS = -152.52013641
TotalEnergyGS = -152.52013640999999211
TIME = 0:03:46.510922
FragmentsEnergyIS = -151.41665165
TotalEnergyIS = -151.41665165000000570
TIME = 0:03:46.510943
######################################
STEP = 1
Energy of core fragment 0 ground state-152.52013640
Energy of core fragment 0 ionised state-151.41665165
ElEnergyGS = -0.45990272856724246
FragmentsEnergyGS = -152.5201364
TotalEnergyGS = -152.52013640000001260
EnergyChangeGS = 9.999979511121637e-09
MaxChargesChangeGS = 0.0010609999999999786
TIME = 0:07:32.318648
ElEnergyIS = 0.30884796359692945
FragmentsEnergyIS = -151.41665165
TotalEnergyIS = -151.41665165000000570
EnergyChangeIS = 0.0
MaxChargesChangeIS = 0.0006079999999999974
TIME = 0:07:32.318838
### DONE ###
