# Supplementary material for: Intermolecular Coulombic decay in liquid water competes with proton transfer and non-adiabatic relaxation
Source: Nat Commun. 2025 Jul 22;16:6732. doi: 10.1038/s41467-025-61912-w (PMC12284144; doi:10.1038/s41467-025-61912-w)
Supplement: Supplementary file 3 — Supplementary Data 1 [file 41467_2025_61912_MOESM3_ESM.zip › Molecular dynamics/D2O/TRAJ0/double/output31]

######################################
STEP = 0
Energy of core fragment 0 ground state-152.51634862
Energy of core fragment 0 ionised state-151.41705239
FragmentsEnergyGS = -152.51634862
TotalEnergyGS = -152.51634862000000226
TIME = 0:03:33.477111
FragmentsEnergyIS = -151.41705239
TotalEnergyIS = -151.41705239000000915
TIME = 0:03:33.477132
######################################
STEP = 1
Energy of core fragment 0 ground state-152.51634862
Energy of core fragment 0 ionised state-151.41705240
ElEnergyGS = -0.458842392312633
FragmentsEnergyGS = -152.51634862
TotalEnergyGS = -152.51634862000000226
EnergyChangeGS = 0.0
MaxChargesChangeGS = 0.0010490000000000776
TIME = 0:07:14.539211
ElEnergyIS = 0.2774282111364983
FragmentsEnergyIS = -151.4170524
TotalEnergyIS = -151.41705239999998867
EnergyChangeIS = 9.999979511121637e-09
MaxChargesChangeIS = 0.0005069999999999797
TIME = 0:07:14.539405
### DONE ###
