# Supplementary material for: Intermolecular Coulombic decay in liquid water competes with proton transfer and non-adiabatic relaxation
Source: Nat Commun. 2025 Jul 22;16:6732. doi: 10.1038/s41467-025-61912-w (PMC12284144; doi:10.1038/s41467-025-61912-w)
Supplement: Supplementary file 3 — Supplementary Data 1 [file 41467_2025_61912_MOESM3_ESM.zip › Molecular dynamics/D2O/TRAJ0/double/output32]

######################################
STEP = 0
Energy of core fragment 0 ground state-152.51301489
Energy of core fragment 0 ionised state-151.42297458
FragmentsEnergyGS = -152.51301489
TotalEnergyGS = -152.51301488999999378
TIME = 0:03:33.598221
FragmentsEnergyIS = -151.42297458
TotalEnergyIS = -151.42297457999998755
TIME = 0:03:33.598245
######################################
STEP = 1
Energy of core fragment 0 ground state-152.51301489
Energy of core fragment 0 ionised state-151.42297458
ElEnergyGS = -0.45799437927258
FragmentsEnergyGS = -152.51301489
TotalEnergyGS = -152.51301488999999378
EnergyChangeGS = 0.0
MaxChargesChangeGS = 0.0012820000000000054
TIME = 0:07:08.084432
ElEnergyIS = 0.24196270830222943
FragmentsEnergyIS = -151.42297458
TotalEnergyIS = -151.42297457999998755
EnergyChangeIS = 0.0
MaxChargesChangeIS = 0.0005529999999999702
TIME = 0:07:08.084632
### DONE ###
