# Supplementary material for: Intermolecular Coulombic decay in liquid water competes with proton transfer and non-adiabatic relaxation
Source: Nat Commun. 2025 Jul 22;16:6732. doi: 10.1038/s41467-025-61912-w (PMC12284144; doi:10.1038/s41467-025-61912-w)
Supplement: Supplementary file 3 — Supplementary Data 1 [file 41467_2025_61912_MOESM3_ESM.zip › Molecular dynamics/D2O/TRAJ0/double/output33]

######################################
STEP = 0
Energy of core fragment 0 ground state-152.51013549
Energy of core fragment 0 ionised state-151.43179060
FragmentsEnergyGS = -152.51013549
TotalEnergyGS = -152.51013549000001035
TIME = 0:03:19.008338
FragmentsEnergyIS = -151.4317906
TotalEnergyIS = -151.43179059999999936
TIME = 0:03:19.008360
######################################
STEP = 1
Energy of core fragment 0 ground state-152.51013549
Energy of core fragment 0 ionised state-151.43179060
ElEnergyGS = -0.45741741102413974
FragmentsEnergyGS = -152.51013549
TotalEnergyGS = -152.51013549000001035
EnergyChangeGS = 0.0
MaxChargesChangeGS = 0.0017459999999999143
TIME = 0:06:42.387007
ElEnergyIS = 0.21191155831607764
FragmentsEnergyIS = -151.4317906
TotalEnergyIS = -151.43179059999999936
EnergyChangeIS = 0.0
MaxChargesChangeIS = 0.0005930000000000102
TIME = 0:06:42.387196
### DONE ###
