# Supplementary material for: Intermolecular Coulombic decay in liquid water competes with proton transfer and non-adiabatic relaxation
Source: Nat Commun. 2025 Jul 22;16:6732. doi: 10.1038/s41467-025-61912-w (PMC12284144; doi:10.1038/s41467-025-61912-w)
Supplement: Supplementary file 3 — Supplementary Data 1 [file 41467_2025_61912_MOESM3_ESM.zip › Molecular dynamics/D2O/TRAJ0/double/output34]

######################################
STEP = 0
Energy of core fragment 0 ground state-152.50771273
Energy of core fragment 0 ionised state-151.44135118
FragmentsEnergyGS = -152.50771273
TotalEnergyGS = -152.50771273000000861
TIME = 0:03:25.256584
FragmentsEnergyIS = -151.44135118
TotalEnergyIS = -151.44135117999999807
TIME = 0:03:25.256607
######################################
STEP = 1
Energy of core fragment 0 ground state-152.50771273
Energy of core fragment 0 ionised state-151.44135118
ElEnergyGS = -0.4574612664138773
FragmentsEnergyGS = -152.50771273
TotalEnergyGS = -152.50771273000000861
EnergyChangeGS = 0.0
MaxChargesChangeGS = 0.0021579999999999933
TIME = 0:06:59.434396
ElEnergyIS = 0.19430333489155407
FragmentsEnergyIS = -151.44135118
TotalEnergyIS = -151.44135117999999807
EnergyChangeIS = 0.0
MaxChargesChangeIS = 0.0005350000000000077
TIME = 0:06:59.434635
### DONE ###
