# Supplementary material for: Intermolecular Coulombic decay in liquid water competes with proton transfer and non-adiabatic relaxation
Source: Nat Commun. 2025 Jul 22;16:6732. doi: 10.1038/s41467-025-61912-w (PMC12284144; doi:10.1038/s41467-025-61912-w)
Supplement: Supplementary file 3 — Supplementary Data 1 [file 41467_2025_61912_MOESM3_ESM.zip › Molecular dynamics/D2O/TRAJ0/double/output36]

######################################
STEP = 0
Energy of core fragment 0 ground state-152.50425949
Energy of core fragment 0 ionised state-151.46130456
FragmentsEnergyGS = -152.50425949
TotalEnergyGS = -152.50425949000000969
TIME = 0:03:01.717572
FragmentsEnergyIS = -151.46130456
TotalEnergyIS = -151.46130456000000208
TIME = 0:03:01.717596
######################################
STEP = 1
Energy of core fragment 0 ground state-152.50425949
Energy of core fragment 0 ionised state-151.46130456
ElEnergyGS = -0.4597127738800892
FragmentsEnergyGS = -152.50425949
TotalEnergyGS = -152.50425949000000969
EnergyChangeGS = 0.0
MaxChargesChangeGS = 0.002183000000000046
TIME = 0:06:06.125319
ElEnergyIS = 0.17309272283720234
FragmentsEnergyIS = -151.46130456
TotalEnergyIS = -151.46130456000000208
EnergyChangeIS = 0.0
MaxChargesChangeIS = 0.001328999999999969
TIME = 0:06:06.125512
### DONE ###
