# Supplementary material for: Intermolecular Coulombic decay in liquid water competes with proton transfer and non-adiabatic relaxation
Source: Nat Commun. 2025 Jul 22;16:6732. doi: 10.1038/s41467-025-61912-w (PMC12284144; doi:10.1038/s41467-025-61912-w)
Supplement: Supplementary file 3 — Supplementary Data 1 [file 41467_2025_61912_MOESM3_ESM.zip › Molecular dynamics/D2O/TRAJ0/double/output37]

######################################
STEP = 0
Energy of core fragment 0 ground state-152.50324577
Energy of core fragment 0 ionised state-151.46999087
FragmentsEnergyGS = -152.50324577
TotalEnergyGS = -152.50324577000000659
TIME = 0:02:53.434558
FragmentsEnergyIS = -151.46999087
TotalEnergyIS = -151.46999087000000372
TIME = 0:02:53.434579
######################################
STEP = 1
Energy of core fragment 0 ground state-152.50324577
Energy of core fragment 0 ionised state-151.46999088
ElEnergyGS = -0.4619111546808712
FragmentsEnergyGS = -152.50324577
TotalEnergyGS = -152.50324577000000659
EnergyChangeGS = 0.0
MaxChargesChangeGS = 0.00183499999999992
TIME = 0:05:58.128368
ElEnergyIS = 0.17177980038958043
FragmentsEnergyIS = -151.46999088
TotalEnergyIS = -151.46999088000001166
EnergyChangeIS = 1.0000007932831068e-08
MaxChargesChangeIS = 0.0015280000000000293
TIME = 0:05:58.128561
### DONE ###
