# Supplementary material for: Intermolecular Coulombic decay in liquid water competes with proton transfer and non-adiabatic relaxation
Source: Nat Commun. 2025 Jul 22;16:6732. doi: 10.1038/s41467-025-61912-w (PMC12284144; doi:10.1038/s41467-025-61912-w)
Supplement: Supplementary file 3 — Supplementary Data 1 [file 41467_2025_61912_MOESM3_ESM.zip › Molecular dynamics/D2O/TRAJ0/double/output38]

######################################
STEP = 0
Energy of core fragment 0 ground state-152.50272015
Energy of core fragment 0 ionised state-151.47897070
FragmentsEnergyGS = -152.50272015
TotalEnergyGS = -152.50272014999998760
TIME = 0:02:53.000674
FragmentsEnergyIS = -151.4789707
TotalEnergyIS = -151.47897069999999076
TIME = 0:02:53.000699
######################################
STEP = 1
Energy of core fragment 0 ground state-152.50272015
Energy of core fragment 0 ionised state-151.47897070
ElEnergyGS = -0.4644660249079577
FragmentsEnergyGS = -152.50272015
TotalEnergyGS = -152.50272014999998760
EnergyChangeGS = 0.0
MaxChargesChangeGS = 0.0017920000000000158
TIME = 0:05:38.162105
ElEnergyIS = 0.1716286089125863
FragmentsEnergyIS = -151.4789707
TotalEnergyIS = -151.47897069999999076
EnergyChangeIS = 0.0
MaxChargesChangeIS = 0.0006859999999999644
TIME = 0:05:38.162294
### DONE ###
