# Supplementary material for: Intermolecular Coulombic decay in liquid water competes with proton transfer and non-adiabatic relaxation
Source: Nat Commun. 2025 Jul 22;16:6732. doi: 10.1038/s41467-025-61912-w (PMC12284144; doi:10.1038/s41467-025-61912-w)
Supplement: Supplementary file 3 — Supplementary Data 1 [file 41467_2025_61912_MOESM3_ESM.zip › Molecular dynamics/D2O/TRAJ0/double/output39]

######################################
STEP = 0
Energy of core fragment 0 ground state-152.50269054
Energy of core fragment 0 ionised state-151.48826843
FragmentsEnergyGS = -152.50269054
TotalEnergyGS = -152.50269054000000324
TIME = 0:03:00.914472
FragmentsEnergyIS = -151.48826843
TotalEnergyIS = -151.48826843000000508
TIME = 0:03:00.914505
######################################
STEP = 1
Energy of core fragment 0 ground state-152.50269054
Energy of core fragment 0 ionised state-151.48826843
ElEnergyGS = -0.4676843739943091
FragmentsEnergyGS = -152.50269054
TotalEnergyGS = -152.50269054000000324
EnergyChangeGS = 0.0
MaxChargesChangeGS = 0.0
TIME = 0:06:00.433576
ElEnergyIS = 0.1726189725433897
FragmentsEnergyIS = -151.48826843
TotalEnergyIS = -151.48826843000000508
EnergyChangeIS = 0.0
MaxChargesChangeIS = 0.0
TIME = 0:06:00.433777
### DONE ###
