# Supplementary material for: Intermolecular Coulombic decay in liquid water competes with proton transfer and non-adiabatic relaxation
Source: Nat Commun. 2025 Jul 22;16:6732. doi: 10.1038/s41467-025-61912-w (PMC12284144; doi:10.1038/s41467-025-61912-w)
Supplement: Supplementary file 3 — Supplementary Data 1 [file 41467_2025_61912_MOESM3_ESM.zip › Molecular dynamics/D2O/TRAJ0/double/output4]

######################################
STEP = 0
Energy of core fragment 0 ground state-152.66932542
Energy of core fragment 0 ionised state-151.54726119
FragmentsEnergyGS = -152.66932542
TotalEnergyGS = -152.66932542000000694
TIME = 0:03:17.830946
FragmentsEnergyIS = -151.54726119
TotalEnergyIS = -151.54726119000000040
TIME = 0:03:17.830974
######################################
STEP = 1
Energy of core fragment 0 ground state-152.66932542
Energy of core fragment 0 ionised state-151.54726120
ElEnergyGS = -0.5872101879510593
FragmentsEnergyGS = -152.66932542
TotalEnergyGS = -152.66932542000000694
EnergyChangeGS = 0.0
MaxChargesChangeGS = 0.0011379999999999724
TIME = 0:06:16.430342
ElEnergyIS = 0.38560010151236784
FragmentsEnergyIS = -151.5472612
TotalEnergyIS = -151.54726120000000833
EnergyChangeIS = 1.0000007932831068e-08
MaxChargesChangeIS = 0.0014860000000000012
TIME = 0:06:16.430545
### DONE ###
