# Supplementary material for: Intermolecular Coulombic decay in liquid water competes with proton transfer and non-adiabatic relaxation
Source: Nat Commun. 2025 Jul 22;16:6732. doi: 10.1038/s41467-025-61912-w (PMC12284144; doi:10.1038/s41467-025-61912-w)
Supplement: Supplementary file 3 — Supplementary Data 1 [file 41467_2025_61912_MOESM3_ESM.zip › Molecular dynamics/D2O/TRAJ0/double/output40]

######################################
STEP = 0
Energy of core fragment 0 ground state-152.50315946
Energy of core fragment 0 ionised state-151.49793839
FragmentsEnergyGS = -152.50315946
TotalEnergyGS = -152.50315946000000622
TIME = 0:02:59.662155
FragmentsEnergyIS = -151.49793839
TotalEnergyIS = -151.49793839000000162
TIME = 0:02:59.662180
######################################
STEP = 1
Energy of core fragment 0 ground state-152.50315946
Energy of core fragment 0 ionised state-151.49793839
ElEnergyGS = -0.47171993687762215
FragmentsEnergyGS = -152.50315946
TotalEnergyGS = -152.50315946000000622
EnergyChangeGS = 0.0
MaxChargesChangeGS = 0.0
TIME = 0:05:56.842034
ElEnergyIS = 0.1742489396315236
FragmentsEnergyIS = -151.49793839
TotalEnergyIS = -151.49793839000000162
EnergyChangeIS = 0.0
MaxChargesChangeIS = 1.0000000000287557e-06
TIME = 0:05:56.842220
### DONE ###
