# Supplementary material for: Intermolecular Coulombic decay in liquid water competes with proton transfer and non-adiabatic relaxation
Source: Nat Commun. 2025 Jul 22;16:6732. doi: 10.1038/s41467-025-61912-w (PMC12284144; doi:10.1038/s41467-025-61912-w)
Supplement: Supplementary file 3 — Supplementary Data 1 [file 41467_2025_61912_MOESM3_ESM.zip › Molecular dynamics/D2O/TRAJ0/double/output41]

######################################
STEP = 0
Energy of core fragment 0 ground state-152.50411763
Energy of core fragment 0 ionised state-151.50794271
FragmentsEnergyGS = -152.50411763
TotalEnergyGS = -152.50411762999999610
TIME = 0:03:01.844730
FragmentsEnergyIS = -151.50794271
TotalEnergyIS = -151.50794271000000890
TIME = 0:03:01.844755
######################################
STEP = 1
Energy of core fragment 0 ground state-152.50411763
Energy of core fragment 0 ionised state-151.50794271
ElEnergyGS = -0.47666191169792055
FragmentsEnergyGS = -152.50411763
TotalEnergyGS = -152.50411762999999610
EnergyChangeGS = 0.0
MaxChargesChangeGS = 0.0
TIME = 0:06:20.491649
ElEnergyIS = 0.17701846608116792
FragmentsEnergyIS = -151.50794271
TotalEnergyIS = -151.50794271000000890
EnergyChangeIS = 0.0
MaxChargesChangeIS = 0.0
TIME = 0:06:20.491839
### DONE ###
