# Supplementary material for: Intermolecular Coulombic decay in liquid water competes with proton transfer and non-adiabatic relaxation
Source: Nat Commun. 2025 Jul 22;16:6732. doi: 10.1038/s41467-025-61912-w (PMC12284144; doi:10.1038/s41467-025-61912-w)
Supplement: Supplementary file 3 — Supplementary Data 1 [file 41467_2025_61912_MOESM3_ESM.zip › Molecular dynamics/D2O/TRAJ0/double/output42]

######################################
STEP = 0
Energy of core fragment 0 ground state-152.50553466
Energy of core fragment 0 ionised state-151.51818925
FragmentsEnergyGS = -152.50553466
TotalEnergyGS = -152.50553465999999503
TIME = 0:03:01.647848
FragmentsEnergyIS = -151.51818925
TotalEnergyIS = -151.51818925000000604
TIME = 0:03:01.647874
######################################
STEP = 1
Energy of core fragment 0 ground state-152.50553466
Energy of core fragment 0 ionised state-151.51818925
ElEnergyGS = -0.4826577961297565
FragmentsEnergyGS = -152.50553466
TotalEnergyGS = -152.50553465999999503
EnergyChangeGS = 0.0
MaxChargesChangeGS = 0.0
TIME = 0:06:03.485369
ElEnergyIS = 0.17994453745016
FragmentsEnergyIS = -151.51818925
TotalEnergyIS = -151.51818925000000604
EnergyChangeIS = 0.0
MaxChargesChangeIS = 0.0
TIME = 0:06:03.485555
### DONE ###
