# Supplementary material for: Intermolecular Coulombic decay in liquid water competes with proton transfer and non-adiabatic relaxation
Source: Nat Commun. 2025 Jul 22;16:6732. doi: 10.1038/s41467-025-61912-w (PMC12284144; doi:10.1038/s41467-025-61912-w)
Supplement: Supplementary file 3 — Supplementary Data 1 [file 41467_2025_61912_MOESM3_ESM.zip › Molecular dynamics/D2O/TRAJ0/double/output7]

######################################
STEP = 0
Energy of core fragment 0 ground state-152.66637768
Energy of core fragment 0 ionised state-151.54744458
FragmentsEnergyGS = -152.66637768
TotalEnergyGS = -152.66637768000001074
TIME = 0:02:58.388182
FragmentsEnergyIS = -151.54744458
TotalEnergyIS = -151.54744457999998986
TIME = 0:02:58.388209
######################################
STEP = 1
Energy of core fragment 0 ground state-152.66637768
Energy of core fragment 0 ionised state-151.54744458
ElEnergyGS = -0.5723807696877391
FragmentsEnergyGS = -152.66637768
TotalEnergyGS = -152.66637768000001074
EnergyChangeGS = 0.0
MaxChargesChangeGS = 0.0012840000000000074
TIME = 0:06:01.372771
ElEnergyIS = 0.3835479572830335
FragmentsEnergyIS = -151.54744458
TotalEnergyIS = -151.54744457999998986
EnergyChangeIS = 0.0
MaxChargesChangeIS = 0.0010840000000000016
TIME = 0:06:01.372981
### DONE ###
