# Supplementary material for: Intermolecular Coulombic decay in liquid water competes with proton transfer and non-adiabatic relaxation
Source: Nat Commun. 2025 Jul 22;16:6732. doi: 10.1038/s41467-025-61912-w (PMC12284144; doi:10.1038/s41467-025-61912-w)
Supplement: Supplementary file 3 — Supplementary Data 1 [file 41467_2025_61912_MOESM3_ESM.zip › Molecular dynamics/D2O/TRAJ0/double/output8]

######################################
STEP = 0
Energy of core fragment 0 ground state-152.66392003
Energy of core fragment 0 ionised state-151.54634750
FragmentsEnergyGS = -152.66392003
TotalEnergyGS = -152.66392003000001409
TIME = 0:03:08.211462
FragmentsEnergyIS = -151.5463475
TotalEnergyIS = -151.54634749999999599
TIME = 0:03:08.211488
######################################
STEP = 1
Energy of core fragment 0 ground state-152.66392003
Energy of core fragment 0 ionised state-151.54634751
ElEnergyGS = -0.5666680604658733
FragmentsEnergyGS = -152.66392003
TotalEnergyGS = -152.66392003000001409
EnergyChangeGS = 0.0
MaxChargesChangeGS = 0.001678999999999986
TIME = 0:06:19.449467
ElEnergyIS = 0.38284561115775334
FragmentsEnergyIS = -151.54634751
TotalEnergyIS = -151.54634751000000392
EnergyChangeIS = 1.0000007932831068e-08
MaxChargesChangeIS = 0.0008859999999999979
TIME = 0:06:19.449661
### DONE ###
