# Supplementary material for: Intermolecular Coulombic decay in liquid water competes with proton transfer and non-adiabatic relaxation
Source: Nat Commun. 2025 Jul 22;16:6732. doi: 10.1038/s41467-025-61912-w (PMC12284144; doi:10.1038/s41467-025-61912-w)
Supplement: Supplementary file 3 — Supplementary Data 1 [file 41467_2025_61912_MOESM3_ESM.zip › Molecular dynamics/D2O/TRAJ0/double/output9]

######################################
STEP = 0
Energy of core fragment 0 ground state-152.66056667
Energy of core fragment 0 ionised state-151.54444259
FragmentsEnergyGS = -152.66056667
TotalEnergyGS = -152.66056667000000857
TIME = 0:03:00.369974
FragmentsEnergyIS = -151.54444259
TotalEnergyIS = -151.54444258999998851
TIME = 0:03:00.370006
######################################
STEP = 1
Energy of core fragment 0 ground state-152.66056667
Energy of core fragment 0 ionised state-151.54444260
ElEnergyGS = -0.5607913548138155
FragmentsEnergyGS = -152.66056667
TotalEnergyGS = -152.66056667000000857
EnergyChangeGS = 0.0
MaxChargesChangeGS = 0.0020070000000000365
TIME = 0:06:11.619552
ElEnergyIS = 0.38173967044445273
FragmentsEnergyIS = -151.5444426
TotalEnergyIS = -151.54444259999999645
EnergyChangeIS = 1.0000007932831068e-08
MaxChargesChangeIS = 0.00080100000000001
TIME = 0:06:11.619749
### DONE ###
