# Supplementary material for: Intermolecular Coulombic decay in liquid water competes with proton transfer and non-adiabatic relaxation
Source: Nat Commun. 2025 Jul 22;16:6732. doi: 10.1038/s41467-025-61912-w (PMC12284144; doi:10.1038/s41467-025-61912-w)
Supplement: Supplementary file 3 — Supplementary Data 1 [file 41467_2025_61912_MOESM3_ESM.zip › Molecular dynamics/D2O/TRAJ0/OH_lenghts.txt]

0.9617578684728347 
0.9649645910804526 
0.970694237238961 
0.9788389250837445 
0.9892529404749987 
1.0017604757038123 
1.016165207970971 
1.032258933087794 
1.0498300811897516 
1.0686704539233578 
1.088580980349248 
1.1093751908701253 
1.130882501530274 
1.1529470106118747 
1.1754313940812253 
1.1982151215725496 
1.2211944696529426 
1.2442804294078935 
1.2673992852994187 
1.2904906558358227 
1.3135088903761833 
1.3364217657963036 
1.3592106550029799 
1.381870395516692 
1.4044080292568346 
1.4268432235656523 
1.449206571829439 
1.4715410049818423 
1.4938964111800899 
1.5163313585363754 
1.5389116589668483 
1.5617116815143426 
1.5848079640964485 
1.6082832254926982 
1.6322239477727722 
1.6567202311934228 
1.6818625173522392 
1.7077417293658563 
1.7344443041187148 
1.7620458803499688 
1.7906027921703929 
1.820146929181872 
