# Supplementary material for: Intermolecular Coulombic decay in liquid water competes with proton transfer and non-adiabatic relaxation
Source: Nat Commun. 2025 Jul 22;16:6732. doi: 10.1038/s41467-025-61912-w (PMC12284144; doi:10.1038/s41467-025-61912-w)
Supplement: Supplementary file 3 — Supplementary Data 1 [file 41467_2025_61912_MOESM3_ESM.zip › Molecular dynamics/D2O/TRAJ0/strs/str1.xyz]

    6

O    1.0118062    0.66976676    3.8895465
H    0.95241974    0.47005259    2.9506292
H    0.10436189    0.71105396    4.1700371
O    1.024739    1.1824828    1.1273458
H    0.72766871    2.0771405    1.4019681
H    1.744677    1.2546995    0.46630189
