# Supplementary material for: Intermolecular Coulombic decay in liquid water competes with proton transfer and non-adiabatic relaxation
Source: Nat Commun. 2025 Jul 22;16:6732. doi: 10.1038/s41467-025-61912-w (PMC12284144; doi:10.1038/s41467-025-61912-w)
Supplement: Supplementary file 3 — Supplementary Data 1 [file 41467_2025_61912_MOESM3_ESM.zip › Molecular dynamics/D2O/TRAJ0/strs/str10.xyz]

    6

O    1.0230999    0.66330366    3.8988184
H    0.99495598    0.40576133    2.862027
H    0.016315861    0.68914881    4.191103
O    1.0256146    1.178632    1.1267918
H    0.73862912    2.0612788    1.3970638
H    1.7404893    1.2417657    0.49883823
