# Supplementary material for: Intermolecular Coulombic decay in liquid water competes with proton transfer and non-adiabatic relaxation
Source: Nat Commun. 2025 Jul 22;16:6732. doi: 10.1038/s41467-025-61912-w (PMC12284144; doi:10.1038/s41467-025-61912-w)
Supplement: Supplementary file 3 — Supplementary Data 1 [file 41467_2025_61912_MOESM3_ESM.zip › Molecular dynamics/D2O/TRAJ0/strs/str11.xyz]

    6

O    1.0249657    0.66267223    3.9002746
H    1.0008576    0.39789763    2.8446602
H    0.00072172329    0.68707756    4.1963376
O    1.0255876    1.1781459    1.1270388
H    0.74045161    2.0593208    1.3953483
H    1.7401891    1.2406556    0.5024172
