# Supplementary material for: Intermolecular Coulombic decay in liquid water competes with proton transfer and non-adiabatic relaxation
Source: Nat Commun. 2025 Jul 22;16:6732. doi: 10.1038/s41467-025-61912-w (PMC12284144; doi:10.1038/s41467-025-61912-w)
Supplement: Supplementary file 3 — Supplementary Data 1 [file 41467_2025_61912_MOESM3_ESM.zip › Molecular dynamics/D2O/TRAJ0/strs/str12.xyz]

    6

O    1.026873    0.66204455    3.9017694
H    1.0069334    0.39007792    2.8264323
H    -0.015335936    0.68503083    4.2018481
O    1.0255266    1.1776325    1.1273573
H    0.74235275    2.05742    1.3934503
H    1.7400409    1.2396067    0.50588847
