# Supplementary material for: Intermolecular Coulombic decay in liquid water competes with proton transfer and non-adiabatic relaxation
Source: Nat Commun. 2025 Jul 22;16:6732. doi: 10.1038/s41467-025-61912-w (PMC12284144; doi:10.1038/s41467-025-61912-w)
Supplement: Supplementary file 3 — Supplementary Data 1 [file 41467_2025_61912_MOESM3_ESM.zip › Molecular dynamics/D2O/TRAJ0/strs/str13.xyz]

    6

O    1.0288011    0.66141681    3.903292
H    1.013164    0.38235541    2.807493
H    -0.031676754    0.68299817    4.2075597
O    1.02543    1.1770868    1.1277496
H    0.74431826    2.0556075    1.3913877
H    1.7400732    1.2386154    0.50922945
