# Supplementary material for: Intermolecular Coulombic decay in liquid water competes with proton transfer and non-adiabatic relaxation
Source: Nat Commun. 2025 Jul 22;16:6732. doi: 10.1038/s41467-025-61912-w (PMC12284144; doi:10.1038/s41467-025-61912-w)
Supplement: Supplementary file 3 — Supplementary Data 1 [file 41467_2025_61912_MOESM3_ESM.zip › Molecular dynamics/D2O/TRAJ0/strs/str14.xyz]

    6

O    1.0307308    0.66078537    3.9048322
H    1.0195308    0.37478215    2.7879779
H    -0.048130447    0.6809704    4.2134031
O    1.0252966    1.1765037    1.1282173
H    0.74633353    2.0539147    1.3891791
H    1.740312    1.2376773    0.51242041
