# Supplementary material for: Intermolecular Coulombic decay in liquid water competes with proton transfer and non-adiabatic relaxation
Source: Nat Commun. 2025 Jul 22;16:6732. doi: 10.1038/s41467-025-61912-w (PMC12284144; doi:10.1038/s41467-025-61912-w)
Supplement: Supplementary file 3 — Supplementary Data 1 [file 41467_2025_61912_MOESM3_ESM.zip › Molecular dynamics/D2O/TRAJ0/strs/str15.xyz]

    6

O    1.0326438    0.6601468    3.9063814
H    1.026016    0.36740835    2.7680057
H    -0.064535185    0.67893965    4.2193143
O    1.0251258    1.1758778    1.1287619
H    0.7483837    2.052373    1.3868438
H    1.7407792    1.2367873    0.51544518
