# Supplementary material for: Intermolecular Coulombic decay in liquid water competes with proton transfer and non-adiabatic relaxation
Source: Nat Commun. 2025 Jul 22;16:6732. doi: 10.1038/s41467-025-61912-w (PMC12284144; doi:10.1038/s41467-025-61912-w)
Supplement: Supplementary file 3 — Supplementary Data 1 [file 41467_2025_61912_MOESM3_ESM.zip › Molecular dynamics/D2O/TRAJ0/strs/str16.xyz]

    6

O    1.0345226    0.65949799    3.9079319
H    1.0326026    0.36028247    2.7476794
H    -0.080737315    0.6768993    4.2252346
O    1.0249174    1.1752041    1.1293846
H    0.75045405    2.0510128    1.3844015
H    1.7414929    1.2359393    0.51829141
