# Supplementary material for: Intermolecular Coulombic decay in liquid water competes with proton transfer and non-adiabatic relaxation
Source: Nat Commun. 2025 Jul 22;16:6732. doi: 10.1038/s41467-025-61912-w (PMC12284144; doi:10.1038/s41467-025-61912-w)
Supplement: Supplementary file 3 — Supplementary Data 1 [file 41467_2025_61912_MOESM3_ESM.zip › Molecular dynamics/D2O/TRAJ0/strs/str17.xyz]

    6

O    1.0363503    0.65883603    3.9094773
H    1.0392754    0.35345128    2.7270867
H    -0.096589918    0.67484396    4.23111
O    1.0246717    1.1744773    1.1300861
H    0.75253013    2.0498633    1.3818719
H    1.7424666    1.2351267    0.52095088
