# Supplementary material for: Intermolecular Coulombic decay in liquid water competes with proton transfer and non-adiabatic relaxation
Source: Nat Commun. 2025 Jul 22;16:6732. doi: 10.1038/s41467-025-61912-w (PMC12284144; doi:10.1038/s41467-025-61912-w)
Supplement: Supplementary file 3 — Supplementary Data 1 [file 41467_2025_61912_MOESM3_ESM.zip › Molecular dynamics/D2O/TRAJ0/strs/str18.xyz]

    6

O    1.0381104    0.65815829    3.911012
H    1.0460207    0.34696011    2.7063017
H    -0.11195122    0.67276936    4.2368912
O    1.0243899    1.1736926    1.1308668
H    0.75459806    2.0489507    1.3792747
H    1.7437081    1.2343419    0.52341981
