# Supplementary material for: Intermolecular Coulombic decay in liquid water competes with proton transfer and non-adiabatic relaxation
Source: Nat Commun. 2025 Jul 22;16:6732. doi: 10.1038/s41467-025-61912-w (PMC12284144; doi:10.1038/s41467-025-61912-w)
Supplement: Supplementary file 3 — Supplementary Data 1 [file 41467_2025_61912_MOESM3_ESM.zip › Molecular dynamics/D2O/TRAJ0/strs/str19.xyz]

    6

O    1.0397871    0.65746236    3.9125316
H    1.0528264    0.34085312    2.6853847
H    -0.12668522    0.67067238    4.2425329
O    1.0240736    1.1728454    1.1317268
H    0.75664475    2.0482982    1.3766289
H    1.74522    1.2335763    0.52569909
