# Supplementary material for: Intermolecular Coulombic decay in liquid water competes with proton transfer and non-adiabatic relaxation
Source: Nat Commun. 2025 Jul 22;16:6732. doi: 10.1038/s41467-025-61912-w (PMC12284144; doi:10.1038/s41467-025-61912-w)
Supplement: Supplementary file 3 — Supplementary Data 1 [file 41467_2025_61912_MOESM3_ESM.zip › Molecular dynamics/D2O/TRAJ0/strs/str2.xyz]

    6

O    1.0123271    0.66894473    3.8900913
H    0.95606785    0.46399448    2.9488225
H    0.10130026    0.70816762    4.1691303
O    1.0249018    1.1820604    1.1270725
H    0.72830003    2.0757803    1.4024828
H    1.7444656    1.2530093    0.46960419
