# Supplementary material for: Intermolecular Coulombic decay in liquid water competes with proton transfer and non-adiabatic relaxation
Source: Nat Commun. 2025 Jul 22;16:6732. doi: 10.1038/s41467-025-61912-w (PMC12284144; doi:10.1038/s41467-025-61912-w)
Supplement: Supplementary file 3 — Supplementary Data 1 [file 41467_2025_61912_MOESM3_ESM.zip › Molecular dynamics/D2O/TRAJ0/strs/str20.xyz]

    6

O    1.041365    0.65674611    3.9140325
H    1.0596815    0.335173    2.664384
H    -0.14066156    0.66855081    4.2479934
O    1.0237249    1.1719312    1.1326659
H    0.75865827    2.0479263    1.3739533
H    1.7470001    1.2328214    0.5277937
