# Supplementary material for: Intermolecular Coulombic decay in liquid water competes with proton transfer and non-adiabatic relaxation
Source: Nat Commun. 2025 Jul 22;16:6732. doi: 10.1038/s41467-025-61912-w (PMC12284144; doi:10.1038/s41467-025-61912-w)
Supplement: Supplementary file 3 — Supplementary Data 1 [file 41467_2025_61912_MOESM3_ESM.zip › Molecular dynamics/D2O/TRAJ0/strs/str21.xyz]

    6

O    1.0428291    0.65600768    3.9155121
H    1.066576    0.32996113    2.6433347
H    -0.15375604    0.66640335    4.253235
O    1.0233467    1.1709459    1.1336835
H    0.76062803    2.0478511    1.3712661
H    1.7490413    1.2320678    0.52971299
