# Supplementary material for: Intermolecular Coulombic decay in liquid water competes with proton transfer and non-adiabatic relaxation
Source: Nat Commun. 2025 Jul 22;16:6732. doi: 10.1038/s41467-025-61912-w (PMC12284144; doi:10.1038/s41467-025-61912-w)
Supplement: Supplementary file 3 — Supplementary Data 1 [file 41467_2025_61912_MOESM3_ESM.zip › Molecular dynamics/D2O/TRAJ0/strs/str22.xyz]

    6

O    1.0441656    0.6552455    3.9169686
H    1.0735004    0.32525764    2.6222599
H    -0.16585307    0.66422945    4.2582236
O    1.0229421    1.169886    1.134779
H    0.76254489    2.0480842    1.3685845
H    1.7513312    1.231306    0.53147032
