# Supplementary material for: Intermolecular Coulombic decay in liquid water competes with proton transfer and non-adiabatic relaxation
Source: Nat Commun. 2025 Jul 22;16:6732. doi: 10.1038/s41467-025-61912-w (PMC12284144; doi:10.1038/s41467-025-61912-w)
Supplement: Supplementary file 3 — Supplementary Data 1 [file 41467_2025_61912_MOESM3_ESM.zip › Molecular dynamics/D2O/TRAJ0/strs/str23.xyz]

    6

O    1.045362    0.65445836    3.918401
H    1.0804455    0.32110106    2.6011707
H    -0.17684832    0.66202911    4.2629294
O    1.0225147    1.1687482    1.1359514
H    0.76440118    2.0486321    1.3659246
H    1.7538529    1.2305258    0.53308301
