# Supplementary material for: Intermolecular Coulombic decay in liquid water competes with proton transfer and non-adiabatic relaxation
Source: Nat Commun. 2025 Jul 22;16:6732. doi: 10.1038/s41467-025-61912-w (PMC12284144; doi:10.1038/s41467-025-61912-w)
Supplement: Supplementary file 3 — Supplementary Data 1 [file 41467_2025_61912_MOESM3_ESM.zip › Molecular dynamics/D2O/TRAJ0/strs/str24.xyz]

    6

O    1.0464073    0.65364532    3.9198091
H    1.0874024    0.31752904    2.5800662
H    -0.1866514    0.65980291    4.267327
O    1.0220688    1.1675298    1.1371997
H    0.76619112    2.0494954    1.3633015
H    1.7565847    1.2297169    0.53457168
