# Supplementary material for: Intermolecular Coulombic decay in liquid water competes with proton transfer and non-adiabatic relaxation
Source: Nat Commun. 2025 Jul 22;16:6732. doi: 10.1038/s41467-025-61912-w (PMC12284144; doi:10.1038/s41467-025-61912-w)
Supplement: Supplementary file 3 — Supplementary Data 1 [file 41467_2025_61912_MOESM3_ESM.zip › Molecular dynamics/D2O/TRAJ0/strs/str25.xyz]

    6

O    1.0472924    0.65280583    3.9211934
H    1.0943615    0.31457741    2.558935
H    -0.19518611    0.65755172    4.2713953
O    1.0216086    1.1662288    1.1385231
H    0.76791043    2.0506694    1.3607291
H    1.7595022    1.2288691    0.535959
