# Supplementary material for: Intermolecular Coulombic decay in liquid water competes with proton transfer and non-adiabatic relaxation
Source: Nat Commun. 2025 Jul 22;16:6732. doi: 10.1038/s41467-025-61912-w (PMC12284144; doi:10.1038/s41467-025-61912-w)
Supplement: Supplementary file 3 — Supplementary Data 1 [file 41467_2025_61912_MOESM3_ESM.zip › Molecular dynamics/D2O/TRAJ0/strs/str26.xyz]

    6

O    1.0480101    0.65193964    3.922555
H    1.1013129    0.31228103    2.5377545
H    -0.20239215    0.65527669    4.2751178
O    1.021139    1.1648434    1.1399206
H    0.76955619    2.0521432    1.3582204
H    1.7625768    1.2279714    0.53727025
