# Supplementary material for: Intermolecular Coulombic decay in liquid water competes with proton transfer and non-adiabatic relaxation
Source: Nat Commun. 2025 Jul 22;16:6732. doi: 10.1038/s41467-025-61912-w (PMC12284144; doi:10.1038/s41467-025-61912-w)
Supplement: Supplementary file 3 — Supplementary Data 1 [file 41467_2025_61912_MOESM3_ESM.zip › Molecular dynamics/D2O/TRAJ0/strs/str27.xyz]

    6

O    1.0485552    0.65104687    3.9238954
H    1.1082458    0.31067343    2.5164926
H    -0.20822431    0.65297902    4.2784815
O    1.0206647    1.1633725    1.1413912
H    0.77112755    2.0539021    1.3557877
H    1.7657788    1.2270138    0.53853219
