# Supplementary material for: Intermolecular Coulombic decay in liquid water competes with proton transfer and non-adiabatic relaxation
Source: Nat Commun. 2025 Jul 22;16:6732. doi: 10.1038/s41467-025-61912-w (PMC12284144; doi:10.1038/s41467-025-61912-w)
Supplement: Supplementary file 3 — Supplementary Data 1 [file 41467_2025_61912_MOESM3_ESM.zip › Molecular dynamics/D2O/TRAJ0/strs/str28.xyz]

    6

O    1.0489239    0.65012792    3.9252171
H    1.1151494    0.30978744    2.4951068
H    -0.21264969    0.65066015    4.2814775
O    1.020191    1.1618154    1.1429341
H    0.77262486    2.0559239    1.3534422
H    1.7690746    1.2259855    0.53977356
