# Supplementary material for: Intermolecular Coulombic decay in liquid water competes with proton transfer and non-adiabatic relaxation
Source: Nat Commun. 2025 Jul 22;16:6732. doi: 10.1038/s41467-025-61912-w (PMC12284144; doi:10.1038/s41467-025-61912-w)
Supplement: Supplementary file 3 — Supplementary Data 1 [file 41467_2025_61912_MOESM3_ESM.zip › Molecular dynamics/D2O/TRAJ0/strs/str29.xyz]

    6

O    1.0491136    0.64918344    3.9265226
H    1.1220121    0.30965519    2.4735488
H    -0.21564665    0.64832153    4.2840994
O    1.0197232    1.1601719    1.1445486
H    0.77405011    2.0581817    1.3511942
H    1.7724292    1.2248763    0.54102349
