# Supplementary material for: Intermolecular Coulombic decay in liquid water competes with proton transfer and non-adiabatic relaxation
Source: Nat Commun. 2025 Jul 22;16:6732. doi: 10.1038/s41467-025-61912-w (PMC12284144; doi:10.1038/s41467-025-61912-w)
Supplement: Supplementary file 3 — Supplementary Data 1 [file 41467_2025_61912_MOESM3_ESM.zip › Molecular dynamics/D2O/TRAJ0/strs/str3.xyz]

    6

O    1.0130696    0.66815262    3.8907802
H    0.95999917    0.45759589    2.9446847
H    0.096243341    0.70542273    4.1691839
O    1.025055    1.1816429    1.1268452
H    0.72909154    2.0742842    1.4027164
H    1.7441205    1.2513774    0.47304928
