# Supplementary material for: Intermolecular Coulombic decay in liquid water competes with proton transfer and non-adiabatic relaxation
Source: Nat Commun. 2025 Jul 22;16:6732. doi: 10.1038/s41467-025-61912-w (PMC12284144; doi:10.1038/s41467-025-61912-w)
Supplement: Supplementary file 3 — Supplementary Data 1 [file 41467_2025_61912_MOESM3_ESM.zip › Molecular dynamics/D2O/TRAJ0/strs/str30.xyz]

    6

O    1.0491229    0.64821431    3.927815
H    1.1288219    0.31030821    2.4517634
H    -0.21720203    0.64596461    4.2863433
O    1.0192668    1.1584422    1.1462341
H    0.77540633    2.0606436    1.3490534
H    1.7758056    1.223676    0.54231165
