# Supplementary material for: Intermolecular Coulombic decay in liquid water competes with proton transfer and non-adiabatic relaxation
Source: Nat Commun. 2025 Jul 22;16:6732. doi: 10.1038/s41467-025-61912-w (PMC12284144; doi:10.1038/s41467-025-61912-w)
Supplement: Supplementary file 3 — Supplementary Data 1 [file 41467_2025_61912_MOESM3_ESM.zip › Molecular dynamics/D2O/TRAJ0/strs/str31.xyz]

    6

O    1.0489513    0.64722162    3.9290977
H    1.1355667    0.31177786    2.4296897
H    -0.21730938    0.64359096    4.2882077
O    1.0188279    1.1566272    1.1479901
H    0.77669748    2.0632719    1.3470288
H    1.7791643    1.2223745    0.54366787
