# Supplementary material for: Intermolecular Coulombic decay in liquid water competes with proton transfer and non-adiabatic relaxation
Source: Nat Commun. 2025 Jul 22;16:6732. doi: 10.1038/s41467-025-61912-w (PMC12284144; doi:10.1038/s41467-025-61912-w)
Supplement: Supplementary file 3 — Supplementary Data 1 [file 41467_2025_61912_MOESM3_ESM.zip › Molecular dynamics/D2O/TRAJ0/strs/str32.xyz]

    6

O    1.0485986    0.64620665    3.9303749
H    1.1422335    0.31409507    2.4072604
H    -0.21596865    0.64120205    4.2896926
O    1.0184122    1.1547277    1.149816
H    0.77792878    2.0660267    1.34513
H    1.7824653    1.2209622    0.54512264
