# Supplementary material for: Intermolecular Coulombic decay in liquid water competes with proton transfer and non-adiabatic relaxation
Source: Nat Commun. 2025 Jul 22;16:6732. doi: 10.1038/s41467-025-61912-w (PMC12284144; doi:10.1038/s41467-025-61912-w)
Supplement: Supplementary file 3 — Supplementary Data 1 [file 41467_2025_61912_MOESM3_ESM.zip › Molecular dynamics/D2O/TRAJ0/strs/str33.xyz]

    6

O    1.0480655    0.64517079    3.9316505
H    1.1488089    0.31729043    2.3844073
H    -0.21318503    0.63879948    4.2907993
O    1.0180262    1.152745    1.1517112
H    0.77910555    2.0688646    1.3433666
H    1.7856673    1.2194296    0.5467055
