# Supplementary material for: Intermolecular Coulombic decay in liquid water competes with proton transfer and non-adiabatic relaxation
Source: Nat Commun. 2025 Jul 22;16:6732. doi: 10.1038/s41467-025-61912-w (PMC12284144; doi:10.1038/s41467-025-61912-w)
Supplement: Supplementary file 3 — Supplementary Data 1 [file 41467_2025_61912_MOESM3_ESM.zip › Molecular dynamics/D2O/TRAJ0/strs/str34.xyz]

    6

O    1.0473533    0.64411552    3.9329292
H    1.1552788    0.32139493    2.3610582
H    -0.20897007    0.63638471    4.291531
O    1.0176762    1.1506803    1.1536748
H    0.7802338    2.0717404    1.3417492
H    1.7887278    1.2177676    0.54844665
