# Supplementary material for: Intermolecular Coulombic decay in liquid water competes with proton transfer and non-adiabatic relaxation
Source: Nat Commun. 2025 Jul 22;16:6732. doi: 10.1038/s41467-025-61912-w (PMC12284144; doi:10.1038/s41467-025-61912-w)
Supplement: Supplementary file 3 — Supplementary Data 1 [file 41467_2025_61912_MOESM3_ESM.zip › Molecular dynamics/D2O/TRAJ0/strs/str35.xyz]

    6

O    1.046464    0.64304243    3.9342154
H    1.1616282    0.32644022    2.3371383
H    -0.20334205    0.63395928    4.2918931
O    1.0173696    1.148535    1.1557056
H    0.78131937    2.0746058    1.3402894
H    1.791601    1.2159669    0.55037639
