# Supplementary material for: Intermolecular Coulombic decay in liquid water competes with proton transfer and non-adiabatic relaxation
Source: Nat Commun. 2025 Jul 22;16:6732. doi: 10.1038/s41467-025-61912-w (PMC12284144; doi:10.1038/s41467-025-61912-w)
Supplement: Supplementary file 3 — Supplementary Data 1 [file 41467_2025_61912_MOESM3_ESM.zip › Molecular dynamics/D2O/TRAJ0/strs/str36.xyz]

    6

O    1.0454007    0.64195312    3.9355139
H    1.1678412    0.33245903    2.312571
H    -0.19632789    0.63152464    4.2918939
O    1.0171143    1.146311    1.1578019
H    0.7823676    2.0774102    1.3390005
H    1.7942374    1.2140178    0.55252561
