# Supplementary material for: Intermolecular Coulombic decay in liquid water competes with proton transfer and non-adiabatic relaxation
Source: Nat Commun. 2025 Jul 22;16:6732. doi: 10.1038/s41467-025-61912-w (PMC12284144; doi:10.1038/s41467-025-61912-w)
Supplement: Supplementary file 3 — Supplementary Data 1 [file 41467_2025_61912_MOESM3_ESM.zip › Molecular dynamics/D2O/TRAJ0/strs/str37.xyz]

    6

O    1.0441676    0.64084918    3.9368294
H    1.1739006    0.33948458    2.2872809
H    -0.18796587    0.62908216    4.2915447
O    1.0169187    1.1440101    1.1599614
H    0.783383    2.0801014    1.3378975
H    1.7965856    1.21191    0.55492498
