# Supplementary material for: Intermolecular Coulombic decay in liquid water competes with proton transfer and non-adiabatic relaxation
Source: Nat Commun. 2025 Jul 22;16:6732. doi: 10.1038/s41467-025-61912-w (PMC12284144; doi:10.1038/s41467-025-61912-w)
Supplement: Supplementary file 3 — Supplementary Data 1 [file 41467_2025_61912_MOESM3_ESM.zip › Molecular dynamics/D2O/TRAJ0/strs/str38.xyz]

    6

O    1.0427707    0.63973221    3.9381663
H    1.1797881    0.34755029    2.2611935
H    -0.17830806    0.62663304    4.2908616
O    1.0167923    1.1416345    1.1621809
H    0.78436885    2.0826259    1.3369979
H    1.7985913    1.2096322    0.55760536
