# Supplementary material for: Intermolecular Coulombic decay in liquid water competes with proton transfer and non-adiabatic relaxation
Source: Nat Commun. 2025 Jul 22;16:6732. doi: 10.1038/s41467-025-61912-w (PMC12284144; doi:10.1038/s41467-025-61912-w)
Supplement: Supplementary file 3 — Supplementary Data 1 [file 41467_2025_61912_MOESM3_ESM.zip › Molecular dynamics/D2O/TRAJ0/strs/str39.xyz]

    6

O    1.0412182    0.63860371    3.9395288
H    1.1854845    0.35668806    2.2342406
H    -0.16742343    0.62417823    4.2898652
O    1.0167447    1.1391869    1.1644561
H    0.7853268    2.0849293    1.3363212
H    1.8002    1.2071718    0.56059648
