# Supplementary material for: Intermolecular Coulombic decay in liquid water competes with proton transfer and non-adiabatic relaxation
Source: Nat Commun. 2025 Jul 22;16:6732. doi: 10.1038/s41467-025-61912-w (PMC12284144; doi:10.1038/s41467-025-61912-w)
Supplement: Supplementary file 3 — Supplementary Data 1 [file 41467_2025_61912_MOESM3_ESM.zip › Molecular dynamics/D2O/TRAJ0/strs/str4.xyz]

    6

O    1.0140224    0.66738992    3.8916062
H    0.96421264    0.45087347    2.9383144
H    0.089282623    0.70280939    4.1701514
O    1.0251958    1.1812282    1.1266669
H    0.73003965    2.072663    1.4026732
H    1.7436692    1.2498069    0.47661094
