# Supplementary material for: Intermolecular Coulombic decay in liquid water competes with proton transfer and non-adiabatic relaxation
Source: Nat Commun. 2025 Jul 22;16:6732. doi: 10.1038/s41467-025-61912-w (PMC12284144; doi:10.1038/s41467-025-61912-w)
Supplement: Supplementary file 3 — Supplementary Data 1 [file 41467_2025_61912_MOESM3_ESM.zip › Molecular dynamics/D2O/TRAJ0/strs/str40.xyz]

    6

O    1.0395202    0.63746507    3.9409203
H    1.1909697    0.36692515    2.2063665
H    -0.15539869    0.62171829    4.2885814
O    1.0167852    1.1366709    1.1667813
H    0.78625726    2.0869588    1.3358885
H    1.8013623    1.2045159    0.56392387
