# Supplementary material for: Intermolecular Coulombic decay in liquid water competes with proton transfer and non-adiabatic relaxation
Source: Nat Commun. 2025 Jul 22;16:6732. doi: 10.1038/s41467-025-61912-w (PMC12284144; doi:10.1038/s41467-025-61912-w)
Supplement: Supplementary file 3 — Supplementary Data 1 [file 41467_2025_61912_MOESM3_ESM.zip › Molecular dynamics/D2O/TRAJ0/strs/str41.xyz]

    6

O    1.0376895    0.63631746    3.9423428
H    1.1962237    0.37828009    2.1775363
H    -0.14233865    0.61925326    4.2870412
O    1.0169218    1.1340904    1.1691507
H    0.78715963    2.0886654    1.3357188
H    1.8020394    1.2016536    0.56760414
