# Supplementary material for: Intermolecular Coulombic decay in liquid water competes with proton transfer and non-adiabatic relaxation
Source: Nat Commun. 2025 Jul 22;16:6732. doi: 10.1038/s41467-025-61912-w (PMC12284144; doi:10.1038/s41467-025-61912-w)
Supplement: Supplementary file 3 — Supplementary Data 1 [file 41467_2025_61912_MOESM3_ESM.zip › Molecular dynamics/D2O/TRAJ0/strs/str42.xyz]

    6

O    1.0357409    0.63516192    3.943797
H    1.2012279    0.3907582    2.1477414
H    -0.12836371    0.61678252    4.2852803
O    1.0171603    1.1314506    1.1715572
H    0.78803273    2.0900047    1.3358291
H    1.8022078    1.1985752    0.57164325
