# Supplementary material for: Intermolecular Coulombic decay in liquid water competes with proton transfer and non-adiabatic relaxation
Source: Nat Commun. 2025 Jul 22;16:6732. doi: 10.1038/s41467-025-61912-w (PMC12284144; doi:10.1038/s41467-025-61912-w)
Supplement: Supplementary file 3 — Supplementary Data 1 [file 41467_2025_61912_MOESM3_ESM.zip › Molecular dynamics/D2O/TRAJ0/strs/str5.xyz]

    6

O    1.0151698    0.66665522    3.8925602
H    0.96870386    0.44385398    2.9298443
H    0.080545835    0.70031559    4.1719717
O    1.0253212    1.1808138    1.1265404
H    0.73113923    2.0709306    1.4023593
H    1.7431415    1.2483004    0.48026163
