# Supplementary material for: Intermolecular Coulombic decay in liquid water competes with proton transfer and non-adiabatic relaxation
Source: Nat Commun. 2025 Jul 22;16:6732. doi: 10.1038/s41467-025-61912-w (PMC12284144; doi:10.1038/s41467-025-61912-w)
Supplement: Supplementary file 3 — Supplementary Data 1 [file 41467_2025_61912_MOESM3_ESM.zip › Molecular dynamics/D2O/TRAJ0/strs/str6.xyz]

    6

O    1.0164928    0.66594631    3.8936308
H    0.97346514    0.43657304    2.9194334
H    0.070190016    0.6979278    4.174572
O    1.0254282    1.1803968    1.1264689
H    0.73238366    2.0691038    1.4017828
H    1.7425689    1.2468597    0.48397278
