# Supplementary material for: Intermolecular Coulombic decay in liquid water competes with proton transfer and non-adiabatic relaxation
Source: Nat Commun. 2025 Jul 22;16:6732. doi: 10.1038/s41467-025-61912-w (PMC12284144; doi:10.1038/s41467-025-61912-w)
Supplement: Supplementary file 3 — Supplementary Data 1 [file 41467_2025_61912_MOESM3_ESM.zip › Molecular dynamics/D2O/TRAJ0/strs/str7.xyz]

    6

O    1.0179702    0.66526027    3.8948055
H    0.97848563    0.42907345    2.9072588
H    0.0583938    0.69563168    4.1778716
O    1.0255139    1.1799739    1.1264554
H    0.73376491    2.067202    1.4009529
H    1.7419839    1.2454859    0.48771518
