# Supplementary material for: Intermolecular Coulombic decay in liquid water competes with proton transfer and non-adiabatic relaxation
Source: Nat Commun. 2025 Jul 22;16:6732. doi: 10.1038/s41467-025-61912-w (PMC12284144; doi:10.1038/s41467-025-61912-w)
Supplement: Supplementary file 3 — Supplementary Data 1 [file 41467_2025_61912_MOESM3_ESM.zip › Molecular dynamics/D2O/TRAJ0/strs/str8.xyz]

    6

O    1.0195793    0.6645937    3.8960707
H    0.98375177    0.4214034    2.8935073
H    0.045349689    0.69341261    4.1817848
O    1.0255753    1.1795415    1.1265027
H    0.73527356    2.0652473    1.3998811
H    1.7414199    1.2441795    0.49145948
