# Supplementary material for: Intermolecular Coulombic decay in liquid water competes with proton transfer and non-adiabatic relaxation
Source: Nat Commun. 2025 Jul 22;16:6732. doi: 10.1038/s41467-025-61912-w (PMC12284144; doi:10.1038/s41467-025-61912-w)
Supplement: Supplementary file 3 — Supplementary Data 1 [file 41467_2025_61912_MOESM3_ESM.zip › Molecular dynamics/D2O/TRAJ0/strs/str9.xyz]

    6

O    1.0212969    0.66394282    3.8974128
H    0.98924772    0.41361473    2.8783682
H    0.03125699    0.69125622    4.1862241
O    1.0256097    1.1790956    1.126614
H    0.73689891    2.063264    1.39858
H    1.7409106    1.2429398    0.49517658
