# Supplementary material for: Intermolecular Coulombic decay in liquid water competes with proton transfer and non-adiabatic relaxation
Source: Nat Commun. 2025 Jul 22;16:6732. doi: 10.1038/s41467-025-61912-w (PMC12284144; doi:10.1038/s41467-025-61912-w)
Supplement: Supplementary file 3 — Supplementary Data 1 [file 41467_2025_61912_MOESM3_ESM.zip › Molecular dynamics/D2O/TRAJ1/4/output1]

######################################
STEP = 0
Energy of core fragment 0 ground state-152.66388679
Energy of core fragment 0 ionised state-151.46892182
FragmentsEnergyGS = -152.66388679
TotalEnergyGS = -152.66388678999999229
TIME = 0:03:04.758535
FragmentsEnergyIS = -151.46892182
TotalEnergyIS = -151.46892181999999138
TIME = 0:03:04.758556
######################################
STEP = 1
Energy of core fragment 0 ground state-152.66388679
Energy of core fragment 0 ionised state-151.46892183
ElEnergyGS = -0.4855215042308686
FragmentsEnergyGS = -152.66388679
TotalEnergyGS = -152.66388678999999229
EnergyChangeGS = 0.0
MaxChargesChangeGS = 0.0007610000000000117
TIME = 0:06:17.869946
ElEnergyIS = -0.36857420520065604
FragmentsEnergyIS = -151.46892183
TotalEnergyIS = -151.46892182999999932
EnergyChangeIS = 1.0000007932831068e-08
MaxChargesChangeIS = 0.0005519999999999969
TIME = 0:06:17.870143
### DONE ###
