# Supplementary material for: Intermolecular Coulombic decay in liquid water competes with proton transfer and non-adiabatic relaxation
Source: Nat Commun. 2025 Jul 22;16:6732. doi: 10.1038/s41467-025-61912-w (PMC12284144; doi:10.1038/s41467-025-61912-w)
Supplement: Supplementary file 3 — Supplementary Data 1 [file 41467_2025_61912_MOESM3_ESM.zip › Molecular dynamics/D2O/TRAJ1/4/output10]

######################################
STEP = 0
Energy of core fragment 0 ground state-152.64083315
Energy of core fragment 0 ionised state-151.48432339
FragmentsEnergyGS = -152.64083315
TotalEnergyGS = -152.64083314999999175
TIME = 0:02:50.337664
FragmentsEnergyIS = -151.48432339
TotalEnergyIS = -151.48432338999998592
TIME = 0:02:50.337688
######################################
STEP = 1
Energy of core fragment 0 ground state-152.64083315
Energy of core fragment 0 ionised state-151.48432339
ElEnergyGS = -0.4177136045155314
FragmentsEnergyGS = -152.64083315
TotalEnergyGS = -152.64083314999999175
EnergyChangeGS = 0.0
MaxChargesChangeGS = 0.0014879999999999338
TIME = 0:05:49.364837
ElEnergyIS = -0.328890527683458
FragmentsEnergyIS = -151.48432339
TotalEnergyIS = -151.48432338999998592
EnergyChangeIS = 0.0
MaxChargesChangeIS = 0.0010729999999999906
TIME = 0:05:49.365033
### DONE ###
