# Supplementary material for: Intermolecular Coulombic decay in liquid water competes with proton transfer and non-adiabatic relaxation
Source: Nat Commun. 2025 Jul 22;16:6732. doi: 10.1038/s41467-025-61912-w (PMC12284144; doi:10.1038/s41467-025-61912-w)
Supplement: Supplementary file 3 — Supplementary Data 1 [file 41467_2025_61912_MOESM3_ESM.zip › Molecular dynamics/D2O/TRAJ1/4/output100]

######################################
STEP = 0
Energy of core fragment 0 ground state-152.57899903
Energy of core fragment 0 ionised state-151.48617627
FragmentsEnergyGS = -152.57899903
TotalEnergyGS = -152.57899903000000563
TIME = 0:03:20.909656
FragmentsEnergyIS = -151.48617627
TotalEnergyIS = -151.48617626999998720
TIME = 0:03:20.909677
######################################
STEP = 1
Energy of core fragment 0 ground state-152.57899903
Energy of core fragment 0 ionised state-151.48617627
ElEnergyGS = -0.37926235520791074
FragmentsEnergyGS = -152.57899903
TotalEnergyGS = -152.57899903000000563
EnergyChangeGS = 0.0
MaxChargesChangeGS = 0.0008200000000000429
TIME = 0:06:41.858163
ElEnergyIS = -0.2816649853167984
FragmentsEnergyIS = -151.48617627
TotalEnergyIS = -151.48617626999998720
EnergyChangeIS = 0.0
MaxChargesChangeIS = 0.0007129999999999637
TIME = 0:06:41.858347
### DONE ###
