# Supplementary material for: Intermolecular Coulombic decay in liquid water competes with proton transfer and non-adiabatic relaxation
Source: Nat Commun. 2025 Jul 22;16:6732. doi: 10.1038/s41467-025-61912-w (PMC12284144; doi:10.1038/s41467-025-61912-w)
Supplement: Supplementary file 3 — Supplementary Data 1 [file 41467_2025_61912_MOESM3_ESM.zip › Molecular dynamics/D2O/TRAJ1/4/output101]

######################################
STEP = 0
Energy of core fragment 0 ground state-152.57894567
Energy of core fragment 0 ionised state-151.48651258
FragmentsEnergyGS = -152.57894567
TotalEnergyGS = -152.57894566999999597
TIME = 0:03:20.822137
FragmentsEnergyIS = -151.48651258
TotalEnergyIS = -151.48651258000001008
TIME = 0:03:20.822159
######################################
STEP = 1
Energy of core fragment 0 ground state-152.57894567
Energy of core fragment 0 ionised state-151.48651258
ElEnergyGS = -0.3785280575897943
FragmentsEnergyGS = -152.57894567
TotalEnergyGS = -152.57894566999999597
EnergyChangeGS = 0.0
MaxChargesChangeGS = 0.0010210000000000496
TIME = 0:06:34.961445
ElEnergyIS = -0.2808503803869439
FragmentsEnergyIS = -151.48651258
TotalEnergyIS = -151.48651258000001008
EnergyChangeIS = 0.0
MaxChargesChangeIS = 0.0009259999999999963
TIME = 0:06:34.961626
### DONE ###
