# Supplementary material for: Intermolecular Coulombic decay in liquid water competes with proton transfer and non-adiabatic relaxation
Source: Nat Commun. 2025 Jul 22;16:6732. doi: 10.1038/s41467-025-61912-w (PMC12284144; doi:10.1038/s41467-025-61912-w)
Supplement: Supplementary file 3 — Supplementary Data 1 [file 41467_2025_61912_MOESM3_ESM.zip › Molecular dynamics/D2O/TRAJ1/4/output102]

######################################
STEP = 0
Energy of core fragment 0 ground state-152.57900534
Energy of core fragment 0 ionised state-151.48670771
FragmentsEnergyGS = -152.57900534
TotalEnergyGS = -152.57900534000000903
TIME = 0:03:15.892572
FragmentsEnergyIS = -151.48670771
TotalEnergyIS = -151.48670770999999036
TIME = 0:03:15.892593
######################################
STEP = 1
Energy of core fragment 0 ground state-152.57900534
Energy of core fragment 0 ionised state-151.48670771
ElEnergyGS = -0.3785057630540879
FragmentsEnergyGS = -152.57900534
TotalEnergyGS = -152.57900534000000903
EnergyChangeGS = 0.0
MaxChargesChangeGS = 0.0005760000000000209
TIME = 0:06:49.548763
ElEnergyIS = -0.28038882249329733
FragmentsEnergyIS = -151.48670771
TotalEnergyIS = -151.48670770999999036
EnergyChangeIS = 0.0
MaxChargesChangeIS = 0.0006950000000000012
TIME = 0:06:49.548949
### DONE ###
