# Supplementary material for: Intermolecular Coulombic decay in liquid water competes with proton transfer and non-adiabatic relaxation
Source: Nat Commun. 2025 Jul 22;16:6732. doi: 10.1038/s41467-025-61912-w (PMC12284144; doi:10.1038/s41467-025-61912-w)
Supplement: Supplementary file 3 — Supplementary Data 1 [file 41467_2025_61912_MOESM3_ESM.zip › Molecular dynamics/D2O/TRAJ1/4/output103]

######################################
STEP = 0
Energy of core fragment 0 ground state-152.57917183
Energy of core fragment 0 ionised state-151.48675728
FragmentsEnergyGS = -152.57917183
TotalEnergyGS = -152.57917183000000705
TIME = 0:03:10.557110
FragmentsEnergyIS = -151.48675728
TotalEnergyIS = -151.48675728000000618
TIME = 0:03:10.557132
######################################
STEP = 1
Energy of core fragment 0 ground state-152.57917183
Energy of core fragment 0 ionised state-151.48675728
ElEnergyGS = -0.37931277504693983
FragmentsEnergyGS = -152.57917183
TotalEnergyGS = -152.57917183000000705
EnergyChangeGS = 0.0
MaxChargesChangeGS = 0.001344999999999985
TIME = 0:06:23.476972
ElEnergyIS = -0.2804107641994555
FragmentsEnergyIS = -151.48675728
TotalEnergyIS = -151.48675728000000618
EnergyChangeIS = 0.0
MaxChargesChangeIS = 0.0007740000000000524
TIME = 0:06:23.477158
### DONE ###
