# Supplementary material for: Intermolecular Coulombic decay in liquid water competes with proton transfer and non-adiabatic relaxation
Source: Nat Commun. 2025 Jul 22;16:6732. doi: 10.1038/s41467-025-61912-w (PMC12284144; doi:10.1038/s41467-025-61912-w)
Supplement: Supplementary file 3 — Supplementary Data 1 [file 41467_2025_61912_MOESM3_ESM.zip › Molecular dynamics/D2O/TRAJ1/4/output104]

######################################
STEP = 0
Energy of core fragment 0 ground state-152.57943393
Energy of core fragment 0 ionised state-151.48665647
FragmentsEnergyGS = -152.57943393
TotalEnergyGS = -152.57943392999999332
TIME = 0:03:20.930459
FragmentsEnergyIS = -151.48665647
TotalEnergyIS = -151.48665647000001400
TIME = 0:03:20.930483
######################################
STEP = 1
Energy of core fragment 0 ground state-152.57943393
Energy of core fragment 0 ionised state-151.48665647
ElEnergyGS = -0.3804355176865045
FragmentsEnergyGS = -152.57943393
TotalEnergyGS = -152.57943392999999332
EnergyChangeGS = 0.0
MaxChargesChangeGS = 0.0027610000000000134
TIME = 0:06:32.117757
ElEnergyIS = -0.2806162512442877
FragmentsEnergyIS = -151.48665647
TotalEnergyIS = -151.48665647000001400
EnergyChangeIS = 0.0
MaxChargesChangeIS = 0.0016860000000000208
TIME = 0:06:32.117949
### DONE ###
