# Supplementary material for: Intermolecular Coulombic decay in liquid water competes with proton transfer and non-adiabatic relaxation
Source: Nat Commun. 2025 Jul 22;16:6732. doi: 10.1038/s41467-025-61912-w (PMC12284144; doi:10.1038/s41467-025-61912-w)
Supplement: Supplementary file 3 — Supplementary Data 1 [file 41467_2025_61912_MOESM3_ESM.zip › Molecular dynamics/D2O/TRAJ1/4/output105]

######################################
STEP = 0
Energy of core fragment 0 ground state-152.57977508
Energy of core fragment 0 ionised state-151.48640022
FragmentsEnergyGS = -152.57977508
TotalEnergyGS = -152.57977507999999034
TIME = 0:03:29.942312
FragmentsEnergyIS = -151.48640022
TotalEnergyIS = -151.48640022000000727
TIME = 0:03:29.942337
######################################
STEP = 1
Energy of core fragment 0 ground state-152.57977508
Energy of core fragment 0 ionised state-151.48640022
ElEnergyGS = -0.3814170943691133
FragmentsEnergyGS = -152.57977508
TotalEnergyGS = -152.57977507999999034
EnergyChangeGS = 0.0
MaxChargesChangeGS = 0.0036989999999999523
TIME = 0:06:44.263971
ElEnergyIS = -0.2807240183361107
FragmentsEnergyIS = -151.48640022
TotalEnergyIS = -151.48640022000000727
EnergyChangeIS = 0.0
MaxChargesChangeIS = 0.0024779999999999802
TIME = 0:06:44.264165
### DONE ###
