# Supplementary material for: Intermolecular Coulombic decay in liquid water competes with proton transfer and non-adiabatic relaxation
Source: Nat Commun. 2025 Jul 22;16:6732. doi: 10.1038/s41467-025-61912-w (PMC12284144; doi:10.1038/s41467-025-61912-w)
Supplement: Supplementary file 3 — Supplementary Data 1 [file 41467_2025_61912_MOESM3_ESM.zip › Molecular dynamics/D2O/TRAJ1/4/output106]

######################################
STEP = 0
Energy of core fragment 0 ground state-152.58017350
Energy of core fragment 0 ionised state-151.48598371
FragmentsEnergyGS = -152.5801735
TotalEnergyGS = -152.58017350000000079
TIME = 0:03:16.912660
FragmentsEnergyIS = -151.48598371
TotalEnergyIS = -151.48598370999999929
TIME = 0:03:16.912684
######################################
STEP = 1
Energy of core fragment 0 ground state-152.58017350
Energy of core fragment 0 ionised state-151.48598371
ElEnergyGS = -0.381911975747206
FragmentsEnergyGS = -152.5801735
TotalEnergyGS = -152.58017350000000079
EnergyChangeGS = 0.0
MaxChargesChangeGS = 0.003566999999999987
TIME = 0:06:24.616889
ElEnergyIS = -0.2804849296885402
FragmentsEnergyIS = -151.48598371
TotalEnergyIS = -151.48598370999999929
EnergyChangeIS = 0.0
MaxChargesChangeIS = 0.002548999999999968
TIME = 0:06:24.617097
### DONE ###
