# Supplementary material for: Intermolecular Coulombic decay in liquid water competes with proton transfer and non-adiabatic relaxation
Source: Nat Commun. 2025 Jul 22;16:6732. doi: 10.1038/s41467-025-61912-w (PMC12284144; doi:10.1038/s41467-025-61912-w)
Supplement: Supplementary file 3 — Supplementary Data 1 [file 41467_2025_61912_MOESM3_ESM.zip › Molecular dynamics/D2O/TRAJ1/4/output107]

######################################
STEP = 0
Energy of core fragment 0 ground state-152.58060270
Energy of core fragment 0 ionised state-151.48540365
FragmentsEnergyGS = -152.5806027
TotalEnergyGS = -152.58060269999998582
TIME = 0:03:21.437592
FragmentsEnergyIS = -151.48540365
TotalEnergyIS = -151.48540364999999497
TIME = 0:03:21.437619
######################################
STEP = 1
Energy of core fragment 0 ground state-152.58060270
Energy of core fragment 0 ionised state-151.48540365
ElEnergyGS = -0.38199910246824154
FragmentsEnergyGS = -152.5806027
TotalEnergyGS = -152.58060269999998582
EnergyChangeGS = 0.0
MaxChargesChangeGS = 0.0025560000000000027
TIME = 0:06:43.143536
ElEnergyIS = -0.2798603369727394
FragmentsEnergyIS = -151.48540365
TotalEnergyIS = -151.48540364999999497
EnergyChangeIS = 0.0
MaxChargesChangeIS = 0.001951000000000036
TIME = 0:06:43.143726
### DONE ###
