# Supplementary material for: Intermolecular Coulombic decay in liquid water competes with proton transfer and non-adiabatic relaxation
Source: Nat Commun. 2025 Jul 22;16:6732. doi: 10.1038/s41467-025-61912-w (PMC12284144; doi:10.1038/s41467-025-61912-w)
Supplement: Supplementary file 3 — Supplementary Data 1 [file 41467_2025_61912_MOESM3_ESM.zip › Molecular dynamics/D2O/TRAJ1/4/output108]

######################################
STEP = 0
Energy of core fragment 0 ground state-152.58103314
Energy of core fragment 0 ionised state-151.48466017
FragmentsEnergyGS = -152.58103314
TotalEnergyGS = -152.58103313999998818
TIME = 0:03:11.414970
FragmentsEnergyIS = -151.48466017
TotalEnergyIS = -151.48466017000001216
TIME = 0:03:11.414993
######################################
STEP = 1
Energy of core fragment 0 ground state-152.58103314
Energy of core fragment 0 ionised state-151.48466017
ElEnergyGS = -0.3819626763342932
FragmentsEnergyGS = -152.58103314
TotalEnergyGS = -152.58103313999998818
EnergyChangeGS = 0.0
MaxChargesChangeGS = 0.0011889999999999956
TIME = 0:06:11.835267
ElEnergyIS = -0.27904299433387736
FragmentsEnergyIS = -151.48466017
TotalEnergyIS = -151.48466017000001216
EnergyChangeIS = 0.0
MaxChargesChangeIS = 0.0011059999999999404
TIME = 0:06:11.835497
### DONE ###
