# Supplementary material for: Intermolecular Coulombic decay in liquid water competes with proton transfer and non-adiabatic relaxation
Source: Nat Commun. 2025 Jul 22;16:6732. doi: 10.1038/s41467-025-61912-w (PMC12284144; doi:10.1038/s41467-025-61912-w)
Supplement: Supplementary file 3 — Supplementary Data 1 [file 41467_2025_61912_MOESM3_ESM.zip › Molecular dynamics/D2O/TRAJ1/4/output109]

######################################
STEP = 0
Energy of core fragment 0 ground state-152.58143418
Energy of core fragment 0 ionised state-151.48375905
FragmentsEnergyGS = -152.58143418
TotalEnergyGS = -152.58143418000000224
TIME = 0:03:08.623781
FragmentsEnergyIS = -151.48375905
TotalEnergyIS = -151.48375905000000330
TIME = 0:03:08.623809
######################################
STEP = 1
Energy of core fragment 0 ground state-152.58143418
Energy of core fragment 0 ionised state-151.48375906
ElEnergyGS = -0.38217733524017816
FragmentsEnergyGS = -152.58143418
TotalEnergyGS = -152.58143418000000224
EnergyChangeGS = 0.0
MaxChargesChangeGS = 0.00039600000000000746
TIME = 0:06:30.306420
ElEnergyIS = -0.2783226553403856
FragmentsEnergyIS = -151.48375906
TotalEnergyIS = -151.48375906000001123
EnergyChangeIS = 1.0000007932831068e-08
MaxChargesChangeIS = 0.0008710000000000662
TIME = 0:06:30.306615
### DONE ###
