# Supplementary material for: Intermolecular Coulombic decay in liquid water competes with proton transfer and non-adiabatic relaxation
Source: Nat Commun. 2025 Jul 22;16:6732. doi: 10.1038/s41467-025-61912-w (PMC12284144; doi:10.1038/s41467-025-61912-w)
Supplement: Supplementary file 3 — Supplementary Data 1 [file 41467_2025_61912_MOESM3_ESM.zip › Molecular dynamics/D2O/TRAJ1/4/output11]

######################################
STEP = 0
Energy of core fragment 0 ground state-152.63626559
Energy of core fragment 0 ionised state-151.48483019
FragmentsEnergyGS = -152.63626559
TotalEnergyGS = -152.63626558999999361
TIME = 0:03:21.215139
FragmentsEnergyIS = -151.48483019
TotalEnergyIS = -151.48483018999999672
TIME = 0:03:21.215164
######################################
STEP = 1
Energy of core fragment 0 ground state-152.63626559
Energy of core fragment 0 ionised state-151.48483020
ElEnergyGS = -0.41019157099385556
FragmentsEnergyGS = -152.63626559
TotalEnergyGS = -152.63626558999999361
EnergyChangeGS = 0.0
MaxChargesChangeGS = 0.0010320000000000329
TIME = 0:06:26.685076
ElEnergyIS = -0.324738701282142
FragmentsEnergyIS = -151.4848302
TotalEnergyIS = -151.48483020000000465
EnergyChangeIS = 1.0000007932831068e-08
MaxChargesChangeIS = 0.0006239999999999579
TIME = 0:06:26.685263
### DONE ###
