# Supplementary material for: Intermolecular Coulombic decay in liquid water competes with proton transfer and non-adiabatic relaxation
Source: Nat Commun. 2025 Jul 22;16:6732. doi: 10.1038/s41467-025-61912-w (PMC12284144; doi:10.1038/s41467-025-61912-w)
Supplement: Supplementary file 3 — Supplementary Data 1 [file 41467_2025_61912_MOESM3_ESM.zip › Molecular dynamics/D2O/TRAJ1/4/output110]

######################################
STEP = 0
Energy of core fragment 0 ground state-152.58177679
Energy of core fragment 0 ionised state-151.48271360
FragmentsEnergyGS = -152.58177679
TotalEnergyGS = -152.58177678999999216
TIME = 0:03:10.274394
FragmentsEnergyIS = -151.4827136
TotalEnergyIS = -151.48271360000001096
TIME = 0:03:10.274418
######################################
STEP = 1
Energy of core fragment 0 ground state-152.58177679
Energy of core fragment 0 ionised state-151.48271360
ElEnergyGS = -0.3827544648292508
FragmentsEnergyGS = -152.58177679
TotalEnergyGS = -152.58177678999999216
EnergyChangeGS = 0.0
MaxChargesChangeGS = 0.0005850000000000022
TIME = 0:06:41.393236
ElEnergyIS = -0.277805485173403
FragmentsEnergyIS = -151.4827136
TotalEnergyIS = -151.48271360000001096
EnergyChangeIS = 0.0
MaxChargesChangeIS = 0.0008500000000000174
TIME = 0:06:41.393426
### DONE ###
