# Supplementary material for: Intermolecular Coulombic decay in liquid water competes with proton transfer and non-adiabatic relaxation
Source: Nat Commun. 2025 Jul 22;16:6732. doi: 10.1038/s41467-025-61912-w (PMC12284144; doi:10.1038/s41467-025-61912-w)
Supplement: Supplementary file 3 — Supplementary Data 1 [file 41467_2025_61912_MOESM3_ESM.zip › Molecular dynamics/D2O/TRAJ1/4/output111]

######################################
STEP = 0
Energy of core fragment 0 ground state-152.58203629
Energy of core fragment 0 ionised state-151.48152436
FragmentsEnergyGS = -152.58203629
TotalEnergyGS = -152.58203628999999069
TIME = 0:03:17.822641
FragmentsEnergyIS = -151.48152436
TotalEnergyIS = -151.48152436000000876
TIME = 0:03:17.822664
######################################
STEP = 1
Energy of core fragment 0 ground state-152.58203629
Energy of core fragment 0 ionised state-151.48152436
ElEnergyGS = -0.3835417603268615
FragmentsEnergyGS = -152.58203629
TotalEnergyGS = -152.58203628999999069
EnergyChangeGS = 0.0
MaxChargesChangeGS = 0.0007179999999999964
TIME = 0:06:20.549623
ElEnergyIS = -0.277417797668029
FragmentsEnergyIS = -151.48152436
TotalEnergyIS = -151.48152436000000876
EnergyChangeIS = 0.0
MaxChargesChangeIS = 0.0009129999999999416
TIME = 0:06:20.549817
### DONE ###
