# Supplementary material for: Intermolecular Coulombic decay in liquid water competes with proton transfer and non-adiabatic relaxation
Source: Nat Commun. 2025 Jul 22;16:6732. doi: 10.1038/s41467-025-61912-w (PMC12284144; doi:10.1038/s41467-025-61912-w)
Supplement: Supplementary file 3 — Supplementary Data 1 [file 41467_2025_61912_MOESM3_ESM.zip › Molecular dynamics/D2O/TRAJ1/4/output112]

######################################
STEP = 0
Energy of core fragment 0 ground state-152.58219490
Energy of core fragment 0 ionised state-151.48026821
FragmentsEnergyGS = -152.5821949
TotalEnergyGS = -152.58219489999999041
TIME = 0:03:10.862157
FragmentsEnergyIS = -151.48026821
TotalEnergyIS = -151.48026820999999131
TIME = 0:03:10.862180
######################################
STEP = 1
Energy of core fragment 0 ground state-152.58219490
Energy of core fragment 0 ionised state-151.48026821
ElEnergyGS = -0.3843716114805608
FragmentsEnergyGS = -152.5821949
TotalEnergyGS = -152.58219489999999041
EnergyChangeGS = 0.0
MaxChargesChangeGS = 0.0005890000000000062
TIME = 0:06:22.960138
ElEnergyIS = -0.2771286299616115
FragmentsEnergyIS = -151.48026821
TotalEnergyIS = -151.48026820999999131
EnergyChangeIS = 0.0
MaxChargesChangeIS = 0.0008580000000000254
TIME = 0:06:22.960323
### DONE ###
