# Supplementary material for: Intermolecular Coulombic decay in liquid water competes with proton transfer and non-adiabatic relaxation
Source: Nat Commun. 2025 Jul 22;16:6732. doi: 10.1038/s41467-025-61912-w (PMC12284144; doi:10.1038/s41467-025-61912-w)
Supplement: Supplementary file 3 — Supplementary Data 1 [file 41467_2025_61912_MOESM3_ESM.zip › Molecular dynamics/D2O/TRAJ1/4/output113]

######################################
STEP = 0
Energy of core fragment 0 ground state-152.58224370
Energy of core fragment 0 ionised state-151.47899960
FragmentsEnergyGS = -152.5822437
TotalEnergyGS = -152.58224369999999226
TIME = 0:03:16.389332
FragmentsEnergyIS = -151.4789996
TotalEnergyIS = -151.47899960000000874
TIME = 0:03:16.389358
######################################
STEP = 1
Energy of core fragment 0 ground state-152.58224370
Energy of core fragment 0 ionised state-151.47899961
ElEnergyGS = -0.3851635042862296
FragmentsEnergyGS = -152.5822437
TotalEnergyGS = -152.58224369999999226
EnergyChangeGS = 0.0
MaxChargesChangeGS = 0.0002709999999999657
TIME = 0:06:40.386147
ElEnergyIS = -0.2767912699353068
FragmentsEnergyIS = -151.47899961
TotalEnergyIS = -151.47899960999998825
EnergyChangeIS = 9.999979511121637e-09
MaxChargesChangeIS = 0.0007810000000000317
TIME = 0:06:40.386377
### DONE ###
