# Supplementary material for: Intermolecular Coulombic decay in liquid water competes with proton transfer and non-adiabatic relaxation
Source: Nat Commun. 2025 Jul 22;16:6732. doi: 10.1038/s41467-025-61912-w (PMC12284144; doi:10.1038/s41467-025-61912-w)
Supplement: Supplementary file 3 — Supplementary Data 1 [file 41467_2025_61912_MOESM3_ESM.zip › Molecular dynamics/D2O/TRAJ1/4/output114]

######################################
STEP = 0
Energy of core fragment 0 ground state-152.58218344
Energy of core fragment 0 ionised state-151.47774392
FragmentsEnergyGS = -152.58218344
TotalEnergyGS = -152.58218343999999433
TIME = 0:03:18.829006
FragmentsEnergyIS = -151.47774392
TotalEnergyIS = -151.47774391999999466
TIME = 0:03:18.829031
######################################
STEP = 1
Energy of core fragment 0 ground state-152.58218344
Energy of core fragment 0 ionised state-151.47774393
ElEnergyGS = -0.38575428255137445
FragmentsEnergyGS = -152.58218344
TotalEnergyGS = -152.58218343999999433
EnergyChangeGS = 0.0
MaxChargesChangeGS = 0.0003409999999999802
TIME = 0:06:36.899775
ElEnergyIS = -0.27636714331399037
FragmentsEnergyIS = -151.47774393
TotalEnergyIS = -151.47774393000000259
EnergyChangeIS = 1.0000007932831068e-08
MaxChargesChangeIS = 0.0007270000000000332
TIME = 0:06:36.899971
### DONE ###
