# Supplementary material for: Intermolecular Coulombic decay in liquid water competes with proton transfer and non-adiabatic relaxation
Source: Nat Commun. 2025 Jul 22;16:6732. doi: 10.1038/s41467-025-61912-w (PMC12284144; doi:10.1038/s41467-025-61912-w)
Supplement: Supplementary file 3 — Supplementary Data 1 [file 41467_2025_61912_MOESM3_ESM.zip › Molecular dynamics/D2O/TRAJ1/4/output115]

######################################
STEP = 0
Energy of core fragment 0 ground state-152.58202398
Energy of core fragment 0 ionised state-151.47658342
FragmentsEnergyGS = -152.58202398
TotalEnergyGS = -152.58202398000000244
TIME = 0:03:18.211579
FragmentsEnergyIS = -151.47658342
TotalEnergyIS = -151.47658341999999720
TIME = 0:03:18.211603
######################################
STEP = 1
Energy of core fragment 0 ground state-152.58202398
Energy of core fragment 0 ionised state-151.47658342
ElEnergyGS = -0.3860440688947829
FragmentsEnergyGS = -152.58202398
TotalEnergyGS = -152.58202398000000244
EnergyChangeGS = 0.0
MaxChargesChangeGS = 0.0003769999999999607
TIME = 0:06:28.970634
ElEnergyIS = -0.27579902713770627
FragmentsEnergyIS = -151.47658342
TotalEnergyIS = -151.47658341999999720
EnergyChangeIS = 0.0
MaxChargesChangeIS = 0.0007439999999999669
TIME = 0:06:28.970825
### DONE ###
