# Supplementary material for: Intermolecular Coulombic decay in liquid water competes with proton transfer and non-adiabatic relaxation
Source: Nat Commun. 2025 Jul 22;16:6732. doi: 10.1038/s41467-025-61912-w (PMC12284144; doi:10.1038/s41467-025-61912-w)
Supplement: Supplementary file 3 — Supplementary Data 1 [file 41467_2025_61912_MOESM3_ESM.zip › Molecular dynamics/D2O/TRAJ1/4/output116]

######################################
STEP = 0
Energy of core fragment 0 ground state-152.58178233
Energy of core fragment 0 ionised state-151.47559348
FragmentsEnergyGS = -152.58178233
TotalEnergyGS = -152.58178233000001001
TIME = 0:03:21.609670
FragmentsEnergyIS = -151.47559348
TotalEnergyIS = -151.47559347999998636
TIME = 0:03:21.609694
######################################
STEP = 1
Energy of core fragment 0 ground state-152.58178233
Energy of core fragment 0 ionised state-151.47559348
ElEnergyGS = -0.38597693460281945
FragmentsEnergyGS = -152.58178233
TotalEnergyGS = -152.58178233000001001
EnergyChangeGS = 0.0
MaxChargesChangeGS = 0.0003410000000000357
TIME = 0:06:39.595806
ElEnergyIS = -0.2750319749667458
FragmentsEnergyIS = -151.47559348
TotalEnergyIS = -151.47559347999998636
EnergyChangeIS = 0.0
MaxChargesChangeIS = 0.0007309999999999262
TIME = 0:06:39.596000
### DONE ###
