# Supplementary material for: Intermolecular Coulombic decay in liquid water competes with proton transfer and non-adiabatic relaxation
Source: Nat Commun. 2025 Jul 22;16:6732. doi: 10.1038/s41467-025-61912-w (PMC12284144; doi:10.1038/s41467-025-61912-w)
Supplement: Supplementary file 3 — Supplementary Data 1 [file 41467_2025_61912_MOESM3_ESM.zip › Molecular dynamics/D2O/TRAJ1/4/output117]

######################################
STEP = 0
Energy of core fragment 0 ground state-152.58147936
Energy of core fragment 0 ionised state-151.47484605
FragmentsEnergyGS = -152.58147936
TotalEnergyGS = -152.58147936000000300
TIME = 0:03:23.094204
FragmentsEnergyIS = -151.47484605
TotalEnergyIS = -151.47484604999999647
TIME = 0:03:23.094226
######################################
STEP = 1
Energy of core fragment 0 ground state-152.58147936
Energy of core fragment 0 ionised state-151.47484605
ElEnergyGS = -0.38558724641009623
FragmentsEnergyGS = -152.58147936
TotalEnergyGS = -152.58147936000000300
EnergyChangeGS = 0.0
MaxChargesChangeGS = 0.000212000000000101
TIME = 0:06:50.558534
ElEnergyIS = -0.27406580925666857
FragmentsEnergyIS = -151.47484605
TotalEnergyIS = -151.47484604999999647
EnergyChangeIS = 0.0
MaxChargesChangeIS = 0.0007009999999999517
TIME = 0:06:50.558725
### DONE ###
