# Supplementary material for: Intermolecular Coulombic decay in liquid water competes with proton transfer and non-adiabatic relaxation
Source: Nat Commun. 2025 Jul 22;16:6732. doi: 10.1038/s41467-025-61912-w (PMC12284144; doi:10.1038/s41467-025-61912-w)
Supplement: Supplementary file 3 — Supplementary Data 1 [file 41467_2025_61912_MOESM3_ESM.zip › Molecular dynamics/D2O/TRAJ1/4/output118]

######################################
STEP = 0
Energy of core fragment 0 ground state-152.58113579
Energy of core fragment 0 ionised state-151.47440290
FragmentsEnergyGS = -152.58113579
TotalEnergyGS = -152.58113578999999049
TIME = 0:03:26.392646
FragmentsEnergyIS = -151.4744029
TotalEnergyIS = -151.47440290000000118
TIME = 0:03:26.392668
######################################
STEP = 1
Energy of core fragment 0 ground state-152.58113579
Energy of core fragment 0 ionised state-151.47440290
ElEnergyGS = -0.3848890543240824
FragmentsEnergyGS = -152.58113579
TotalEnergyGS = -152.58113578999999049
EnergyChangeGS = 0.0
MaxChargesChangeGS = 0.00010299999999996423
TIME = 0:06:41.644488
ElEnergyIS = -0.2729065940937787
FragmentsEnergyIS = -151.4744029
TotalEnergyIS = -151.47440290000000118
EnergyChangeIS = 0.0
MaxChargesChangeIS = 0.0006780000000000674
TIME = 0:06:41.644684
### DONE ###
