# Supplementary material for: Intermolecular Coulombic decay in liquid water competes with proton transfer and non-adiabatic relaxation
Source: Nat Commun. 2025 Jul 22;16:6732. doi: 10.1038/s41467-025-61912-w (PMC12284144; doi:10.1038/s41467-025-61912-w)
Supplement: Supplementary file 3 — Supplementary Data 1 [file 41467_2025_61912_MOESM3_ESM.zip › Molecular dynamics/D2O/TRAJ1/4/output119]

######################################
STEP = 0
Energy of core fragment 0 ground state-152.58076795
Energy of core fragment 0 ionised state-151.47430334
FragmentsEnergyGS = -152.58076795
TotalEnergyGS = -152.58076794999999493
TIME = 0:03:18.982722
FragmentsEnergyIS = -151.47430334
TotalEnergyIS = -151.47430334000000585
TIME = 0:03:18.982745
######################################
STEP = 1
Energy of core fragment 0 ground state-152.58076795
Energy of core fragment 0 ionised state-151.47430334
ElEnergyGS = -0.3839005878642884
FragmentsEnergyGS = -152.58076795
TotalEnergyGS = -152.58076794999999493
EnergyChangeGS = 0.0
MaxChargesChangeGS = 0.00015300000000001424
TIME = 0:06:35.216373
ElEnergyIS = -0.2715833963842828
FragmentsEnergyIS = -151.47430334
TotalEnergyIS = -151.47430334000000585
EnergyChangeIS = 0.0
MaxChargesChangeIS = 0.0006840000000000179
TIME = 0:06:35.216585
### DONE ###
