# Supplementary material for: Intermolecular Coulombic decay in liquid water competes with proton transfer and non-adiabatic relaxation
Source: Nat Commun. 2025 Jul 22;16:6732. doi: 10.1038/s41467-025-61912-w (PMC12284144; doi:10.1038/s41467-025-61912-w)
Supplement: Supplementary file 3 — Supplementary Data 1 [file 41467_2025_61912_MOESM3_ESM.zip › Molecular dynamics/D2O/TRAJ1/4/output12]

######################################
STEP = 0
Energy of core fragment 0 ground state-152.63147357
Energy of core fragment 0 ionised state-151.48501190
FragmentsEnergyGS = -152.63147357
TotalEnergyGS = -152.63147356999999715
TIME = 0:03:05.386494
FragmentsEnergyIS = -151.4850119
TotalEnergyIS = -151.48501189999998928
TIME = 0:03:05.386518
######################################
STEP = 1
Energy of core fragment 0 ground state-152.63147357
Energy of core fragment 0 ionised state-151.48501190
ElEnergyGS = -0.40291224282123095
FragmentsEnergyGS = -152.63147357
TotalEnergyGS = -152.63147356999999715
EnergyChangeGS = 0.0
MaxChargesChangeGS = 0.0006030000000000202
TIME = 0:05:58.718141
ElEnergyIS = -0.32063641602303794
FragmentsEnergyIS = -151.4850119
TotalEnergyIS = -151.48501189999998928
EnergyChangeIS = 0.0
MaxChargesChangeIS = 0.0003979999999999956
TIME = 0:05:58.718345
### DONE ###
