# Supplementary material for: Intermolecular Coulombic decay in liquid water competes with proton transfer and non-adiabatic relaxation
Source: Nat Commun. 2025 Jul 22;16:6732. doi: 10.1038/s41467-025-61912-w (PMC12284144; doi:10.1038/s41467-025-61912-w)
Supplement: Supplementary file 3 — Supplementary Data 1 [file 41467_2025_61912_MOESM3_ESM.zip › Molecular dynamics/D2O/TRAJ1/4/output120]

######################################
STEP = 0
Energy of core fragment 0 ground state-152.58038439
Energy of core fragment 0 ionised state-151.47459112
FragmentsEnergyGS = -152.58038439
TotalEnergyGS = -152.58038439000000608
TIME = 0:03:15.673832
FragmentsEnergyIS = -151.47459112
TotalEnergyIS = -151.47459112000001369
TIME = 0:03:15.673868
######################################
STEP = 1
Energy of core fragment 0 ground state-152.58038439
Energy of core fragment 0 ionised state-151.47459112
ElEnergyGS = -0.38264182649943596
FragmentsEnergyGS = -152.58038439
TotalEnergyGS = -152.58038439000000608
EnergyChangeGS = 0.0
MaxChargesChangeGS = 0.00048000000000003595
TIME = 0:06:45.541930
ElEnergyIS = -0.26986981662237475
FragmentsEnergyIS = -151.47459112
TotalEnergyIS = -151.47459112000001369
EnergyChangeIS = 0.0
MaxChargesChangeIS = 0.0007540000000000324
TIME = 0:06:45.542119
### DONE ###
