# Supplementary material for: Intermolecular Coulombic decay in liquid water competes with proton transfer and non-adiabatic relaxation
Source: Nat Commun. 2025 Jul 22;16:6732. doi: 10.1038/s41467-025-61912-w (PMC12284144; doi:10.1038/s41467-025-61912-w)
Supplement: Supplementary file 3 — Supplementary Data 1 [file 41467_2025_61912_MOESM3_ESM.zip › Molecular dynamics/D2O/TRAJ1/4/output121]

######################################
STEP = 0
Energy of core fragment 0 ground state-152.57998400
Energy of core fragment 0 ionised state-151.47530213
FragmentsEnergyGS = -152.579984
TotalEnergyGS = -152.57998399999999606
TIME = 0:03:04.556001
FragmentsEnergyIS = -151.47530213
TotalEnergyIS = -151.47530212999998867
TIME = 0:03:04.556024
######################################
STEP = 1
Energy of core fragment 0 ground state-152.57998400
Energy of core fragment 0 ionised state-151.47530213
ElEnergyGS = -0.3810956548092332
FragmentsEnergyGS = -152.579984
TotalEnergyGS = -152.57998399999999606
EnergyChangeGS = 0.0
MaxChargesChangeGS = 0.0008529999999999927
TIME = 0:06:29.229544
ElEnergyIS = -0.2683386694419182
FragmentsEnergyIS = -151.47530213
TotalEnergyIS = -151.47530212999998867
EnergyChangeIS = 0.0
MaxChargesChangeIS = 0.0008090000000000597
TIME = 0:06:29.229739
### DONE ###
