# Supplementary material for: Intermolecular Coulombic decay in liquid water competes with proton transfer and non-adiabatic relaxation
Source: Nat Commun. 2025 Jul 22;16:6732. doi: 10.1038/s41467-025-61912-w (PMC12284144; doi:10.1038/s41467-025-61912-w)
Supplement: Supplementary file 3 — Supplementary Data 1 [file 41467_2025_61912_MOESM3_ESM.zip › Molecular dynamics/D2O/TRAJ1/4/output122]

######################################
STEP = 0
Energy of core fragment 0 ground state-152.57955578
Energy of core fragment 0 ionised state-151.47633144
FragmentsEnergyGS = -152.57955578
TotalEnergyGS = -152.57955577999999264
TIME = 0:03:09.763274
FragmentsEnergyIS = -151.47633144
TotalEnergyIS = -151.47633143999999561
TIME = 0:03:09.763302
######################################
STEP = 1
Energy of core fragment 0 ground state-152.57955578
Energy of core fragment 0 ionised state-151.47633145
ElEnergyGS = -0.37925302825919704
FragmentsEnergyGS = -152.57955578
TotalEnergyGS = -152.57955577999999264
EnergyChangeGS = 0.0
MaxChargesChangeGS = 0.0010180000000000189
TIME = 0:06:23.812544
ElEnergyIS = -0.26650029249283813
FragmentsEnergyIS = -151.47633145
TotalEnergyIS = -151.47633145000000354
EnergyChangeIS = 1.0000007932831068e-08
MaxChargesChangeIS = 0.0007980000000000764
TIME = 0:06:23.812770
### DONE ###
