# Supplementary material for: Intermolecular Coulombic decay in liquid water competes with proton transfer and non-adiabatic relaxation
Source: Nat Commun. 2025 Jul 22;16:6732. doi: 10.1038/s41467-025-61912-w (PMC12284144; doi:10.1038/s41467-025-61912-w)
Supplement: Supplementary file 3 — Supplementary Data 1 [file 41467_2025_61912_MOESM3_ESM.zip › Molecular dynamics/D2O/TRAJ1/4/output123]

######################################
STEP = 0
Energy of core fragment 0 ground state-152.57908062
Energy of core fragment 0 ionised state-151.47768774
FragmentsEnergyGS = -152.57908062
TotalEnergyGS = -152.57908062000001337
TIME = 0:03:20.965341
FragmentsEnergyIS = -151.47768774
TotalEnergyIS = -151.47768773999999325
TIME = 0:03:20.965364
######################################
STEP = 1
Energy of core fragment 0 ground state-152.57908062
Energy of core fragment 0 ionised state-151.47768774
ElEnergyGS = -0.377116843731947
FragmentsEnergyGS = -152.57908062
TotalEnergyGS = -152.57908062000001337
EnergyChangeGS = 0.0
MaxChargesChangeGS = 0.0009700000000000264
TIME = 0:06:31.982533
ElEnergyIS = -0.2644112069513564
FragmentsEnergyIS = -151.47768774
TotalEnergyIS = -151.47768773999999325
EnergyChangeIS = 0.0
MaxChargesChangeIS = 0.0007369999999999877
TIME = 0:06:31.982733
### DONE ###
