# Supplementary material for: Intermolecular Coulombic decay in liquid water competes with proton transfer and non-adiabatic relaxation
Source: Nat Commun. 2025 Jul 22;16:6732. doi: 10.1038/s41467-025-61912-w (PMC12284144; doi:10.1038/s41467-025-61912-w)
Supplement: Supplementary file 3 — Supplementary Data 1 [file 41467_2025_61912_MOESM3_ESM.zip › Molecular dynamics/D2O/TRAJ1/4/output124]

######################################
STEP = 0
Energy of core fragment 0 ground state-152.57853446
Energy of core fragment 0 ionised state-151.47932681
FragmentsEnergyGS = -152.57853446
TotalEnergyGS = -152.57853445999998598
TIME = 0:03:18.563935
FragmentsEnergyIS = -151.47932681
TotalEnergyIS = -151.47932681000000343
TIME = 0:03:18.563958
######################################
STEP = 1
Energy of core fragment 0 ground state-152.57853446
Energy of core fragment 0 ionised state-151.47932681
ElEnergyGS = -0.3747025649006228
FragmentsEnergyGS = -152.57853446
TotalEnergyGS = -152.57853445999998598
EnergyChangeGS = 0.0
MaxChargesChangeGS = 0.0007510000000000017
TIME = 0:06:40.349206
ElEnergyIS = -0.262034283052058
FragmentsEnergyIS = -151.47932681
TotalEnergyIS = -151.47932681000000343
EnergyChangeIS = 0.0
MaxChargesChangeIS = 0.0006070000000000242
TIME = 0:06:40.349446
### DONE ###
