# Supplementary material for: Intermolecular Coulombic decay in liquid water competes with proton transfer and non-adiabatic relaxation
Source: Nat Commun. 2025 Jul 22;16:6732. doi: 10.1038/s41467-025-61912-w (PMC12284144; doi:10.1038/s41467-025-61912-w)
Supplement: Supplementary file 3 — Supplementary Data 1 [file 41467_2025_61912_MOESM3_ESM.zip › Molecular dynamics/D2O/TRAJ1/4/output125]

######################################
STEP = 0
Energy of core fragment 0 ground state-152.57789232
Energy of core fragment 0 ionised state-151.48118665
FragmentsEnergyGS = -152.57789232
TotalEnergyGS = -152.57789231999998947
TIME = 0:03:31.404723
FragmentsEnergyIS = -151.48118665
TotalEnergyIS = -151.48118665000001215
TIME = 0:03:31.404744
######################################
STEP = 1
Energy of core fragment 0 ground state-152.57789232
Energy of core fragment 0 ionised state-151.48118665
ElEnergyGS = -0.3720644455550742
FragmentsEnergyGS = -152.57789232
TotalEnergyGS = -152.57789231999998947
EnergyChangeGS = 0.0
MaxChargesChangeGS = 0.00036999999999998145
TIME = 0:06:55.303490
ElEnergyIS = -0.25921113079326213
FragmentsEnergyIS = -151.48118665
TotalEnergyIS = -151.48118665000001215
EnergyChangeIS = 0.0
MaxChargesChangeIS = 0.00034199999999995345
TIME = 0:06:55.303699
### DONE ###
