# Supplementary material for: Intermolecular Coulombic decay in liquid water competes with proton transfer and non-adiabatic relaxation
Source: Nat Commun. 2025 Jul 22;16:6732. doi: 10.1038/s41467-025-61912-w (PMC12284144; doi:10.1038/s41467-025-61912-w)
Supplement: Supplementary file 3 — Supplementary Data 1 [file 41467_2025_61912_MOESM3_ESM.zip › Molecular dynamics/D2O/TRAJ1/4/output126]

######################################
STEP = 0
Energy of core fragment 0 ground state-152.57713235
Energy of core fragment 0 ionised state-151.48290812
FragmentsEnergyGS = -152.57713235
TotalEnergyGS = -152.57713234999999941
TIME = 0:03:17.027795
FragmentsEnergyIS = -151.48290812
TotalEnergyIS = -151.48290811999999050
TIME = 0:03:17.027817
######################################
STEP = 1
Energy of core fragment 0 ground state-152.57713234
Energy of core fragment 0 ionised state-151.48290812
ElEnergyGS = -0.36935706179618216
FragmentsEnergyGS = -152.57713234
TotalEnergyGS = -152.57713233999999147
EnergyChangeGS = 1.0000007932831068e-08
MaxChargesChangeGS = 0.0006119999999999459
TIME = 0:06:42.361892
ElEnergyIS = -0.2568424242632925
FragmentsEnergyIS = -151.48290812
TotalEnergyIS = -151.48290811999999050
EnergyChangeIS = 0.0
MaxChargesChangeIS = 0.0003009999999999957
TIME = 0:06:42.362091
### DONE ###
