# Supplementary material for: Intermolecular Coulombic decay in liquid water competes with proton transfer and non-adiabatic relaxation
Source: Nat Commun. 2025 Jul 22;16:6732. doi: 10.1038/s41467-025-61912-w (PMC12284144; doi:10.1038/s41467-025-61912-w)
Supplement: Supplementary file 3 — Supplementary Data 1 [file 41467_2025_61912_MOESM3_ESM.zip › Molecular dynamics/D2O/TRAJ1/4/output127]

######################################
STEP = 0
Energy of core fragment 0 ground state-152.57623907
Energy of core fragment 0 ionised state-151.48496147
FragmentsEnergyGS = -152.57623907
TotalEnergyGS = -152.57623907000001395
TIME = 0:03:20.787687
FragmentsEnergyIS = -151.48496147
TotalEnergyIS = -151.48496147000000178
TIME = 0:03:20.787719
######################################
STEP = 1
Energy of core fragment 0 ground state-152.57623907
Energy of core fragment 0 ionised state-151.48496148
ElEnergyGS = -0.3666604132498103
FragmentsEnergyGS = -152.57623907
TotalEnergyGS = -152.57623907000001395
EnergyChangeGS = 0.0
MaxChargesChangeGS = 0.0008129999999999526
TIME = 0:06:40.205674
ElEnergyIS = -0.25394816996080427
FragmentsEnergyIS = -151.48496148
TotalEnergyIS = -151.48496148000000971
EnergyChangeIS = 1.0000007932831068e-08
MaxChargesChangeIS = 0.00035199999999996345
TIME = 0:06:40.205875
### DONE ###
