# Supplementary material for: Intermolecular Coulombic decay in liquid water competes with proton transfer and non-adiabatic relaxation
Source: Nat Commun. 2025 Jul 22;16:6732. doi: 10.1038/s41467-025-61912-w (PMC12284144; doi:10.1038/s41467-025-61912-w)
Supplement: Supplementary file 3 — Supplementary Data 1 [file 41467_2025_61912_MOESM3_ESM.zip › Molecular dynamics/D2O/TRAJ1/4/output128]

######################################
STEP = 0
Energy of core fragment 0 ground state-152.57520576
Energy of core fragment 0 ionised state-151.48685000
FragmentsEnergyGS = -152.57520576
TotalEnergyGS = -152.57520575999998869
TIME = 0:03:30.441911
FragmentsEnergyIS = -151.48685
TotalEnergyIS = -151.48685000000000400
TIME = 0:03:30.441933
######################################
STEP = 1
Energy of core fragment 0 ground state-152.57520576
Energy of core fragment 0 ionised state-151.48685001
ElEnergyGS = -0.36402918489531977
FragmentsEnergyGS = -152.57520576
TotalEnergyGS = -152.57520575999998869
EnergyChangeGS = 0.0
MaxChargesChangeGS = 0.0009899999999999354
TIME = 0:07:01.782241
ElEnergyIS = -0.2513940109967486
FragmentsEnergyIS = -151.48685001
TotalEnergyIS = -151.48685001000001193
EnergyChangeIS = 1.0000007932831068e-08
MaxChargesChangeIS = 0.00039599999999995195
TIME = 0:07:01.782483
### DONE ###
