# Supplementary material for: Intermolecular Coulombic decay in liquid water competes with proton transfer and non-adiabatic relaxation
Source: Nat Commun. 2025 Jul 22;16:6732. doi: 10.1038/s41467-025-61912-w (PMC12284144; doi:10.1038/s41467-025-61912-w)
Supplement: Supplementary file 3 — Supplementary Data 1 [file 41467_2025_61912_MOESM3_ESM.zip › Molecular dynamics/D2O/TRAJ1/4/output129]

######################################
STEP = 0
Energy of core fragment 0 ground state-152.57403518
Energy of core fragment 0 ionised state-151.48873373
FragmentsEnergyGS = -152.57403518
TotalEnergyGS = -152.57403518000000986
TIME = 0:03:35.934556
FragmentsEnergyIS = -151.48873373
TotalEnergyIS = -151.48873373000000697
TIME = 0:03:35.934585
######################################
STEP = 1
Energy of core fragment 0 ground state-152.57403518
Energy of core fragment 0 ionised state-151.48873374
ElEnergyGS = -0.3614091666057489
FragmentsEnergyGS = -152.57403518
TotalEnergyGS = -152.57403518000000986
EnergyChangeGS = 0.0
MaxChargesChangeGS = 0.0012550000000000061
TIME = 0:07:13.329348
ElEnergyIS = -0.2487071626649764
FragmentsEnergyIS = -151.48873374
TotalEnergyIS = -151.48873373999998648
EnergyChangeIS = 9.999979511121637e-09
MaxChargesChangeIS = 0.00048799999999998844
TIME = 0:07:13.329544
### DONE ###
