# Supplementary material for: Intermolecular Coulombic decay in liquid water competes with proton transfer and non-adiabatic relaxation
Source: Nat Commun. 2025 Jul 22;16:6732. doi: 10.1038/s41467-025-61912-w (PMC12284144; doi:10.1038/s41467-025-61912-w)
Supplement: Supplementary file 3 — Supplementary Data 1 [file 41467_2025_61912_MOESM3_ESM.zip › Molecular dynamics/D2O/TRAJ1/4/output13]

######################################
STEP = 0
Energy of core fragment 0 ground state-152.62651722
Energy of core fragment 0 ionised state-151.48487672
FragmentsEnergyGS = -152.62651722
TotalEnergyGS = -152.62651722000001087
TIME = 0:02:57.436086
FragmentsEnergyIS = -151.48487672
TotalEnergyIS = -151.48487671999998838
TIME = 0:02:57.436111
######################################
STEP = 1
Energy of core fragment 0 ground state-152.62651722
Energy of core fragment 0 ionised state-151.48487672
ElEnergyGS = -0.39586556709129694
FragmentsEnergyGS = -152.62651722
TotalEnergyGS = -152.62651722000001087
EnergyChangeGS = 0.0
MaxChargesChangeGS = 0.0003569999999999962
TIME = 0:05:50.911784
ElEnergyIS = -0.31655408351879377
FragmentsEnergyIS = -151.48487672
TotalEnergyIS = -151.48487671999998838
EnergyChangeIS = 0.0
MaxChargesChangeIS = 0.0003830000000000222
TIME = 0:05:50.911985
### DONE ###
