# Supplementary material for: Intermolecular Coulombic decay in liquid water competes with proton transfer and non-adiabatic relaxation
Source: Nat Commun. 2025 Jul 22;16:6732. doi: 10.1038/s41467-025-61912-w (PMC12284144; doi:10.1038/s41467-025-61912-w)
Supplement: Supplementary file 3 — Supplementary Data 1 [file 41467_2025_61912_MOESM3_ESM.zip › Molecular dynamics/D2O/TRAJ1/4/output130]

######################################
STEP = 0
Energy of core fragment 0 ground state-152.57273956
Energy of core fragment 0 ionised state-151.49053142
FragmentsEnergyGS = -152.57273956
TotalEnergyGS = -152.57273956000000226
TIME = 0:03:34.436500
FragmentsEnergyIS = -151.49053142
TotalEnergyIS = -151.49053141999999639
TIME = 0:03:34.436522
######################################
STEP = 1
Energy of core fragment 0 ground state-152.57273956
Energy of core fragment 0 ionised state-151.49053142
ElEnergyGS = -0.35881466268942447
FragmentsEnergyGS = -152.57273956
TotalEnergyGS = -152.57273956000000226
EnergyChangeGS = 0.0
MaxChargesChangeGS = 0.0015880000000000338
TIME = 0:06:59.507980
ElEnergyIS = -0.24611487808551946
FragmentsEnergyIS = -151.49053142
TotalEnergyIS = -151.49053141999999639
EnergyChangeIS = 0.0
MaxChargesChangeIS = 0.0007039999999999269
TIME = 0:06:59.508173
### DONE ###
