# Supplementary material for: Intermolecular Coulombic decay in liquid water competes with proton transfer and non-adiabatic relaxation
Source: Nat Commun. 2025 Jul 22;16:6732. doi: 10.1038/s41467-025-61912-w (PMC12284144; doi:10.1038/s41467-025-61912-w)
Supplement: Supplementary file 3 — Supplementary Data 1 [file 41467_2025_61912_MOESM3_ESM.zip › Molecular dynamics/D2O/TRAJ1/4/output131]

######################################
STEP = 0
Energy of core fragment 0 ground state-152.57133904
Energy of core fragment 0 ionised state-151.49218910
FragmentsEnergyGS = -152.57133904
TotalEnergyGS = -152.57133903999999802
TIME = 0:03:33.041015
FragmentsEnergyIS = -151.4921891
TotalEnergyIS = -151.49218909999999028
TIME = 0:03:33.041040
######################################
STEP = 1
Energy of core fragment 0 ground state-152.57133904
Energy of core fragment 0 ionised state-151.49218910
ElEnergyGS = -0.3563275815640371
FragmentsEnergyGS = -152.57133904
TotalEnergyGS = -152.57133903999999802
EnergyChangeGS = 0.0
MaxChargesChangeGS = 0.002010999999999985
TIME = 0:06:59.492212
ElEnergyIS = -0.24358101509758537
FragmentsEnergyIS = -151.4921891
TotalEnergyIS = -151.49218909999999028
EnergyChangeIS = 0.0
MaxChargesChangeIS = 0.0010679999999999579
TIME = 0:06:59.492411
### DONE ###
