# Supplementary material for: Intermolecular Coulombic decay in liquid water competes with proton transfer and non-adiabatic relaxation
Source: Nat Commun. 2025 Jul 22;16:6732. doi: 10.1038/s41467-025-61912-w (PMC12284144; doi:10.1038/s41467-025-61912-w)
Supplement: Supplementary file 3 — Supplementary Data 1 [file 41467_2025_61912_MOESM3_ESM.zip › Molecular dynamics/D2O/TRAJ1/4/output132]

######################################
STEP = 0
Energy of core fragment 0 ground state-152.56985993
Energy of core fragment 0 ionised state-151.49373671
FragmentsEnergyGS = -152.56985993
TotalEnergyGS = -152.56985993000000690
TIME = 0:04:03.485713
FragmentsEnergyIS = -151.49373671
TotalEnergyIS = -151.49373671000000741
TIME = 0:04:03.485736
######################################
STEP = 1
Energy of core fragment 0 ground state-152.56985993
Energy of core fragment 0 ionised state-151.49373671
ElEnergyGS = -0.3540189581123934
FragmentsEnergyGS = -152.56985993
TotalEnergyGS = -152.56985993000000690
EnergyChangeGS = 0.0
MaxChargesChangeGS = 0.002430999999999961
TIME = 0:08:03.821664
ElEnergyIS = -0.2408901146454886
FragmentsEnergyIS = -151.49373671
TotalEnergyIS = -151.49373671000000741
EnergyChangeIS = 0.0
MaxChargesChangeIS = 0.001427000000000067
TIME = 0:08:03.821853
### DONE ###
