# Supplementary material for: Intermolecular Coulombic decay in liquid water competes with proton transfer and non-adiabatic relaxation
Source: Nat Commun. 2025 Jul 22;16:6732. doi: 10.1038/s41467-025-61912-w (PMC12284144; doi:10.1038/s41467-025-61912-w)
Supplement: Supplementary file 3 — Supplementary Data 1 [file 41467_2025_61912_MOESM3_ESM.zip › Molecular dynamics/D2O/TRAJ1/4/output133]

######################################
STEP = 0
Energy of core fragment 0 ground state-152.56833227
Energy of core fragment 0 ionised state-151.49513037
FragmentsEnergyGS = -152.56833227
TotalEnergyGS = -152.56833227000001330
TIME = 0:04:01.665385
FragmentsEnergyIS = -151.49513037
TotalEnergyIS = -151.49513036999999827
TIME = 0:04:01.665409
######################################
STEP = 1
Energy of core fragment 0 ground state-152.56833227
Energy of core fragment 0 ionised state-151.49513037
ElEnergyGS = -0.35195560668181375
FragmentsEnergyGS = -152.56833227
TotalEnergyGS = -152.56833227000001330
EnergyChangeGS = 0.0
MaxChargesChangeGS = 0.002746999999999944
TIME = 0:08:07.258721
ElEnergyIS = -0.23860355635667385
FragmentsEnergyIS = -151.49513037
TotalEnergyIS = -151.49513036999999827
EnergyChangeIS = 0.0
MaxChargesChangeIS = 0.0016979999999999773
TIME = 0:08:07.258945
### DONE ###
