# Supplementary material for: Intermolecular Coulombic decay in liquid water competes with proton transfer and non-adiabatic relaxation
Source: Nat Commun. 2025 Jul 22;16:6732. doi: 10.1038/s41467-025-61912-w (PMC12284144; doi:10.1038/s41467-025-61912-w)
Supplement: Supplementary file 3 — Supplementary Data 1 [file 41467_2025_61912_MOESM3_ESM.zip › Molecular dynamics/D2O/TRAJ1/4/output134]

######################################
STEP = 0
Energy of core fragment 0 ground state-152.56678754
Energy of core fragment 0 ionised state-151.49630598
FragmentsEnergyGS = -152.56678754
TotalEnergyGS = -152.56678754000000708
TIME = 0:04:03.865391
FragmentsEnergyIS = -151.49630598
TotalEnergyIS = -151.49630597999998827
TIME = 0:04:03.865413
######################################
STEP = 1
Energy of core fragment 0 ground state-152.56678754
Energy of core fragment 0 ionised state-151.49630598
ElEnergyGS = -0.3502426068097463
FragmentsEnergyGS = -152.56678754
TotalEnergyGS = -152.56678754000000708
EnergyChangeGS = 0.0
MaxChargesChangeGS = 0.002719000000000027
TIME = 0:08:18.186643
ElEnergyIS = -0.23620003645833845
FragmentsEnergyIS = -151.49630598
TotalEnergyIS = -151.49630597999998827
EnergyChangeIS = 0.0
MaxChargesChangeIS = 0.001718999999999915
TIME = 0:08:18.186832
### DONE ###
