# Supplementary material for: Intermolecular Coulombic decay in liquid water competes with proton transfer and non-adiabatic relaxation
Source: Nat Commun. 2025 Jul 22;16:6732. doi: 10.1038/s41467-025-61912-w (PMC12284144; doi:10.1038/s41467-025-61912-w)
Supplement: Supplementary file 3 — Supplementary Data 1 [file 41467_2025_61912_MOESM3_ESM.zip › Molecular dynamics/D2O/TRAJ1/4/output135]

######################################
STEP = 0
Energy of core fragment 0 ground state-152.56525679
Energy of core fragment 0 ionised state-151.49776791
FragmentsEnergyGS = -152.56525679
TotalEnergyGS = -152.56525679000000650
TIME = 0:04:13.173432
FragmentsEnergyIS = -151.49776791
TotalEnergyIS = -151.49776790999999321
TIME = 0:04:13.173459
######################################
STEP = 1
Energy of core fragment 0 ground state-152.56525679
Energy of core fragment 0 ionised state-151.49776791
ElEnergyGS = -0.34898183114422
FragmentsEnergyGS = -152.56525679
TotalEnergyGS = -152.56525679000000650
EnergyChangeGS = 0.0
MaxChargesChangeGS = 0.0023539999999999672
TIME = 0:08:27.467851
ElEnergyIS = -0.23469326309245703
FragmentsEnergyIS = -151.49776791
TotalEnergyIS = -151.49776790999999321
EnergyChangeIS = 0.0
MaxChargesChangeIS = 0.001503000000000032
TIME = 0:08:27.468088
### DONE ###
