# Supplementary material for: Intermolecular Coulombic decay in liquid water competes with proton transfer and non-adiabatic relaxation
Source: Nat Commun. 2025 Jul 22;16:6732. doi: 10.1038/s41467-025-61912-w (PMC12284144; doi:10.1038/s41467-025-61912-w)
Supplement: Supplementary file 3 — Supplementary Data 1 [file 41467_2025_61912_MOESM3_ESM.zip › Molecular dynamics/D2O/TRAJ1/4/output136]

######################################
STEP = 0
Energy of core fragment 0 ground state-152.56376789
Energy of core fragment 0 ionised state-151.49836493
FragmentsEnergyGS = -152.56376789
TotalEnergyGS = -152.56376789000000826
TIME = 0:05:46.590721
FragmentsEnergyIS = -151.49836493
TotalEnergyIS = -151.49836493000000814
TIME = 0:05:46.590742
######################################
STEP = 1
Energy of core fragment 0 ground state-152.56376789
Energy of core fragment 0 ionised state-151.49840458
ElEnergyGS = -0.34803112617188525
FragmentsEnergyGS = -152.56376789
TotalEnergyGS = -152.56376789000000826
EnergyChangeGS = 0.0
MaxChargesChangeGS = 0.001826999999999912
TIME = 0:11:33.536644
ElEnergyIS = -0.23246731077481742
FragmentsEnergyIS = -151.49840458
TotalEnergyIS = -151.49840457999999899
EnergyChangeIS = 3.9649999990842844e-05
MaxChargesChangeIS = 0.0011399999999999189
TIME = 0:11:33.536847
### DONE ###
