# Supplementary material for: Intermolecular Coulombic decay in liquid water competes with proton transfer and non-adiabatic relaxation
Source: Nat Commun. 2025 Jul 22;16:6732. doi: 10.1038/s41467-025-61912-w (PMC12284144; doi:10.1038/s41467-025-61912-w)
Supplement: Supplementary file 3 — Supplementary Data 1 [file 41467_2025_61912_MOESM3_ESM.zip › Molecular dynamics/D2O/TRAJ1/4/output137]

######################################
STEP = 0
Energy of core fragment 0 ground state-152.56234711
Energy of core fragment 0 ionised state-151.49939984
FragmentsEnergyGS = -152.56234711
TotalEnergyGS = -152.56234710999999038
TIME = 0:04:35.682019
FragmentsEnergyIS = -151.49939984
TotalEnergyIS = -151.49939983999999527
TIME = 0:04:35.682040
######################################
STEP = 1
Energy of core fragment 0 ground state-152.56234711
Energy of core fragment 0 ionised state-151.49940362
ElEnergyGS = -0.3472582511328658
FragmentsEnergyGS = -152.56234711
TotalEnergyGS = -152.56234710999999038
EnergyChangeGS = 0.0
MaxChargesChangeGS = 0.0012420000000000209
TIME = 0:09:19.170365
ElEnergyIS = -0.23055609797807758
FragmentsEnergyIS = -151.49940362
TotalEnergyIS = -151.49940362000000960
EnergyChangeIS = 3.7800000143306534e-06
MaxChargesChangeIS = 0.0008400000000000074
TIME = 0:09:19.170563
### DONE ###
