# Supplementary material for: Intermolecular Coulombic decay in liquid water competes with proton transfer and non-adiabatic relaxation
Source: Nat Commun. 2025 Jul 22;16:6732. doi: 10.1038/s41467-025-61912-w (PMC12284144; doi:10.1038/s41467-025-61912-w)
Supplement: Supplementary file 3 — Supplementary Data 1 [file 41467_2025_61912_MOESM3_ESM.zip › Molecular dynamics/D2O/TRAJ1/4/output138]

######################################
STEP = 0
Energy of core fragment 0 ground state-152.56101541
Energy of core fragment 0 ionised state-151.50036407
FragmentsEnergyGS = -152.56101541
TotalEnergyGS = -152.56101541000001021
TIME = 0:04:48.152859
FragmentsEnergyIS = -151.50036407
TotalEnergyIS = -151.50036406999998917
TIME = 0:04:48.152886
######################################
STEP = 1
Energy of core fragment 0 ground state-152.56101541
Energy of core fragment 0 ionised state-151.50036406
ElEnergyGS = -0.34670125651488864
FragmentsEnergyGS = -152.56101541
TotalEnergyGS = -152.56101541000001021
EnergyChangeGS = 0.0
MaxChargesChangeGS = 0.0009750000000000036
TIME = 0:09:35.955898
ElEnergyIS = -0.2288132472989305
FragmentsEnergyIS = -151.50036406
TotalEnergyIS = -151.50036406000000966
EnergyChangeIS = 9.999979511121637e-09
MaxChargesChangeIS = 0.0005510000000000237
TIME = 0:09:35.956104
### DONE ###
