# Supplementary material for: Intermolecular Coulombic decay in liquid water competes with proton transfer and non-adiabatic relaxation
Source: Nat Commun. 2025 Jul 22;16:6732. doi: 10.1038/s41467-025-61912-w (PMC12284144; doi:10.1038/s41467-025-61912-w)
Supplement: Supplementary file 3 — Supplementary Data 1 [file 41467_2025_61912_MOESM3_ESM.zip › Molecular dynamics/D2O/TRAJ1/4/output139]

######################################
STEP = 0
Energy of core fragment 0 ground state-152.55978946
Energy of core fragment 0 ionised state-151.50111000
FragmentsEnergyGS = -152.55978946
TotalEnergyGS = -152.55978945999999041
TIME = 0:05:01.758546
FragmentsEnergyIS = -151.50111
TotalEnergyIS = -151.50111000000001127
TIME = 0:05:01.758570
######################################
STEP = 1
Energy of core fragment 0 ground state-152.55978946
Energy of core fragment 0 ionised state-151.50111000
ElEnergyGS = -0.3464467076449754
FragmentsEnergyGS = -152.55978946
TotalEnergyGS = -152.55978945999999041
EnergyChangeGS = 0.0
MaxChargesChangeGS = 0.0006169999999999787
TIME = 0:10:15.051916
ElEnergyIS = -0.22682663547645474
FragmentsEnergyIS = -151.50111
TotalEnergyIS = -151.50111000000001127
EnergyChangeIS = 0.0
MaxChargesChangeIS = 0.0004870000000000152
TIME = 0:10:15.052106
### DONE ###
