# Supplementary material for: Intermolecular Coulombic decay in liquid water competes with proton transfer and non-adiabatic relaxation
Source: Nat Commun. 2025 Jul 22;16:6732. doi: 10.1038/s41467-025-61912-w (PMC12284144; doi:10.1038/s41467-025-61912-w)
Supplement: Supplementary file 3 — Supplementary Data 1 [file 41467_2025_61912_MOESM3_ESM.zip › Molecular dynamics/D2O/TRAJ1/4/output14]

######################################
STEP = 0
Energy of core fragment 0 ground state-152.62145503
Energy of core fragment 0 ionised state-151.48444179
FragmentsEnergyGS = -152.62145503
TotalEnergyGS = -152.62145502999999280
TIME = 0:03:00.648723
FragmentsEnergyIS = -151.48444179
TotalEnergyIS = -151.48444179000000531
TIME = 0:03:00.648746
######################################
STEP = 1
Energy of core fragment 0 ground state-152.62145503
Energy of core fragment 0 ionised state-151.48444179
ElEnergyGS = -0.389062404029023
FragmentsEnergyGS = -152.62145503
TotalEnergyGS = -152.62145502999999280
EnergyChangeGS = 0.0
MaxChargesChangeGS = 0.0003750000000000142
TIME = 0:05:57.797853
ElEnergyIS = -0.31249792467593007
FragmentsEnergyIS = -151.48444179
TotalEnergyIS = -151.48444179000000531
EnergyChangeIS = 0.0
MaxChargesChangeIS = 0.0005760000000000209
TIME = 0:05:57.798042
### DONE ###
