# Supplementary material for: Intermolecular Coulombic decay in liquid water competes with proton transfer and non-adiabatic relaxation
Source: Nat Commun. 2025 Jul 22;16:6732. doi: 10.1038/s41467-025-61912-w (PMC12284144; doi:10.1038/s41467-025-61912-w)
Supplement: Supplementary file 3 — Supplementary Data 1 [file 41467_2025_61912_MOESM3_ESM.zip › Molecular dynamics/D2O/TRAJ1/4/output140]

######################################
STEP = 0
Energy of core fragment 0 ground state-152.55868170
Energy of core fragment 0 ionised state-151.50168528
FragmentsEnergyGS = -152.5586817
TotalEnergyGS = -152.55868169999999395
TIME = 0:04:46.810485
FragmentsEnergyIS = -151.50168528
TotalEnergyIS = -151.50168528000000379
TIME = 0:04:46.810512
######################################
STEP = 1
Energy of core fragment 0 ground state-152.55868170
Energy of core fragment 0 ionised state-151.50168529
ElEnergyGS = -0.3466028319919403
FragmentsEnergyGS = -152.5586817
TotalEnergyGS = -152.55868169999999395
EnergyChangeGS = 0.0
MaxChargesChangeGS = 0.0006090000000000262
TIME = 0:09:27.445232
ElEnergyIS = -0.2250298437306178
FragmentsEnergyIS = -151.50168529
TotalEnergyIS = -151.50168529000001172
EnergyChangeIS = 1.0000007932831068e-08
MaxChargesChangeIS = 0.0005580000000000029
TIME = 0:09:27.445429
### DONE ###
