# Supplementary material for: Intermolecular Coulombic decay in liquid water competes with proton transfer and non-adiabatic relaxation
Source: Nat Commun. 2025 Jul 22;16:6732. doi: 10.1038/s41467-025-61912-w (PMC12284144; doi:10.1038/s41467-025-61912-w)
Supplement: Supplementary file 3 — Supplementary Data 1 [file 41467_2025_61912_MOESM3_ESM.zip › Molecular dynamics/D2O/TRAJ1/4/output141]

######################################
STEP = 0
Energy of core fragment 0 ground state-152.55770050
Energy of core fragment 0 ionised state-151.50218940
FragmentsEnergyGS = -152.5577005
TotalEnergyGS = -152.55770050000000992
TIME = 0:04:45.338305
FragmentsEnergyIS = -151.5021894
TotalEnergyIS = -151.50218939999999179
TIME = 0:04:45.338328
######################################
STEP = 1
Energy of core fragment 0 ground state-152.55770050
Energy of core fragment 0 ionised state-151.50218940
ElEnergyGS = -0.3472101314243892
FragmentsEnergyGS = -152.5577005
TotalEnergyGS = -152.55770050000000992
EnergyChangeGS = 0.0
MaxChargesChangeGS = 0.0006709999999999772
TIME = 0:09:31.111369
ElEnergyIS = -0.22305197531015056
FragmentsEnergyIS = -151.5021894
TotalEnergyIS = -151.50218939999999179
EnergyChangeIS = 0.0
MaxChargesChangeIS = 0.0005769999999999942
TIME = 0:09:31.111582
### DONE ###
