# Supplementary material for: Intermolecular Coulombic decay in liquid water competes with proton transfer and non-adiabatic relaxation
Source: Nat Commun. 2025 Jul 22;16:6732. doi: 10.1038/s41467-025-61912-w (PMC12284144; doi:10.1038/s41467-025-61912-w)
Supplement: Supplementary file 3 — Supplementary Data 1 [file 41467_2025_61912_MOESM3_ESM.zip › Molecular dynamics/D2O/TRAJ1/4/output142]

######################################
STEP = 0
Energy of core fragment 0 ground state-152.55685063
Energy of core fragment 0 ionised state-151.50310412
FragmentsEnergyGS = -152.55685063
TotalEnergyGS = -152.55685063000001378
TIME = 0:04:30.088325
FragmentsEnergyIS = -151.50310412
TotalEnergyIS = -151.50310411999998905
TIME = 0:04:30.088348
######################################
STEP = 1
Energy of core fragment 0 ground state-152.55685063
Energy of core fragment 0 ionised state-151.50310412
ElEnergyGS = -0.3482873312821894
FragmentsEnergyGS = -152.55685063
TotalEnergyGS = -152.55685063000001378
EnergyChangeGS = 0.0
MaxChargesChangeGS = 0.0007089999999999597
TIME = 0:09:03.607504
ElEnergyIS = -0.2219696330736387
FragmentsEnergyIS = -151.50310412
TotalEnergyIS = -151.50310411999998905
EnergyChangeIS = 0.0
MaxChargesChangeIS = 0.0005910000000000082
TIME = 0:09:03.607697
### DONE ###
