# Supplementary material for: Intermolecular Coulombic decay in liquid water competes with proton transfer and non-adiabatic relaxation
Source: Nat Commun. 2025 Jul 22;16:6732. doi: 10.1038/s41467-025-61912-w (PMC12284144; doi:10.1038/s41467-025-61912-w)
Supplement: Supplementary file 3 — Supplementary Data 1 [file 41467_2025_61912_MOESM3_ESM.zip › Molecular dynamics/D2O/TRAJ1/4/output143]

######################################
STEP = 0
Energy of core fragment 0 ground state-152.55613457
Energy of core fragment 0 ionised state-151.50396065
FragmentsEnergyGS = -152.55613457
TotalEnergyGS = -152.55613457000001176
TIME = 0:06:25.420846
FragmentsEnergyIS = -151.50396065
TotalEnergyIS = -151.50396065000001045
TIME = 0:06:25.420873
######################################
STEP = 1
Energy of core fragment 0 ground state-152.55613457
Energy of core fragment 0 ionised state-151.50396080
ElEnergyGS = -0.3497411296485731
FragmentsEnergyGS = -152.55613457
TotalEnergyGS = -152.55613457000001176
EnergyChangeGS = 0.0
MaxChargesChangeGS = 0.0007110000000000172
TIME = 0:12:46.635158
ElEnergyIS = -0.22076636775851155
FragmentsEnergyIS = -151.5039608
TotalEnergyIS = -151.50396079999998733
EnergyChangeIS = 1.4999997688391886e-07
MaxChargesChangeIS = 0.0005879999999999774
TIME = 0:12:46.635351
### DONE ###
