# Supplementary material for: Intermolecular Coulombic decay in liquid water competes with proton transfer and non-adiabatic relaxation
Source: Nat Commun. 2025 Jul 22;16:6732. doi: 10.1038/s41467-025-61912-w (PMC12284144; doi:10.1038/s41467-025-61912-w)
Supplement: Supplementary file 3 — Supplementary Data 1 [file 41467_2025_61912_MOESM3_ESM.zip › Molecular dynamics/D2O/TRAJ1/4/output144]

######################################
STEP = 0
Energy of core fragment 0 ground state-152.55555331
Energy of core fragment 0 ionised state-151.50453855
FragmentsEnergyGS = -152.55555331
TotalEnergyGS = -152.55555330999999342
TIME = 0:05:07.879335
FragmentsEnergyIS = -151.50453855
TotalEnergyIS = -151.50453855000000658
TIME = 0:05:07.879358
######################################
STEP = 1
Energy of core fragment 0 ground state-152.55555331
Energy of core fragment 0 ionised state-151.50453855
ElEnergyGS = -0.35152293807570906
FragmentsEnergyGS = -152.55555331
TotalEnergyGS = -152.55555330999999342
EnergyChangeGS = 0.0
MaxChargesChangeGS = 0.0006690000000000307
TIME = 0:10:09.073533
ElEnergyIS = -0.21934081317921078
FragmentsEnergyIS = -151.50453855
TotalEnergyIS = -151.50453855000000658
EnergyChangeIS = 0.0
MaxChargesChangeIS = 0.0005970000000000142
TIME = 0:10:09.073727
### DONE ###
