# Supplementary material for: Intermolecular Coulombic decay in liquid water competes with proton transfer and non-adiabatic relaxation
Source: Nat Commun. 2025 Jul 22;16:6732. doi: 10.1038/s41467-025-61912-w (PMC12284144; doi:10.1038/s41467-025-61912-w)
Supplement: Supplementary file 3 — Supplementary Data 1 [file 41467_2025_61912_MOESM3_ESM.zip › Molecular dynamics/D2O/TRAJ1/4/output145]

######################################
STEP = 0
Energy of core fragment 0 ground state-152.55510680
Energy of core fragment 0 ionised state-151.50554554
FragmentsEnergyGS = -152.5551068
TotalEnergyGS = -152.55510680000000434
TIME = 0:05:18.125556
FragmentsEnergyIS = -151.50554554
TotalEnergyIS = -151.50554554000001417
TIME = 0:05:18.125577
######################################
STEP = 1
Energy of core fragment 0 ground state-152.55510680
Energy of core fragment 0 ionised state-151.50554559
ElEnergyGS = -0.35364119201134375
FragmentsEnergyGS = -152.5551068
TotalEnergyGS = -152.55510680000000434
EnergyChangeGS = 0.0
MaxChargesChangeGS = 0.0006279999999999619
TIME = 0:10:30.982320
ElEnergyIS = -0.21857718965476458
FragmentsEnergyIS = -151.50554559
TotalEnergyIS = -151.50554558999999699
EnergyChangeIS = 4.999998282073648e-08
MaxChargesChangeIS = 0.0006400000000000294
TIME = 0:10:30.982520
### DONE ###
