# Supplementary material for: Intermolecular Coulombic decay in liquid water competes with proton transfer and non-adiabatic relaxation
Source: Nat Commun. 2025 Jul 22;16:6732. doi: 10.1038/s41467-025-61912-w (PMC12284144; doi:10.1038/s41467-025-61912-w)
Supplement: Supplementary file 3 — Supplementary Data 1 [file 41467_2025_61912_MOESM3_ESM.zip › Molecular dynamics/D2O/TRAJ1/4/output146]

######################################
STEP = 0
Energy of core fragment 0 ground state-152.55479574
Energy of core fragment 0 ionised state-151.50593186
FragmentsEnergyGS = -152.55479574
TotalEnergyGS = -152.55479574000000298
TIME = 0:05:19.053544
FragmentsEnergyIS = -151.50593186
TotalEnergyIS = -151.50593186000000401
TIME = 0:05:19.053568
######################################
STEP = 1
Energy of core fragment 0 ground state-152.55479574
Energy of core fragment 0 ionised state-151.50593211
ElEnergyGS = -0.3561003123443364
FragmentsEnergyGS = -152.55479574
TotalEnergyGS = -152.55479574000000298
EnergyChangeGS = 0.0
MaxChargesChangeGS = 0.0007070000000000132
TIME = 0:10:41.119003
ElEnergyIS = -0.21635549782141766
FragmentsEnergyIS = -151.50593211
TotalEnergyIS = -151.50593211000000338
EnergyChangeIS = 2.499999993688107e-07
MaxChargesChangeIS = 0.0005910000000000082
TIME = 0:10:41.119233
### DONE ###
