# Supplementary material for: Intermolecular Coulombic decay in liquid water competes with proton transfer and non-adiabatic relaxation
Source: Nat Commun. 2025 Jul 22;16:6732. doi: 10.1038/s41467-025-61912-w (PMC12284144; doi:10.1038/s41467-025-61912-w)
Supplement: Supplementary file 3 — Supplementary Data 1 [file 41467_2025_61912_MOESM3_ESM.zip › Molecular dynamics/D2O/TRAJ1/4/output147]

######################################
STEP = 0
Energy of core fragment 0 ground state-152.55462101
Energy of core fragment 0 ionised state-151.50727858
FragmentsEnergyGS = -152.55462101
TotalEnergyGS = -152.55462101000000530
TIME = 0:05:16.496007
FragmentsEnergyIS = -151.50727858
TotalEnergyIS = -151.50727857999999060
TIME = 0:05:16.496029
######################################
STEP = 1
Energy of core fragment 0 ground state-152.55462101
Energy of core fragment 0 ionised state-151.50727859
ElEnergyGS = -0.3590049992524863
FragmentsEnergyGS = -152.55462101
TotalEnergyGS = -152.55462101000000530
EnergyChangeGS = 0.0
MaxChargesChangeGS = 0.0007960000000000189
TIME = 0:10:30.930699
ElEnergyIS = -0.21644959700121313
FragmentsEnergyIS = -151.50727859
TotalEnergyIS = -151.50727858999999853
EnergyChangeIS = 1.0000007932831068e-08
MaxChargesChangeIS = 0.0006299999999999639
TIME = 0:10:30.930887
### DONE ###
