# Supplementary material for: Intermolecular Coulombic decay in liquid water competes with proton transfer and non-adiabatic relaxation
Source: Nat Commun. 2025 Jul 22;16:6732. doi: 10.1038/s41467-025-61912-w (PMC12284144; doi:10.1038/s41467-025-61912-w)
Supplement: Supplementary file 3 — Supplementary Data 1 [file 41467_2025_61912_MOESM3_ESM.zip › Molecular dynamics/D2O/TRAJ1/4/output148]

######################################
STEP = 0
Energy of core fragment 0 ground state-152.55458537
Energy of core fragment 0 ionised state-151.51032270
FragmentsEnergyGS = -152.55458537
TotalEnergyGS = -152.55458537000001229
TIME = 0:05:38.684081
FragmentsEnergyIS = -151.5103227
TotalEnergyIS = -151.51032269999998903
TIME = 0:05:38.684103
######################################
STEP = 1
Energy of core fragment 0 ground state-152.55458537
Energy of core fragment 0 ionised state-151.51032124
ElEnergyGS = -0.3621114367889312
FragmentsEnergyGS = -152.55458537
TotalEnergyGS = -152.55458537000001229
EnergyChangeGS = 0.0
MaxChargesChangeGS = 0.0007830000000000337
TIME = 0:11:20.420727
ElEnergyIS = -0.2189688269600126
FragmentsEnergyIS = -151.51032124
TotalEnergyIS = -151.51032123999999612
EnergyChangeIS = 1.4599999929032492e-06
MaxChargesChangeIS = 0.0006469999999999532
TIME = 0:11:20.420914
### DONE ###
