# Supplementary material for: Intermolecular Coulombic decay in liquid water competes with proton transfer and non-adiabatic relaxation
Source: Nat Commun. 2025 Jul 22;16:6732. doi: 10.1038/s41467-025-61912-w (PMC12284144; doi:10.1038/s41467-025-61912-w)
Supplement: Supplementary file 3 — Supplementary Data 1 [file 41467_2025_61912_MOESM3_ESM.zip › Molecular dynamics/D2O/TRAJ1/4/output149]

######################################
STEP = 0
Energy of core fragment 0 ground state-152.55469306
Energy of core fragment 0 ionised state-151.51315715
FragmentsEnergyGS = -152.55469306
TotalEnergyGS = -152.55469306000000529
TIME = 0:06:43.046217
FragmentsEnergyIS = -151.51315715
TotalEnergyIS = -151.51315715000001205
TIME = 0:06:43.046262
######################################
STEP = 1
Energy of core fragment 0 ground state-152.55469306
Energy of core fragment 0 ionised state-151.50989560
ElEnergyGS = -0.3650169481203742
FragmentsEnergyGS = -152.55469306
TotalEnergyGS = -152.55469306000000529
EnergyChangeGS = 0.0
MaxChargesChangeGS = 0.0005200000000000204
TIME = 0:13:51.925068
ElEnergyIS = -0.2149365712475811
FragmentsEnergyIS = -151.5098956
TotalEnergyIS = -151.50989559999999301
EnergyChangeIS = 0.0032615500000190423
MaxChargesChangeIS = 0.02432000000000001
TIME = 0:13:51.925303
######################################
STEP = 2
Energy of core fragment 0 ground state-152.55469306
Energy of core fragment 0 ionised state-151.50989560
ElEnergyGS = -0.3650169481203742
FragmentsEnergyGS = -152.55469306
TotalEnergyGS = -152.55469306000000529
EnergyChangeGS = 0.0
MaxChargesChangeGS = 0.0
TIME = 0:21:13.423488
ElEnergyIS = -0.2149365712475811
FragmentsEnergyIS = -151.5098956
TotalEnergyIS = -151.50989559999999301
EnergyChangeIS = 0.0
MaxChargesChangeIS = 0.0
TIME = 0:21:13.423680
### DONE ###
