# Supplementary material for: Intermolecular Coulombic decay in liquid water competes with proton transfer and non-adiabatic relaxation
Source: Nat Commun. 2025 Jul 22;16:6732. doi: 10.1038/s41467-025-61912-w (PMC12284144; doi:10.1038/s41467-025-61912-w)
Supplement: Supplementary file 3 — Supplementary Data 1 [file 41467_2025_61912_MOESM3_ESM.zip › Molecular dynamics/D2O/TRAJ1/4/output15]

######################################
STEP = 0
Energy of core fragment 0 ground state-152.61634289
Energy of core fragment 0 ionised state-151.48371821
FragmentsEnergyGS = -152.61634289
TotalEnergyGS = -152.61634288999999853
TIME = 0:02:59.980125
FragmentsEnergyIS = -151.48371821
TotalEnergyIS = -151.48371821000000637
TIME = 0:02:59.980147
######################################
STEP = 1
Energy of core fragment 0 ground state-152.61634289
Energy of core fragment 0 ionised state-151.48371821
ElEnergyGS = -0.3824943826005589
FragmentsEnergyGS = -152.61634289
TotalEnergyGS = -152.61634288999999853
EnergyChangeGS = 0.0
MaxChargesChangeGS = 0.00041799999999997395
TIME = 0:06:12.108876
ElEnergyIS = -0.30844543778476496
FragmentsEnergyIS = -151.48371821
TotalEnergyIS = -151.48371821000000637
EnergyChangeIS = 0.0
MaxChargesChangeIS = 0.0006930000000000547
TIME = 0:06:12.109071
### DONE ###
