# Supplementary material for: Intermolecular Coulombic decay in liquid water competes with proton transfer and non-adiabatic relaxation
Source: Nat Commun. 2025 Jul 22;16:6732. doi: 10.1038/s41467-025-61912-w (PMC12284144; doi:10.1038/s41467-025-61912-w)
Supplement: Supplementary file 3 — Supplementary Data 1 [file 41467_2025_61912_MOESM3_ESM.zip › Molecular dynamics/D2O/TRAJ1/4/output150]

######################################
STEP = 0
Energy of core fragment 0 ground state-152.55494826
Energy of core fragment 0 ionised state-151.51167294
FragmentsEnergyGS = -152.55494826
TotalEnergyGS = -152.55494826000000330
TIME = 0:07:52.182778
FragmentsEnergyIS = -151.51167294
TotalEnergyIS = -151.51167294000001107
TIME = 0:07:52.182800
######################################
STEP = 1
Energy of core fragment 0 ground state-152.55494826
Energy of core fragment 0 ionised state-151.51163502
ElEnergyGS = -0.368108149046189
FragmentsEnergyGS = -152.55494826
TotalEnergyGS = -152.55494826000000330
EnergyChangeGS = 0.0
MaxChargesChangeGS = 0.0006240000000000689
TIME = 0:15:03.937505
ElEnergyIS = -0.21469624076752689
FragmentsEnergyIS = -151.51163502
TotalEnergyIS = -151.51163501999999994
EnergyChangeIS = 3.792000001112683e-05
MaxChargesChangeIS = 0.0005030000000000312
TIME = 0:15:03.937694
### DONE ###
