# Supplementary material for: Intermolecular Coulombic decay in liquid water competes with proton transfer and non-adiabatic relaxation
Source: Nat Commun. 2025 Jul 22;16:6732. doi: 10.1038/s41467-025-61912-w (PMC12284144; doi:10.1038/s41467-025-61912-w)
Supplement: Supplementary file 3 — Supplementary Data 1 [file 41467_2025_61912_MOESM3_ESM.zip › Molecular dynamics/D2O/TRAJ1/4/output151]

######################################
STEP = 0
Energy of core fragment 0 ground state-152.55535629
Energy of core fragment 0 ionised state-151.51389087
FragmentsEnergyGS = -152.55535629
TotalEnergyGS = -152.55535628999999176
TIME = 0:05:10.186615
FragmentsEnergyIS = -151.51389087
TotalEnergyIS = -151.51389087000001155
TIME = 0:05:10.186639
######################################
STEP = 1
Energy of core fragment 0 ground state-152.55535629
Energy of core fragment 0 ionised state-151.51389400
ElEnergyGS = -0.3719355940305666
FragmentsEnergyGS = -152.55535629
TotalEnergyGS = -152.55535628999999176
EnergyChangeGS = 0.0
MaxChargesChangeGS = 0.0005709999999999882
TIME = 0:10:23.673868
ElEnergyIS = -0.21567689082141642
FragmentsEnergyIS = -151.513894
TotalEnergyIS = -151.51389399999999341
EnergyChangeIS = 3.1299999818656943e-06
MaxChargesChangeIS = 0.0004570000000000407
TIME = 0:10:23.674067
### DONE ###
