# Supplementary material for: Intermolecular Coulombic decay in liquid water competes with proton transfer and non-adiabatic relaxation
Source: Nat Commun. 2025 Jul 22;16:6732. doi: 10.1038/s41467-025-61912-w (PMC12284144; doi:10.1038/s41467-025-61912-w)
Supplement: Supplementary file 3 — Supplementary Data 1 [file 41467_2025_61912_MOESM3_ESM.zip › Molecular dynamics/D2O/TRAJ1/4/output152]

######################################
STEP = 0
Energy of core fragment 0 ground state-152.55592158
Energy of core fragment 0 ionised state-151.51424167
FragmentsEnergyGS = -152.55592158
TotalEnergyGS = -152.55592157999998904
TIME = 0:07:20.458575
FragmentsEnergyIS = -151.51424167
TotalEnergyIS = -151.51424166999998988
TIME = 0:07:20.458596
######################################
STEP = 1
Energy of core fragment 0 ground state-152.55592158
Energy of core fragment 0 ionised state-151.51528990
ElEnergyGS = -0.37658046296406433
FragmentsEnergyGS = -152.55592158
TotalEnergyGS = -152.55592157999998904
EnergyChangeGS = 0.0
MaxChargesChangeGS = 0.0007360000000000144
TIME = 0:16:05.596111
ElEnergyIS = -0.21472017597466897
FragmentsEnergyIS = -151.5152899
TotalEnergyIS = -151.51528989999999908
EnergyChangeIS = 0.0010482300000091982
MaxChargesChangeIS = 0.008620000000000017
TIME = 0:16:05.596304
######################################
STEP = 2
Energy of core fragment 0 ground state-152.55592158
Energy of core fragment 0 ionised state-151.51528990
ElEnergyGS = -0.37658046296406433
FragmentsEnergyGS = -152.55592158
TotalEnergyGS = -152.55592157999998904
EnergyChangeGS = 0.0
MaxChargesChangeGS = 0.0
TIME = 0:24:28.787759
ElEnergyIS = -0.21472017597466897
FragmentsEnergyIS = -151.5152899
TotalEnergyIS = -151.51528989999999908
EnergyChangeIS = 0.0
MaxChargesChangeIS = 0.0
TIME = 0:24:28.787952
### DONE ###
