# Supplementary material for: Intermolecular Coulombic decay in liquid water competes with proton transfer and non-adiabatic relaxation
Source: Nat Commun. 2025 Jul 22;16:6732. doi: 10.1038/s41467-025-61912-w (PMC12284144; doi:10.1038/s41467-025-61912-w)
Supplement: Supplementary file 3 — Supplementary Data 1 [file 41467_2025_61912_MOESM3_ESM.zip › Molecular dynamics/D2O/TRAJ1/4/output153]

######################################
STEP = 0
Energy of core fragment 0 ground state-152.55664665
Energy of core fragment 0 ionised state-151.51760144
FragmentsEnergyGS = -152.55664665
TotalEnergyGS = -152.55664665000000468
TIME = 0:05:45.461908
FragmentsEnergyIS = -151.51760144
TotalEnergyIS = -151.51760143999999286
TIME = 0:05:45.461928
######################################
STEP = 1
Energy of core fragment 0 ground state-152.55664665
Energy of core fragment 0 ionised state-151.51764376
ElEnergyGS = -0.3812531735429292
FragmentsEnergyGS = -152.55664665
TotalEnergyGS = -152.55664665000000468
EnergyChangeGS = 0.0
MaxChargesChangeGS = 0.0015199999999999658
TIME = 0:11:39.265332
ElEnergyIS = -0.21557891543422042
FragmentsEnergyIS = -151.51764376
TotalEnergyIS = -151.51764375999999857
EnergyChangeIS = 4.232000000570224e-05
MaxChargesChangeIS = 0.0011430000000000051
TIME = 0:11:39.265525
### DONE ###
