# Supplementary material for: Intermolecular Coulombic decay in liquid water competes with proton transfer and non-adiabatic relaxation
Source: Nat Commun. 2025 Jul 22;16:6732. doi: 10.1038/s41467-025-61912-w (PMC12284144; doi:10.1038/s41467-025-61912-w)
Supplement: Supplementary file 3 — Supplementary Data 1 [file 41467_2025_61912_MOESM3_ESM.zip › Molecular dynamics/D2O/TRAJ1/4/output154]

######################################
STEP = 0
Energy of core fragment 0 ground state-152.55753035
Energy of core fragment 0 ionised state-151.52061148
FragmentsEnergyGS = -152.55753035
TotalEnergyGS = -152.55753035000000750
TIME = 0:06:04.346703
FragmentsEnergyIS = -151.52061148
TotalEnergyIS = -151.52061148000001367
TIME = 0:06:04.346725
######################################
STEP = 1
Energy of core fragment 0 ground state-152.55753035
Energy of core fragment 0 ionised state-151.52061254
ElEnergyGS = -0.38577191962618257
FragmentsEnergyGS = -152.55753035
TotalEnergyGS = -152.55753035000000750
EnergyChangeGS = 0.0
MaxChargesChangeGS = 0.0028439999999999577
TIME = 0:12:09.576446
ElEnergyIS = -0.2171409460128646
FragmentsEnergyIS = -151.52061254
TotalEnergyIS = -151.52061254000000190
EnergyChangeIS = 1.0599999882288103e-06
MaxChargesChangeIS = 0.0020520000000000538
TIME = 0:12:09.576641
### DONE ###
