# Supplementary material for: Intermolecular Coulombic decay in liquid water competes with proton transfer and non-adiabatic relaxation
Source: Nat Commun. 2025 Jul 22;16:6732. doi: 10.1038/s41467-025-61912-w (PMC12284144; doi:10.1038/s41467-025-61912-w)
Supplement: Supplementary file 3 — Supplementary Data 1 [file 41467_2025_61912_MOESM3_ESM.zip › Molecular dynamics/D2O/TRAJ1/4/output155]

######################################
STEP = 0
Energy of core fragment 0 ground state-152.55856678
Energy of core fragment 0 ionised state-151.52275152
FragmentsEnergyGS = -152.55856678
TotalEnergyGS = -152.55856678000000670
TIME = 0:05:58.892403
FragmentsEnergyIS = -151.52275152
TotalEnergyIS = -151.52275152000001412
TIME = 0:05:58.892429
######################################
STEP = 1
Energy of core fragment 0 ground state-152.55856678
Energy of core fragment 0 ionised state-151.52276698
ElEnergyGS = -0.3908699703659982
FragmentsEnergyGS = -152.55856678
TotalEnergyGS = -152.55856678000000670
EnergyChangeGS = 0.0
MaxChargesChangeGS = 0.00353900000000007
TIME = 0:11:45.524224
ElEnergyIS = -0.2169370734229738
FragmentsEnergyIS = -151.52276698
TotalEnergyIS = -151.52276698000000010
EnergyChangeIS = 1.5459999985978357e-05
MaxChargesChangeIS = 0.002522999999999942
TIME = 0:11:45.524415
### DONE ###
