# Supplementary material for: Intermolecular Coulombic decay in liquid water competes with proton transfer and non-adiabatic relaxation
Source: Nat Commun. 2025 Jul 22;16:6732. doi: 10.1038/s41467-025-61912-w (PMC12284144; doi:10.1038/s41467-025-61912-w)
Supplement: Supplementary file 3 — Supplementary Data 1 [file 41467_2025_61912_MOESM3_ESM.zip › Molecular dynamics/D2O/TRAJ1/4/output156]

######################################
STEP = 0
Energy of core fragment 0 ground state-152.55974373
Energy of core fragment 0 ionised state-151.52532579
FragmentsEnergyGS = -152.55974373
TotalEnergyGS = -152.55974373000000810
TIME = 0:05:11.229133
FragmentsEnergyIS = -151.52532579
TotalEnergyIS = -151.52532579000001078
TIME = 0:05:11.229153
######################################
STEP = 1
Energy of core fragment 0 ground state-152.55974373
Energy of core fragment 0 ionised state-151.52532579
ElEnergyGS = -0.39715697501629205
FragmentsEnergyGS = -152.55974373
TotalEnergyGS = -152.55974373000000810
EnergyChangeGS = 0.0
MaxChargesChangeGS = 0.003009999999999957
TIME = 0:10:16.333762
ElEnergyIS = -0.21758288002732423
FragmentsEnergyIS = -151.52532579
TotalEnergyIS = -151.52532579000001078
EnergyChangeIS = 0.0
MaxChargesChangeIS = 0.001987000000000072
TIME = 0:10:16.333948
### DONE ###
