# Supplementary material for: Intermolecular Coulombic decay in liquid water competes with proton transfer and non-adiabatic relaxation
Source: Nat Commun. 2025 Jul 22;16:6732. doi: 10.1038/s41467-025-61912-w (PMC12284144; doi:10.1038/s41467-025-61912-w)
Supplement: Supplementary file 3 — Supplementary Data 1 [file 41467_2025_61912_MOESM3_ESM.zip › Molecular dynamics/D2O/TRAJ1/4/output157]

######################################
STEP = 0
Energy of core fragment 0 ground state-152.56104219
Energy of core fragment 0 ionised state-151.52842686
FragmentsEnergyGS = -152.56104219
TotalEnergyGS = -152.56104218999999489
TIME = 0:05:03.506221
FragmentsEnergyIS = -151.52842686
TotalEnergyIS = -151.52842685999999617
TIME = 0:05:03.506243
######################################
STEP = 1
Energy of core fragment 0 ground state-152.56104219
Energy of core fragment 0 ionised state-151.52842686
ElEnergyGS = -0.40411584149284596
FragmentsEnergyGS = -152.56104219
TotalEnergyGS = -152.56104218999999489
EnergyChangeGS = 0.0
MaxChargesChangeGS = 0.005238999999999994
TIME = 0:10:15.142981
ElEnergyIS = -0.21971190587129885
FragmentsEnergyIS = -151.52842686
TotalEnergyIS = -151.52842685999999617
EnergyChangeIS = 0.0
MaxChargesChangeIS = 0.003502999999999923
TIME = 0:10:15.143184
### DONE ###
