# Supplementary material for: Intermolecular Coulombic decay in liquid water competes with proton transfer and non-adiabatic relaxation
Source: Nat Commun. 2025 Jul 22;16:6732. doi: 10.1038/s41467-025-61912-w (PMC12284144; doi:10.1038/s41467-025-61912-w)
Supplement: Supplementary file 3 — Supplementary Data 1 [file 41467_2025_61912_MOESM3_ESM.zip › Molecular dynamics/D2O/TRAJ1/4/output158]

######################################
STEP = 0
Energy of core fragment 0 ground state-152.56243560
Energy of core fragment 0 ionised state-151.53159020
FragmentsEnergyGS = -152.5624356
TotalEnergyGS = -152.56243559999998638
TIME = 0:05:15.663712
FragmentsEnergyIS = -151.5315902
TotalEnergyIS = -151.53159020000001078
TIME = 0:05:15.663738
######################################
STEP = 1
Energy of core fragment 0 ground state-152.56243560
Energy of core fragment 0 ionised state-151.53159020
ElEnergyGS = -0.4111777365496503
FragmentsEnergyGS = -152.5624356
TotalEnergyGS = -152.56243559999998638
EnergyChangeGS = 0.0
MaxChargesChangeGS = 0.004982000000000042
TIME = 0:10:29.094763
ElEnergyIS = -0.22160215820230703
FragmentsEnergyIS = -151.5315902
TotalEnergyIS = -151.53159020000001078
EnergyChangeIS = 0.0
MaxChargesChangeIS = 0.0034969999999999724
TIME = 0:10:29.094994
### DONE ###
