# Supplementary material for: Intermolecular Coulombic decay in liquid water competes with proton transfer and non-adiabatic relaxation
Source: Nat Commun. 2025 Jul 22;16:6732. doi: 10.1038/s41467-025-61912-w (PMC12284144; doi:10.1038/s41467-025-61912-w)
Supplement: Supplementary file 3 — Supplementary Data 1 [file 41467_2025_61912_MOESM3_ESM.zip › Molecular dynamics/D2O/TRAJ1/4/output159]

######################################
STEP = 0
Energy of core fragment 0 ground state-152.56389019
Energy of core fragment 0 ionised state-151.53473057
FragmentsEnergyGS = -152.56389019
TotalEnergyGS = -152.56389018999999507
TIME = 0:05:48.504581
FragmentsEnergyIS = -151.53473057
TotalEnergyIS = -151.53473056999999358
TIME = 0:05:48.504603
######################################
STEP = 1
Energy of core fragment 0 ground state-152.56389019
Energy of core fragment 0 ionised state-151.53473058
ElEnergyGS = -0.41817556788952265
FragmentsEnergyGS = -152.56389019
TotalEnergyGS = -152.56389018999999507
EnergyChangeGS = 0.0
MaxChargesChangeGS = 0.004693000000000058
TIME = 0:11:34.383797
ElEnergyIS = -0.2230623498115546
FragmentsEnergyIS = -151.53473058
TotalEnergyIS = -151.53473058000000151
EnergyChangeIS = 1.0000007932831068e-08
MaxChargesChangeIS = 0.0035159999999999636
TIME = 0:11:34.383991
### DONE ###
