# Supplementary material for: Intermolecular Coulombic decay in liquid water competes with proton transfer and non-adiabatic relaxation
Source: Nat Commun. 2025 Jul 22;16:6732. doi: 10.1038/s41467-025-61912-w (PMC12284144; doi:10.1038/s41467-025-61912-w)
Supplement: Supplementary file 3 — Supplementary Data 1 [file 41467_2025_61912_MOESM3_ESM.zip › Molecular dynamics/D2O/TRAJ1/4/output16]

######################################
STEP = 0
Energy of core fragment 0 ground state-152.61123451
Energy of core fragment 0 ionised state-151.48269387
FragmentsEnergyGS = -152.61123451
TotalEnergyGS = -152.61123451000000273
TIME = 0:02:50.436232
FragmentsEnergyIS = -151.48269387
TotalEnergyIS = -151.48269386999999142
TIME = 0:02:50.436252
######################################
STEP = 1
Energy of core fragment 0 ground state-152.61123451
Energy of core fragment 0 ionised state-151.48269388
ElEnergyGS = -0.3761437232896012
FragmentsEnergyGS = -152.61123451
TotalEnergyGS = -152.61123451000000273
EnergyChangeGS = 0.0
MaxChargesChangeGS = 0.00035400000000002096
TIME = 0:05:48.070340
ElEnergyIS = -0.30415153673821926
FragmentsEnergyIS = -151.48269388
TotalEnergyIS = -151.48269387999999935
EnergyChangeIS = 1.0000007932831068e-08
MaxChargesChangeIS = 0.0005640000000000089
TIME = 0:05:48.070531
### DONE ###
