# Supplementary material for: Intermolecular Coulombic decay in liquid water competes with proton transfer and non-adiabatic relaxation
Source: Nat Commun. 2025 Jul 22;16:6732. doi: 10.1038/s41467-025-61912-w (PMC12284144; doi:10.1038/s41467-025-61912-w)
Supplement: Supplementary file 3 — Supplementary Data 1 [file 41467_2025_61912_MOESM3_ESM.zip › Molecular dynamics/D2O/TRAJ1/4/output160]

######################################
STEP = 0
Energy of core fragment 0 ground state-152.56536498
Energy of core fragment 0 ionised state-151.53819326
FragmentsEnergyGS = -152.56536498
TotalEnergyGS = -152.56536497999999824
TIME = 0:05:15.541804
FragmentsEnergyIS = -151.53819326
TotalEnergyIS = -151.53819326000001411
TIME = 0:05:15.541827
######################################
STEP = 1
Energy of core fragment 0 ground state-152.56536498
Energy of core fragment 0 ionised state-151.53829061
ElEnergyGS = -0.4250869631345652
FragmentsEnergyGS = -152.56536498
TotalEnergyGS = -152.56536497999999824
EnergyChangeGS = 0.0
MaxChargesChangeGS = 0.005263000000000018
TIME = 0:10:46.672521
ElEnergyIS = -0.22502567704699444
FragmentsEnergyIS = -151.53829061
TotalEnergyIS = -151.53829060999999001
EnergyChangeIS = 9.734999997590421e-05
MaxChargesChangeIS = 0.0034399999999999986
TIME = 0:10:46.672713
### DONE ###
