# Supplementary material for: Intermolecular Coulombic decay in liquid water competes with proton transfer and non-adiabatic relaxation
Source: Nat Commun. 2025 Jul 22;16:6732. doi: 10.1038/s41467-025-61912-w (PMC12284144; doi:10.1038/s41467-025-61912-w)
Supplement: Supplementary file 3 — Supplementary Data 1 [file 41467_2025_61912_MOESM3_ESM.zip › Molecular dynamics/D2O/TRAJ1/4/output161]

######################################
STEP = 0
Energy of core fragment 0 ground state-152.56681353
Energy of core fragment 0 ionised state-151.54155745
FragmentsEnergyGS = -152.56681353
TotalEnergyGS = -152.56681352999999035
TIME = 0:09:31.821849
FragmentsEnergyIS = -151.54155745
TotalEnergyIS = -151.54155744999999911
TIME = 0:09:31.821870
######################################
STEP = 1
Energy of core fragment 0 ground state-152.56681353
Energy of core fragment 0 ionised state-151.54138049
ElEnergyGS = -0.4321120715969359
FragmentsEnergyGS = -152.56681353
TotalEnergyGS = -152.56681352999999035
EnergyChangeGS = 0.0
MaxChargesChangeGS = 0.0049120000000000275
TIME = 0:18:42.931233
ElEnergyIS = -0.2262770900937538
FragmentsEnergyIS = -151.54138049
TotalEnergyIS = -151.54138048999999455
EnergyChangeIS = 0.0001769600000045557
MaxChargesChangeIS = 0.00467799999999996
TIME = 0:18:42.931443
######################################
STEP = 2
Energy of core fragment 0 ground state-152.56681353
Energy of core fragment 0 ionised state-151.54138049
ElEnergyGS = -0.4321120715969359
FragmentsEnergyGS = -152.56681353
TotalEnergyGS = -152.56681352999999035
EnergyChangeGS = 0.0
MaxChargesChangeGS = 0.0
TIME = 0:27:58.727917
ElEnergyIS = -0.2262770900937538
FragmentsEnergyIS = -151.54138049
TotalEnergyIS = -151.54138048999999455
EnergyChangeIS = 0.0
MaxChargesChangeIS = 0.0
TIME = 0:27:58.728129
### DONE ###
