# Supplementary material for: Intermolecular Coulombic decay in liquid water competes with proton transfer and non-adiabatic relaxation
Source: Nat Commun. 2025 Jul 22;16:6732. doi: 10.1038/s41467-025-61912-w (PMC12284144; doi:10.1038/s41467-025-61912-w)
Supplement: Supplementary file 3 — Supplementary Data 1 [file 41467_2025_61912_MOESM3_ESM.zip › Molecular dynamics/D2O/TRAJ1/4/output162]

######################################
STEP = 0
Energy of core fragment 0 ground state-152.56818407
Energy of core fragment 0 ionised state-151.54419314
FragmentsEnergyGS = -152.56818407
TotalEnergyGS = -152.56818407000000093
TIME = 0:04:41.674884
FragmentsEnergyIS = -151.54419314
TotalEnergyIS = -151.54419314000000441
TIME = 0:04:41.674905
######################################
STEP = 1
Energy of core fragment 0 ground state-152.56818407
Energy of core fragment 0 ionised state-151.54419314
ElEnergyGS = -0.4396884262778629
FragmentsEnergyGS = -152.56818407
TotalEnergyGS = -152.56818407000000093
EnergyChangeGS = 0.0
MaxChargesChangeGS = 0.00290199999999996
TIME = 0:09:23.309996
ElEnergyIS = -0.2278563600654142
FragmentsEnergyIS = -151.54419314
TotalEnergyIS = -151.54419314000000441
EnergyChangeIS = 0.0
MaxChargesChangeIS = 0.0020620000000000083
TIME = 0:09:23.310178
### DONE ###
