# Supplementary material for: Intermolecular Coulombic decay in liquid water competes with proton transfer and non-adiabatic relaxation
Source: Nat Commun. 2025 Jul 22;16:6732. doi: 10.1038/s41467-025-61912-w (PMC12284144; doi:10.1038/s41467-025-61912-w)
Supplement: Supplementary file 3 — Supplementary Data 1 [file 41467_2025_61912_MOESM3_ESM.zip › Molecular dynamics/D2O/TRAJ1/4/output163]

######################################
STEP = 0
Energy of core fragment 0 ground state-152.56942199
Energy of core fragment 0 ionised state-151.54819998
FragmentsEnergyGS = -152.56942199
TotalEnergyGS = -152.56942198999999505
TIME = 0:05:30.530892
FragmentsEnergyIS = -151.54819998
TotalEnergyIS = -151.54819997999999259
TIME = 0:05:30.530912
######################################
STEP = 1
Energy of core fragment 0 ground state-152.56942199
Energy of core fragment 0 ionised state-151.54819988
ElEnergyGS = -0.44794417320232
FragmentsEnergyGS = -152.56942199
TotalEnergyGS = -152.56942198999999505
EnergyChangeGS = 0.0
MaxChargesChangeGS = 0.0013259999999999383
TIME = 0:11:02.764074
ElEnergyIS = -0.23159929448052263
FragmentsEnergyIS = -151.54819988
TotalEnergyIS = -151.54819987999999853
EnergyChangeIS = 9.999999406318238e-08
MaxChargesChangeIS = 0.0008949999999999791
TIME = 0:11:02.764267
### DONE ###
