# Supplementary material for: Intermolecular Coulombic decay in liquid water competes with proton transfer and non-adiabatic relaxation
Source: Nat Commun. 2025 Jul 22;16:6732. doi: 10.1038/s41467-025-61912-w (PMC12284144; doi:10.1038/s41467-025-61912-w)
Supplement: Supplementary file 5 — Source Data [file 41467_2025_61912_MOESM5_ESM.xlsx]

## Sheet: figure1a
H2O		D2O
energy(eV)	Intensity	energy(eV)	Intensity
0.0080122	0.302201	0.00790426	0.39235
0.09975	0.527697	0.0780001	0.700169
0.301795	0.82069	0.258295	0.786556
0.50384	0.897133	0.43859	0.858038
0.705885	0.961725	0.618886	0.949182
0.90793	1	0.799181	0.998755
1.10998	0.94911	0.979476	1
1.31202	0.951102	1.15977	0.985274
1.51407	0.907562	1.34007	0.937604
1.71611	0.851381	1.52036	0.87842
1.91816	0.781026	1.70066	0.831804
2.1202	0.701437	1.88095	0.787978
2.32225	0.675481	2.06125	0.696303
2.52429	0.573906	2.24154	0.698802
2.72634	0.569643	2.42184	0.577712
2.92838	0.522419	2.60213	0.564243
3.13043	0.484054	2.78243	0.503151
3.33247	0.4252	2.96272	0.482249
3.53452	0.421211	3.14302	0.449503
3.73656	0.382727	3.32331	0.386387
3.93861	0.343537	3.50361	0.365655
4.14065	0.295257	3.6839	0.339627
4.3427	0.292488	3.8642	0.306094
4.54474	0.294273	4.04449	0.292473
4.74679	0.272109	4.22479	0.295365
4.94883	0.276878	4.40508	0.272167
5.15088	0.21572	4.58538	0.247995
5.35292	0.21082	4.76567	0.228761
5.55497	0.208747	4.94597	0.209901
5.75701	0.201951	5.12627	0.208593
5.95906	0.176036	5.30656	0.18772
6.1611	0.162552	5.48686	0.185399
6.36315	0.1546	5.66715	0.162636
6.56519	0.130585	5.84745	0.159096
6.76724	0.123781	6.02774	0.135973
6.96928	0.119401	6.20804	0.130773
7.17133	0.13783	6.38833	0.126927
7.37337	0.0994406	6.56863	0.112627
7.57542	0.101953	6.74892	0.121112
7.77746	0.100087	6.92922	0.0992532
7.97951	0.0851256	7.10951	0.101479
8.18155	0.0904678	7.28981	0.0833289
8.3836	0.0715938	7.4701	0.0964631
8.58564	0.0802362	7.6504	0.0835783
8.78769	0.0747456	7.83069	0.0784572
8.98973	0.0692157	8.01099	0.0705963
9.19178	0.0692379	8.19128	0.0711235
9.39382	0.0732624	8.37158	0.0748958
9.59587	0.065902	8.55187	0.0622838
9.79791	0.0530563	8.73217	0.0602979
9.99996	0.0498798	8.91246	0.0566494
		9.09276	0.0600583
		9.27305	0.0459072
		9.45335	0.0641522
		9.63364	0.0482235
		9.81394	0.0511479
		9.99423	0.0506835

## Sheet: figure1b
energy(eV)		intensity
horizontal	vertical
0	0		0	0	0	0	0	0	0	0	0	0	0	0	0	0	0	0	0	0	0	0	0	0	0	0	0	0	0	0	0	0	0	0	0	0	0	0	0	0	0	0	0	0	0	0	0	0	0
0.0780001	0.0780001		0	0.00165394	0	0	0	0	0	0	0	0	0	0	0	0	0	0	0	0	0	0	0	0	0	0	0	0	0	0	0	0	0	0	0	0	0	0	0	0	0	0	0	0	0	0	0	0	0
0.258295	0.258295		0	0.00188849	0.00169584	0	0	0	0	0	0	0	0	0	0	0	0	0	0	0	0	0	0	0	0	0	0	0	0	0	0	0	0	0	0	0	0	0	0	0	0	0	0	0	0	0	0	0	0
0.43859	0.43859		0	0.00152493	0.00256059	0.00172091	0	0	0	0	0	0	0	0	0	0	0	0	0	0	0	0	0	0	0	0	0	0	0	0	0	0	0	0	0	0	0	0	0	0	0	0	0	0	0	0	0	0	0
0.618886	0.618886		0	0.00172701	0.00207496	0.00332411	0.00181517	0	0	0	0	0	0	0	0	0	0	0	0	0	0	0	0	0	0	0	0	0	0	0	0	0	0	0	0	0	0	0	0	0	0	0	0	0	0	0	0	0	0
0.799181	0.799181		0	0.00194701	0.00221182	0.00263909	0.00419368	0.00177321	0	0	0	0	0	0	0	0	0	0	0	0	0	0	0	0	0	0	0	0	0	0	0	0	0	0	0	0	0	0	0	0	0	0	0	0	0	0	0	0	0
0.979476	0.979476		0	0.00210882	0.00233543	0.00268827	0.00323943	0.00479315	0.0016407	0	0	0	0	0	0	0	0	0	0	0	0	0	0	0	0	0	0	0	0	0	0	0	0	0	0	0	0	0	0	0	0	0	0	0	0	0	0	0	0
1.15977	1.15977		0	0.00206242	0.0024512	0.00278932	0.00304392	0.00365778	0.00485292	0.00145302	0	0	0	0	0	0	0	0	0	0	0	0	0	0	0	0	0	0	0	0	0	0	0	0	0	0	0	0	0	0	0	0	0	0	0	0	0	0	0
1.34007	1.34007		0	0.00213537	0.00252601	0.00266042	0.00297913	0.00338605	0.00405073	0.00435697	0.00126678	0	0	0	0	0	0	0	0	0	0	0	0	0	0	0	0	0	0	0	0	0	0	0	0	0	0	0	0	0	0	0	0	0	0	0	0	0	0
1.52036	1.52036		0	0.00197761	0.00231259	0.00257135	0.00293829	0.00315821	0.00321021	0.00393801	0.00379124	0.00106598	0	0	0	0	0	0	0	0	0	0	0	0	0	0	0	0	0	0	0	0	0	0	0	0	0	0	0	0	0	0	0	0	0	0	0	0	0
1.70066	1.70066		0	0.00187891	0.00237845	0.00252683	0.00275232	0.0031107	0.00310029	0.00320167	0.00379585	0.00316463	0.000876451	0	0	0	0	0	0	0	0	0	0	0	0	0	0	0	0	0	0	0	0	0	0	0	0	0	0	0	0	0	0	0	0	0	0	0	0
1.88095	1.88095		0	0.00185324	0.00222023	0.00235431	0.00276176	0.00289259	0.00290824	0.00293077	0.00295234	0.00334212	0.00255118	0.000747489	0	0	0	0	0	0	0	0	0	0	0	0	0	0	0	0	0	0	0	0	0	0	0	0	0	0	0	0	0	0	0	0	0	0	0
2.06125	2.06125		0	0.00168074	0.00205473	0.00234308	0.00245379	0.00266813	0.00273613	0.00266107	0.00249266	0.00260292	0.00283993	0.00226604	0.000540893	0	0	0	0	0	0	0	0	0	0	0	0	0	0	0	0	0	0	0	0	0	0	0	0	0	0	0	0	0	0	0	0	0	0
2.24154	2.24154		0	0.00164521	0.00199577	0.00206739	0.00235159	0.0024802	0.00253581	0.00250348	0.00235755	0.00224542	0.0024337	0.00243792	0.00170948	0.000421826	0	0	0	0	0	0	0	0	0	0	0	0	0	0	0	0	0	0	0	0	0	0	0	0	0	0	0	0	0	0	0	0	0
2.42184	2.42184		0	0.00144089	0.00181647	0.0019315	0.00204879	0.00228575	0.00217699	0.00229982	0.00203474	0.00197744	0.00192276	0.00217056	0.00203572	0.0014528	0.000342482	0	0	0	0	0	0	0	0	0	0	0	0	0	0	0	0	0	0	0	0	0	0	0	0	0	0	0	0	0	0	0	0
2.60213	2.60213		0	0.00145264	0.00162753	0.00167585	0.00198489	0.00213544	0.00207479	0.00207739	0.00191949	0.00186333	0.00168766	0.00161218	0.00183757	0.00167743	0.00126134	0.000258256	0	0	0	0	0	0	0	0	0	0	0	0	0	0	0	0	0	0	0	0	0	0	0	0	0	0	0	0	0	0	0
2.78243	2.78243		0	0.0012562	0.00142333	0.00165586	0.0017771	0.00184054	0.00191434	0.00189253	0.00173419	0.00170035	0.00161958	0.001558	0.00156758	0.00155543	0.00139227	0.000975005	0.000208672	0	0	0	0	0	0	0	0	0	0	0	0	0	0	0	0	0	0	0	0	0	0	0	0	0	0	0	0	0	0
2.96272	2.96272		0	0.00115808	0.00138547	0.00150645	0.00158466	0.00165254	0.00171747	0.00174035	0.00164345	0.00161357	0.00137659	0.00137795	0.00125669	0.00138671	0.00142604	0.00114098	0.00082321	0.000154093	0	0	0	0	0	0	0	0	0	0	0	0	0	0	0	0	0	0	0	0	0	0	0	0	0	0	0	0	0
3.14302	3.14302		0	0.0010761	0.00119559	0.00132591	0.00138974	0.00164856	0.00157782	0.00158278	0.00151628	0.00134833	0.00126142	0.00129757	0.00113376	0.00107021	0.00123284	0.00114593	0.000881862	0.000737143	0.000110074	0	0	0	0	0	0	0	0	0	0	0	0	0	0	0	0	0	0	0	0	0	0	0	0	0	0	0	0
3.32331	3.32331		0	0.000950602	0.0010733	0.00116048	0.00140898	0.00148445	0.00151787	0.00143378	0.00146635	0.00128342	0.00121404	0.00116433	0.00106933	0.00102123	0.00108192	0.00107082	0.00098972	0.000802188	0.000601903	7.53454e-05	0	0	0	0	0	0	0	0	0	0	0	0	0	0	0	0	0	0	0	0	0	0	0	0	0	0	0
3.50361	3.50361		0	0.000852907	0.00106335	0.00102804	0.00125105	0.00135226	0.00144312	0.00140983	0.00134184	0.00120764	0.00117233	0.00114535	0.000915559	0.000887262	0.00088192	0.000908303	0.000928496	0.000770981	0.000522584	0.000538878	4.79449e-05	0	0	0	0	0	0	0	0	0	0	0	0	0	0	0	0	0	0	0	0	0	0	0	0	0	0
3.6839	3.6839		0	0.000866431	0.000998835	0.00109939	0.00111915	0.00119692	0.00132154	0.00122276	0.00113632	0.00120565	0.00112266	0.000961826	0.000932211	0.000877909	0.000833343	0.000795223	0.000751577	0.000768157	0.000701654	0.000548357	0.000470292	3.60828e-05	0	0	0	0	0	0	0	0	0	0	0	0	0	0	0	0	0	0	0	0	0	0	0	0	0
3.8642	3.8642		0	0.000799767	0.000853278	0.000923444	0.000999101	0.00116846	0.00120185	0.00118142	0.00106215	0.00103693	0.00100291	0.000902675	0.000832573	0.000816448	0.000703717	0.000736731	0.000720573	0.000756779	0.000676166	0.000551311	0.000461733	0.000446219	2.86671e-05	0	0	0	0	0	0	0	0	0	0	0	0	0	0	0	0	0	0	0	0	0	0	0	0
4.04449	4.04449		0	0.000682826	0.000850881	0.000903434	0.00101335	0.00110349	0.00107654	0.00118055	0.00110103	0.00101287	0.000880476	0.000824372	0.00077797	0.00066986	0.000614662	0.000667462	0.000622586	0.000592463	0.000603269	0.000536606	0.000527127	0.000414086	0.000325413	1.68922e-05	0	0	0	0	0	0	0	0	0	0	0	0	0	0	0	0	0	0	0	0	0	0	0
4.22479	4.22479		0	0.000665586	0.00082147	0.000858074	0.000933732	0.000982497	0.00103577	0.00100804	0.000965254	0.000925958	0.000950937	0.000790786	0.000737065	0.00076233	0.000658405	0.000577186	0.000568628	0.000539735	0.000520298	0.000530445	0.000552852	0.000424185	0.000366303	0.000291256	4.23578e-06	0	0	0	0	0	0	0	0	0	0	0	0	0	0	0	0	0	0	0	0	0	0
4.40508	4.40508		0	0.000636075	0.000767812	0.000795164	0.000891127	0.000899938	0.000931775	0.00089879	0.000924752	0.000844502	0.000823786	0.000746554	0.000704313	0.000692349	0.000595805	0.000567136	0.000543537	0.000509094	0.000498932	0.000536393	0.00051139	0.000440741	0.000335537	0.000327947	0.000224433	1.86487e-07	0	0	0	0	0	0	0	0	0	0	0	0	0	0	0	0	0	0	0	0	0
4.58538	4.58538		0	0.000546975	0.000633236	0.000711834	0.000780609	0.00086347	0.000884762	0.000857415	0.000783143	0.000813648	0.000738591	0.000639984	0.000620619	0.000595084	0.000554542	0.000553186	0.000538728	0.000480933	0.000438295	0.000421637	0.000397032	0.000414706	0.000397167	0.000276463	0.00024607	0.000205751	0	0	0	0	0	0	0	0	0	0	0	0	0	0	0	0	0	0	0	0	0
4.76567	4.76567		0	0.000523873	0.000678471	0.000728254	0.000735994	0.000774463	0.000831017	0.000838113	0.000822749	0.000765469	0.000650926	0.00061826	0.000574178	0.000621501	0.00052426	0.000435873	0.000485418	0.00045223	0.000432269	0.000385741	0.000408918	0.000380302	0.000404956	0.000339634	0.000208371	0.000240654	0.000165805	0	0	0	0	0	0	0	0	0	0	0	0	0	0	0	0	0	0	0	0
4.94597	4.94597		0	0.000532378	0.000568835	0.000604993	0.000688982	0.00074961	0.000765163	0.000734227	0.00076543	0.000726167	0.000630791	0.000568826	0.000566341	0.000534146	0.0004592	0.000402612	0.000430942	0.000391132	0.000367495	0.000326445	0.000336195	0.000355633	0.00031298	0.000353482	0.000253907	0.00020236	0.000238305	0.000143248	0	0	0	0	0	0	0	0	0	0	0	0	0	0	0	0	0	0	0
5.12627	5.12627		0	0.000449459	0.000534741	0.000589653	0.000652006	0.000619156	0.000769348	0.000716538	0.000670857	0.000647966	0.000582969	0.000651309	0.000551931	0.000550677	0.00045192	0.000452874	0.000406448	0.000347573	0.000310335	0.000302149	0.000342056	0.000309216	0.000270278	0.000238194	0.000280164	0.000206371	0.000164067	0.000198161	0.000111862	0	0	0	0	0	0	0	0	0	0	0	0	0	0	0	0	0	0
5.30656	5.30656		0	0.000444828	0.000453324	0.000523402	0.000619253	0.000620943	0.000660022	0.00067186	0.000658957	0.000645966	0.000576474	0.000577467	0.000507912	0.000452143	0.000425997	0.00041365	0.000364875	0.000304571	0.000335784	0.000319674	0.000275233	0.00025023	0.000228879	0.000285095	0.000255297	0.000254987	0.00016706	0.00020113	0.000166687	8.79389e-05	0	0	0	0	0	0	0	0	0	0	0	0	0	0	0	0	0
5.48686	5.48686		0	0.000399608	0.000493604	0.000489022	0.000596275	0.000590215	0.000572468	0.00063035	0.000575031	0.000553196	0.000581652	0.000451968	0.000507215	0.000428767	0.000399516	0.000368662	0.00038174	0.000366003	0.000337721	0.000234207	0.000258576	0.000261656	0.00024823	0.000274487	0.000239845	0.000201043	0.000178065	0.000166227	0.00015403	0.000141883	5.50989e-05	0	0	0	0	0	0	0	0	0	0	0	0	0	0	0	0
5.66715	5.66715		0	0.000380768	0.000442208	0.000475198	0.000505393	0.000552667	0.000573374	0.000524962	0.000576595	0.000528304	0.000472573	0.000470984	0.000479219	0.000388933	0.000343374	0.000365519	0.000319315	0.000291319	0.000296807	0.000242156	0.000233486	0.000240107	0.000237734	0.000235288	0.000212643	0.00020221	0.000204632	0.000179915	0.000130393	0.000145583	0.000134951	5.26141e-05	0	0	0	0	0	0	0	0	0	0	0	0	0	0	0
5.84745	5.84745		0	0.000337873	0.000374678	0.000479669	0.000512833	0.00055894	0.000588428	0.000582243	0.000532005	0.000535569	0.000467865	0.000470214	0.000395801	0.000339189	0.000322904	0.000287667	0.000318656	0.000276076	0.000284746	0.000274027	0.000222394	0.000219885	0.000212445	0.000219662	0.000214097	0.000198311	0.000207165	0.000187292	0.000140739	0.00010185	0.000108607	0.000134951	6.15071e-05	0	0	0	0	0	0	0	0	0	0	0	0	0	0
6.02774	6.02774		0	0.000254954	0.000316438	0.000396862	0.000410153	0.000466145	0.00051014	0.000536572	0.00042603	0.000403067	0.000420329	0.000401788	0.000364337	0.000346304	0.000318482	0.000327423	0.000295354	0.0002527	0.000205577	0.000235113	0.000222021	0.000170562	0.000173642	0.000165655	0.00018533	0.000175294	0.000192421	0.000181591	0.000192906	0.000106272	0.000116507	0.000107837	8.9392e-05	2.90643e-05	0	0	0	0	0	0	0	0	0	0	0	0	0
6.20804	6.20804		0	0.00026802	0.000331317	0.000387421	0.000369611	0.000460071	0.000428128	0.000401735	0.000418019	0.000363344	0.000403401	0.000338603	0.000371467	0.000333957	0.000297117	0.000319674	0.000261346	0.00020749	0.000224506	0.000226467	0.000211651	0.00020796	0.000222331	0.000189578	0.000174921	0.000169307	0.000162376	0.000152141	0.000157358	0.000177541	0.000133522	0.000136143	7.83872e-05	7.11459e-05	3.06918e-05	0	0	0	0	0	0	0	0	0	0	0	0
6.38833	6.38833		0	0.000283392	0.000312674	0.000290156	0.000369437	0.000416028	0.000410303	0.000463254	0.000406443	0.000383552	0.000399923	0.000379207	0.000339993	0.000301738	0.000303539	0.000288049	0.000292011	0.000234852	0.000228332	0.000267604	0.000205688	0.00017589	0.000147782	0.000141858	0.000138516	0.000138976	0.000145472	0.000159891	0.000135237	0.00013623	0.000107066	9.12422e-05	9.53787e-05	8.75901e-05	7.43379e-05	4.3261e-05	0	0	0	0	0	0	0	0	0	0	0
6.56863	6.56863		0	0.000244987	0.000290466	0.000308402	0.000345577	0.000398005	0.000341257	0.000426016	0.000387426	0.000364933	0.000322604	0.000290248	0.000329298	0.000240926	0.000246142	0.000249557	0.000189491	0.000175381	0.000180026	0.000177232	0.000159867	0.000156762	0.00012432	0.000150601	0.000133958	0.000142566	0.000115538	0.00014336	0.000136031	0.000134205	0.000102509	6.09985e-05	8.17777e-05	8.10076e-05	7.12573e-05	7.70455e-05	8.96802e-06	0	0	0	0	0	0	0	0	0	0
6.74892	6.74892		0	0.000241976	0.000296453	0.000319606	0.00036268	0.000392764	0.0004536	0.000374445	0.000375279	0.000321485	0.000341731	0.000343843	0.000306581	0.000313314	0.000279839	0.000259656	0.000221711	0.000209253	0.000178152	0.000160724	0.000148354	0.000146615	0.000134864	0.000135324	0.000153086	0.000126567	0.000130132	0.000130418	0.000127909	0.000100881	0.000100682	0.000117785	7.45365e-05	8.13806e-05	7.18289e-05	5.17326e-05	6.29601e-05	8.39647e-06	0	0	0	0	0	0	0	0	0
6.92922	6.92922		0	0.000220494	0.000264669	0.000300788	0.000254982	0.000306726	0.000341567	0.000328116	0.000336079	0.000281404	0.000303239	0.000221139	0.000269828	0.00024187	0.000216804	0.000187839	0.000210357	0.000178399	0.000178399	0.000140938	0.000142193	0.000132529	0.000120096	0.000105923	9.04479e-05	9.27583e-05	9.34412e-05	0.000123574	9.54659e-05	9.61246e-05	9.27825e-05	0.000108321	8.5827e-05	4.6826e-05	3.91003e-05	3.85288e-05	4.20937e-05	3.57098e-05	0	0	0	0	0	0	0	0	0
7.10951	7.10951		0	0.000213538	0.000222166	0.000281946	0.000333889	0.000366705	0.000347069	0.000332824	0.000321621	0.000298221	0.000345829	0.000281515	0.000273765	0.000267469	0.000242577	0.000213351	0.000190721	0.000210294	0.000189888	0.000145273	0.000152713	0.00014197	0.000113513	0.000118357	0.000116245	0.000112084	0.000126194	0.0001116	9.90308e-05	0.000109115	8.36038e-05	7.8673e-05	7.58782e-05	8.99005e-05	6.07369e-05	4.48885e-05	7.08843e-05	3.05174e-05	6.65251e-05	1.86487e-07	0	0	0	0	0	0	0
7.28981	7.28981		0	0.00016478	0.000210875	0.000257999	0.000262334	0.000262969	0.000293537	0.00032085	0.000280484	0.000287439	0.000235099	0.000258426	0.000226864	0.000234653	0.00020098	0.000170562	0.00017435	0.000159756	0.000164425	0.00012694	0.000148204	0.000117127	0.000117563	9.75147e-05	8.91934e-05	8.29208e-05	7.58782e-05	7.5108e-05	7.44251e-05	7.80142e-05	0.000105725	9.64588e-05	5.96568e-05	9.20124e-05	5.10738e-05	5.13596e-05	4.75961e-05	4.24909e-05	4.49999e-05	3.40823e-05	6.7085e-07	0	0	0	0	0	0
7.4701	7.4701		0	0.000173514	0.000200529	0.000247939	0.000256522	0.000335033	0.000326711	0.000304343	0.000292917	0.000285962	0.000292346	0.000270026	0.00021196	0.000268747	0.000231175	0.000180026	0.000181281	0.000176461	0.000142788	0.000134951	0.000130529	0.00014151	0.000114395	0.000100397	0.000124455	0.000114879	8.49455e-05	9.58631e-05	8.56284e-05	0.000103129	9.50929e-05	7.78156e-05	7.74427e-05	7.50208e-05	6.02284e-05	4.53729e-05	6.219e-05	3.48525e-05	5.17568e-05	5.36942e-05	3.91003e-05	0	0	0	0	0	0
7.6504	7.6504		0	0.00018982	0.000191748	0.000230289	0.000287051	0.000276793	0.000322948	0.000302914	0.000282247	0.000252289	0.000251407	0.000236305	0.000204482	0.000187839	0.000165742	0.000163519	0.000172698	0.000178026	0.000151061	0.00012771	9.24967e-05	0.000111227	0.000122605	0.000103104	0.000106868	0.000106209	0.000100707	7.16303e-05	7.53938e-05	7.28848e-05	0.000114133	6.02525e-05	5.08753e-05	5.15582e-05	5.91966e-05	6.26502e-05	4.59686e-05	2.60709e-05	3.54482e-05	3.88146e-05	4.0752e-05	2.85799e-05	0	0	0	0	0
7.83069	7.83069		0	0.000151873	0.000207683	0.000212416	0.000211709	0.000249678	0.000247319	0.000275204	0.000320017	0.000217027	0.000210469	0.000213089	0.000250724	0.000215772	0.000162972	0.000152999	0.000161122	0.000115935	0.000110234	0.000125598	9.48943e-05	9.52915e-05	9.14166e-05	0.000114991	6.7581e-05	9.33782e-05	8.55412e-05	7.65611e-05	9.80863e-05	5.86009e-05	5.9371e-05	5.86009e-05	6.72952e-05	4.48885e-05	5.53217e-05	5.1471e-05	4.05534e-05	2.73254e-05	4.45155e-05	1.01353e-05	2.97231e-05	3.22563e-05	1.216e-05	0	0	0	0
8.01099	8.01099		0	0.00014298	0.000169627	0.000177924	0.000235878	0.000220601	0.000238625	0.000228366	0.000209016	0.000230168	0.00022854	0.000214232	0.000177692	0.000184013	0.000150601	0.000173231	0.000138715	0.000121263	9.90308e-05	0.000113998	9.74033e-05	0.000101278	9.36398e-05	9.38384e-05	6.5445e-05	8.15791e-05	7.50208e-05	8.55412e-05	6.33331e-05	6.90341e-05	7.37663e-05	8.14048e-05	7.08601e-05	5.88867e-05	5.38928e-05	6.84625e-05	6.54692e-05	3.42809e-05	1.91155e-05	1.70908e-05	4.0752e-05	1.55505e-05	3.53368e-05	2.15373e-05	0	0	0
8.19128	8.19128		0	0.00015705	0.000150984	0.000194145	0.000210343	0.000243953	0.000243953	0.000248462	0.000248922	0.000249121	0.000235757	0.000207984	0.000211612	0.000182734	0.00018333	0.000156302	0.000165481	0.000132752	0.000111862	0.000117015	9.68948e-05	8.22621e-05	9.06707e-05	5.86009e-05	7.12573e-05	8.69943e-05	6.92327e-05	6.36189e-05	6.13957e-05	5.32971e-05	5.79421e-05	7.30834e-05	4.18951e-05	5.97682e-05	5.53217e-05	4.63416e-05	3.27406e-05	6.0054e-05	2.30776e-05	2.92629e-05	2.55866e-05	2.00842e-05	3.63056e-05	2.23074e-05	9.65097e-06	0	0
8.37158	8.37158		0	0.000124826	0.000178123	0.000178408	0.00022003	0.000213336	0.000199338	0.000230986	0.000213573	0.000231907	0.000191627	0.000190484	0.00018364	0.000160661	0.000157184	0.000135039	0.000119301	0.000138652	9.73162e-05	0.000123288	8.93048e-05	9.55773e-05	9.69432e-05	9.97138e-05	7.24004e-05	7.47351e-05	5.05895e-05	4.25781e-05	5.01051e-05	7.56166e-05	6.92085e-05	6.44132e-05	4.33482e-05	5.10738e-05	3.33122e-05	5.9371e-05	5.55203e-05	5.03037e-05	5.57189e-05	2.13387e-05	2.82942e-05	2.73254e-05	1.83453e-05	2.62695e-05	2.23074e-05	0	0
8.55187	8.55187		0	0.000118874	0.000121907	0.000164696	0.00015281	0.000178297	0.000225595	0.000176335	0.000209437	0.000209238	0.000184037	0.000202942	0.000140081	0.000170809	0.000157954	0.000128703	0.000119326	9.27583e-05	0.000116158	9.0845e-05	7.24004e-05	8.73673e-05	0.00010929	8.86218e-05	5.86009e-05	6.56435e-05	5.56075e-05	5.45516e-05	7.04872e-05	4.65402e-05	4.577e-05	5.398e-05	4.4317e-05	4.6826e-05	5.49487e-05	3.97833e-05	5.84265e-05	2.60709e-05	3.37965e-05	2.80084e-05	2.08543e-05	1.85439e-05	2.82942e-05	1.33273e-05	1.51534e-05	0	0
8.73217	8.73217		0	0.000154427	0.00012664	0.000143718	0.000175987	0.000194518	0.000218267	0.000180956	0.000150625	0.000210779	0.000204482	0.000172126	0.000124741	0.00014675	0.000165171	0.000141335	0.000121549	8.41753e-05	0.000114816	9.1901e-05	8.48583e-05	9.0845e-05	7.78156e-05	6.94071e-05	6.92085e-05	6.85497e-05	6.04511e-05	4.55715e-05	5.62904e-05	6.43018e-05	6.12213e-05	4.55715e-05	3.20577e-05	4.77947e-05	3.67899e-05	2.88657e-05	4.38326e-05	4.20065e-05	2.16245e-05	2.80956e-05	2.95487e-05	1.98856e-05	2.51022e-05	1.18742e-05	1.01353e-05	0	0
8.91246	8.91246		0	0.000123435	0.000147792	0.000149816	0.00018488	0.000158685	0.000171516	0.000189166	0.000165418	0.000172523	0.000163369	0.000163456	0.000122716	0.000118953	0.00012212	0.000111116	0.00012802	9.61488e-05	7.53938e-05	9.70304e-05	7.62753e-05	8.84232e-05	6.7581e-05	5.62904e-05	4.73103e-05	6.26502e-05	5.58061e-05	4.31496e-05	4.1125e-05	3.33122e-05	4.12364e-05	4.00691e-05	3.88146e-05	3.67899e-05	3.73615e-05	3.12875e-05	5.55203e-05	3.94975e-05	4.15222e-05	3.0033e-05	3.15733e-05	2.23074e-05	1.66064e-05	1.36131e-05	1.11041e-05	0	0
9.09276	9.09276		0	0.000140903	0.000121907	0.000153778	0.000151444	0.000191525	0.000227533	0.000199798	0.000200084	0.000169951	0.000184013	0.000194184	0.00011904	0.000146949	0.000164401	0.000130529	0.000119984	0.000113339	8.73431e-05	8.63986e-05	7.70455e-05	7.05744e-05	7.03758e-05	4.81677e-05	5.78307e-05	7.30834e-05	4.44041e-05	5.32971e-05	3.8616e-05	3.66785e-05	5.20426e-05	3.70757e-05	3.0406e-05	4.87634e-05	3.83302e-05	5.00179e-05	4.3261e-05	3.24307e-05	5.02165e-05	3.37965e-05	2.13387e-05	3.69885e-05	2.60709e-05	1.83453e-05	1.95998e-05	0	0
9.27305	9.27305		0	0.000100174	0.000134564	0.000136588	0.000155033	0.000150277	0.000175081	0.000170547	0.000168014	0.000158898	0.00017061	0.00015419	0.000126853	0.000118929	0.000103763	0.000118667	0.000114879	9.4037e-05	9.96508e-05	5.79179e-05	5.92596e-05	7.48222e-05	7.96659e-05	7.42507e-05	4.99065e-05	4.92478e-05	6.19914e-05	3.94733e-05	3.8616e-05	4.53729e-05	3.7933e-05	3.99819e-05	3.85288e-05	4.77075e-05	2.88657e-05	3.91003e-05	3.97833e-05	2.8207e-05	3.06046e-05	3.12875e-05	3.30264e-05	2.15373e-05	1.70908e-05	1.36131e-05	4.63295e-06	0	0
9.45335	9.45335		0	0.00011949	0.000125671	0.000122765	0.000119088	0.000148252	0.000184657	0.000179329	0.000213486	0.000171269	0.00018441	0.000143956	0.000142217	0.000100992	0.000122208	0.000134888	9.7229e-05	9.63474e-05	9.71176e-05	6.90341e-05	7.36549e-05	7.19403e-05	6.23644e-05	5.23283e-05	6.7208e-05	5.9371e-05	4.99065e-05	5.42658e-05	3.73615e-05	4.25781e-05	3.65913e-05	3.48525e-05	3.92989e-05	4.37454e-05	2.21088e-05	2.70397e-05	4.29753e-05	4.45155e-05	2.38477e-05	1.56377e-05	1.88297e-05	2.35619e-05	3.99819e-05	2.82942e-05	8.68225e-06	0	0
9.63364	9.63364		0	8.48718e-05	0.000107028	0.000120454	0.000109052	0.000149991	9.77375e-05	0.000133745	0.000166387	0.00012956	0.000134205	0.000136031	0.000139684	0.000110457	0.000113538	9.3727e-05	8.50569e-05	8.20635e-05	7.009e-05	6.06255e-05	5.99668e-05	6.19914e-05	5.21298e-05	4.80805e-05	6.23644e-05	4.91364e-05	4.70245e-05	3.23435e-05	5.49487e-05	3.01202e-05	3.12875e-05	2.7897e-05	2.32761e-05	2.78098e-05	1.43832e-05	2.45306e-05	3.22563e-05	1.94012e-05	2.82942e-05	3.35108e-05	3.58212e-05	7.14196e-06	1.98856e-05	1.80595e-05	1.01353e-05	0	0
9.81394	9.81394		0	0.000113697	0.000133794	0.000165466	0.000162163	0.00015327	0.000177415	0.000198258	0.000150824	0.000171492	0.000155643	0.000133411	0.000147433	0.000133237	0.000109774	0.000103104	0.000100707	0.000103216	8.82488e-05	8.81374e-05	8.00389e-05	7.40521e-05	8.04118e-05	5.9371e-05	4.82791e-05	4.91364e-05	4.81919e-05	5.00179e-05	4.74847e-05	5.01051e-05	3.3598e-05	4.65402e-05	3.67899e-05	3.65913e-05	3.72743e-05	2.48164e-05	2.63567e-05	1.13898e-05	2.41335e-05	2.70397e-05	2.18231e-05	2.40463e-05	1.36131e-05	2.30776e-05	1.66064e-05	0	0
9.99423	9.99423		0	8.04699e-05	0.000110704	9.83333e-05	0.000125957	0.000135397	0.000159828	0.000134801	0.000159431	0.000143098	0.000135857	0.000120977	0.000145806	0.000130728	0.000104557	0.000123685	8.74787e-05	8.01502e-05	7.06616e-05	7.62753e-05	9.01863e-05	5.23283e-05	5.81165e-05	4.94222e-05	5.32099e-05	8.20877e-05	4.22923e-05	4.16094e-05	3.40823e-05	3.95847e-05	2.82942e-05	3.80444e-05	2.29662e-05	3.20577e-05	1.23586e-05	1.86311e-05	2.037e-05	2.63567e-05	2.98344e-05	1.9314e-05	2.35619e-05	2.16245e-05	2.48164e-05	8.11069e-06	2.40463e-05	0	0
10.1745	10.1745		0	8.66504e-05	0.000131372	0.00013562	0.000130006	0.000139843	0.00013608	0.000157779	0.000191588	0.000133634	0.000118071	0.000128703	0.000128131	9.23853e-05	0.000109202	8.89076e-05	9.1155e-05	7.78156e-05	7.44493e-05	7.03758e-05	7.34564e-05	6.84625e-05	6.85497e-05	6.26502e-05	4.27767e-05	6.91213e-05	4.77947e-05	3.83302e-05	4.02677e-05	3.67899e-05	3.2915e-05	2.5388e-05	3.35108e-05	3.74729e-05	2.08543e-05	3.37965e-05	3.45667e-05	7.14196e-06	2.13387e-05	1.58363e-05	3.47653e-05	2.21088e-05	2.18231e-05	5.88746e-06	1.90283e-05	0	0
10.3548	10.3548		0	8.58754e-05	0.000115436	0.000111275	0.000135024	0.000141011	0.000148339	0.00013423	0.000147632	0.000141248	0.000147918	0.000112196	0.000114593	9.96508e-05	0.00012027	0.00011006	0.000109115	7.64497e-05	8.73673e-05	5.52103e-05	7.97531e-05	5.32971e-05	3.8616e-05	4.88506e-05	4.69374e-05	4.65402e-05	4.62544e-05	3.15733e-05	3.36852e-05	3.92989e-05	3.53368e-05	2.80084e-05	3.60198e-05	2.82942e-05	2.71269e-05	2.87785e-05	1.54391e-05	2.59837e-05	9.65097e-06	2.14259e-05	1.48676e-05	1.63207e-05	1.61221e-05	1.56377e-05	1.66064e-05	0	0
10.5351	10.5351		0	8.24771e-05	7.5728e-05	9.18622e-05	0.000109338	9.89048e-05	0.000137049	0.000119064	0.000147346	0.00014552	0.000125884	0.000114681	0.000106185	0.000105439	0.000108234	9.01863e-05	7.85858e-05	7.27104e-05	6.33331e-05	5.77435e-05	4.91364e-05	4.66274e-05	5.01923e-05	3.56226e-05	4.78819e-05	3.76473e-05	3.76473e-05	4.77947e-05	4.20065e-05	2.49036e-05	2.25932e-05	4.577e-05	2.2879e-05	2.23074e-05	1.18742e-05	1.25572e-05	1.50662e-05	2.63567e-05	1.50662e-05	1.9314e-05	2.72382e-05	2.27918e-05	8.11069e-06	9.36519e-06	1.58363e-05	0	0
10.7154	10.7154		0	8.88165e-05	0.000138812	0.000132912	0.000145171	0.000149705	0.000139645	0.000159717	0.000118667	0.000130926	0.000145036	0.000130243	0.000119611	0.00010852	8.99635e-05	9.4037e-05	7.78156e-05	8.36038e-05	6.41905e-05	5.28999e-05	5.2217e-05	7.35677e-05	5.98554e-05	5.65762e-05	5.7545e-05	3.67899e-05	5.22412e-05	3.01202e-05	3.68771e-05	3.26292e-05	4.40312e-05	4.04662e-05	1.98856e-05	2.36491e-05	3.33122e-05	1.54391e-05	1.64079e-05	1.48676e-05	2.94615e-05	1.38989e-05	3.10018e-05	1.08183e-05	1.86311e-05	1.76624e-05	1.58363e-05	0	0
10.8957	10.8957		0	7.61377e-05	7.74668e-05	0.000110791	0.000112046	0.000123336	0.000142154	0.00012756	0.000151904	0.000127846	0.000142701	0.000104819	0.000104732	0.000111426	8.66844e-05	6.45876e-05	7.02886e-05	6.6898e-05	8.76773e-05	5.7235e-05	4.90492e-05	3.85288e-05	4.66274e-05	4.75961e-05	3.8616e-05	4.40312e-05	4.38326e-05	4.16094e-05	2.80956e-05	2.037e-05	3.63928e-05	3.40823e-05	2.46178e-05	2.71269e-05	2.037e-05	2.80956e-05	1.86311e-05	2.84927e-05	1.11913e-05	1.26443e-05	1.48676e-05	1.75752e-05	1.56377e-05	3.37844e-06	9.84956e-06	0	0
11.076	11.076		0	8.43254e-05	0.000113697	0.000106345	0.000111363	0.000105463	0.000139248	0.000141955	0.000156723	0.000148402	0.000123796	8.05862e-05	0.000112084	8.41753e-05	8.69943e-05	5.69492e-05	0.000106892	6.7581e-05	5.9371e-05	6.76924e-05	6.35317e-05	5.03909e-05	4.3634e-05	5.26141e-05	4.44041e-05	3.96719e-05	3.11761e-05	4.04662e-05	2.86671e-05	4.08392e-05	2.85799e-05	3.67027e-05	2.76112e-05	1.24458e-05	2.32761e-05	6.17323e-06	2.90643e-05	1.216e-05	8.39647e-06	6.6576e-06	1.16756e-05	1.48676e-05	2.16245e-05	1.58363e-05	1.11041e-05	0	0
11.2563	11.2563		0	0.000101794	0.000100557	9.29181e-05	9.19494e-05	0.000110307	0.000128156	0.000140502	0.00012571	0.000114792	0.000126194	0.000118929	0.000106781	9.72048e-05	7.75928e-05	8.53427e-05	7.91573e-05	6.36189e-05	6.84625e-05	5.81165e-05	4.28639e-05	4.95094e-05	4.88506e-05	4.83662e-05	5.8998e-05	3.75601e-05	3.91875e-05	3.73615e-05	3.70757e-05	2.80956e-05	2.90643e-05	1.79481e-05	2.85799e-05	4.06406e-05	1.61221e-05	3.80444e-05	1.83453e-05	1.95998e-05	1.86311e-05	1.34145e-05	9.36519e-06	2.48164e-05	1.48676e-05	2.70397e-05	7.62632e-06	0	0
11.4366	11.4366		0	5.74374e-05	7.49578e-05	9.65944e-05	9.78489e-05	0.000101414	0.000128044	9.56887e-05	0.000109575	0.000109377	0.000100992	8.81374e-05	6.84383e-05	7.12331e-05	7.49966e-05	6.78668e-05	6.69852e-05	5.63776e-05	6.10227e-05	6.32459e-05	3.40823e-05	5.32971e-05	4.62544e-05	4.4317e-05	3.6107e-05	3.76473e-05	2.96359e-05	2.62695e-05	3.67899e-05	2.73254e-05	2.80956e-05	4.16094e-05	1.31287e-05	1.83453e-05	1.18742e-05	3.17986e-06	1.91155e-05	8.68225e-06	1.95998e-05	7.62632e-06	9.36519e-06	1.73766e-05	1.20728e-05	5.60168e-06	8.88083e-06	0	0
11.6169	11.6169		0	7.67539e-05	9.06077e-05	0.000125186	0.000124019	0.000130863	0.000155493	0.000154016	0.000134515	0.000164425	0.00012694	0.000118183	0.000103787	9.22739e-05	0.000101278	8.27465e-05	7.98645e-05	6.49606e-05	8.87332e-05	5.40672e-05	7.77042e-05	4.73103e-05	3.59084e-05	5.45516e-05	4.52857e-05	5.48132e-05	3.41695e-05	3.63928e-05	2.7214e-05	2.49036e-05	3.33122e-05	2.68411e-05	2.80956e-05	2.56738e-05	1.34145e-05	1.95998e-05	8.88083e-06	5.88746e-06	1.15884e-05	1.06197e-05	8.39647e-06	1.23586e-05	1.58363e-05	1.70908e-05	1.97984e-05	0	0
11.7972	11.7972		0	7.41305e-05	7.30204e-05	0.000116976	0.000101414	0.000110593	0.000116468	0.000100048	0.000109202	0.000100992	0.000109774	8.97891e-05	7.86972e-05	0.000105352	8.12934e-05	8.3008e-05	0.000100794	6.17928e-05	7.62753e-05	5.03037e-05	4.18079e-05	4.4317e-05	4.20937e-05	5.10738e-05	4.577e-05	2.26804e-05	2.82942e-05	1.81467e-05	3.90132e-05	2.58723e-05	2.48164e-05	1.87183e-05	1.16756e-05	1.68922e-05	1.56377e-05	1.31287e-05	1.88297e-05	1.88297e-05	1.38989e-05	6.7085e-07	7.34055e-06	1.31287e-05	7.9121e-06	1.18742e-05	9.36519e-06	0	0
11.9775	11.9775		0	7.29681e-05	8.51053e-05	0.000135135	0.000116666	0.000131832	0.000154326	0.000160114	0.000109091	0.00017728	0.000106495	0.000130926	9.46958e-05	0.000113538	7.45123e-05	0.000105526	8.21507e-05	7.60768e-05	6.60407e-05	7.60768e-05	8.27465e-05	6.58421e-05	5.90852e-05	4.88506e-05	5.49487e-05	4.75961e-05	5.16454e-05	4.30624e-05	3.8616e-05	3.0406e-05	3.2542e-05	1.66064e-05	3.0033e-05	2.98344e-05	1.28429e-05	2.00842e-05	2.05685e-05	3.03188e-05	2.48164e-05	1.63207e-05	1.95998e-05	9.36519e-06	7.9121e-06	9.65097e-06	1.75752e-05	0	0
12.1578	12.1578		0	7.59091e-05	0.000108481	0.000107512	0.000125559	0.000101128	0.000121573	0.000117437	0.000101675	0.000114816	0.000109885	9.32669e-05	7.08601e-05	8.91062e-05	8.43739e-05	7.93559e-05	7.62753e-05	5.44402e-05	6.05383e-05	4.49757e-05	4.18951e-05	3.93861e-05	3.45425e-05	4.15222e-05	3.41695e-05	4.55715e-05	4.13236e-05	4.27767e-05	3.23435e-05	2.36491e-05	1.38989e-05	2.19102e-05	1.72677e-06	2.65553e-05	1.45818e-05	1.18742e-05	1.13898e-05	2.6955e-06	1.31287e-05	5.88746e-06	8.88083e-06	9.65097e-06	5.11731e-06	1.11041e-05	2.08543e-05	0	0
12.3381	12.3381		0	6.43929e-05	7.81498e-05	7.47593e-05	0.000110021	0.000115126	0.000137334	0.000131125	0.000105923	0.000126417	8.78517e-05	9.9428e-05	9.48943e-05	8.48583e-05	7.17175e-05	4.31496e-05	8.64228e-05	5.46388e-05	5.20426e-05	5.09625e-05	4.81677e-05	4.91364e-05	4.6143e-05	4.33482e-05	4.56587e-05	2.89529e-05	2.46178e-05	1.79481e-05	2.15131e-05	1.48676e-05	1.7178e-05	2.70397e-05	2.55866e-05	1.34145e-05	2.09415e-05	2.21088e-05	5.88746e-06	1.33273e-05	9.84956e-06	1.61221e-05	5.68887e-06	1.92536e-06	1.13898e-05	1.7861e-05	6.6576e-06	0	0
12.5184	12.5184		0	6.89536e-05	9.55385e-05	9.81347e-05	0.000124218	0.000132801	0.000126615	0.000115499	0.000117611	0.000104272	0.000103763	0.000115078	9.04479e-05	0.000115276	7.58782e-05	7.94673e-05	6.76682e-05	6.43018e-05	4.64288e-05	3.47411e-05	5.28127e-05	4.96208e-05	5.32971e-05	5.60919e-05	2.51022e-05	4.41184e-05	3.38837e-05	2.36491e-05	3.94975e-05	2.2196e-05	1.81467e-05	2.43321e-05	1.29301e-05	1.86311e-05	1.31287e-05	1.37003e-05	1.48676e-05	2.19102e-05	2.48164e-05	1.04211e-05	1.70908e-05	1.01353e-05	8.88083e-06	1.63207e-05	5.11731e-06	0	0
12.6987	12.6987		0	7.59091e-05	9.01233e-05	9.13778e-05	7.47593e-05	0.000129037	0.000140613	0.000140216	0.000110656	0.000126877	0.000114109	0.000100794	0.000118643	7.5481e-05	7.61639e-05	8.20635e-05	7.58782e-05	7.11459e-05	5.1844e-05	4.0442e-05	5.05653e-05	6.0054e-05	3.98705e-05	3.65913e-05	3.93861e-05	4.38326e-05	4.0752e-05	1.58363e-05	2.48164e-05	8.39647e-06	1.06197e-05	2.23946e-05	3.1089e-05	2.26804e-05	3.42809e-05	1.73766e-05	1.75752e-05	1.9314e-05	1.09055e-05	2.89408e-06	1.61221e-05	2.12394e-06	1.06197e-05	1.50662e-05	7.9121e-06	0	0
12.879	12.879		0	5.9991e-05	7.71811e-05	8.96389e-05	0.000110505	8.62484e-05	0.000103811	8.46839e-05	0.000101477	8.82488e-05	8.21507e-05	7.65611e-05	8.00389e-05	8.27465e-05	7.39649e-05	6.46748e-05	3.8989e-05	5.01051e-05	4.64288e-05	5.1471e-05	4.71117e-05	4.88506e-05	3.13747e-05	4.577e-05	3.94975e-05	4.70245e-05	1.84325e-05	2.2196e-05	2.87785e-05	3.16605e-05	2.43321e-05	2.15373e-05	2.53008e-05	7.42774e-06	1.66064e-05	8.88083e-06	2.32761e-05	1.26443e-05	4.91873e-06	1.58363e-05	1.38117e-05	1.63958e-06	3.95e-06	5.40309e-06	1.20728e-05	0	0
13.0593	13.0593		0	7.51341e-05	7.39019e-05	9.68802e-05	9.32039e-05	0.000104979	0.000132999	0.000122256	0.000108718	0.000124654	0.000124852	9.48071e-05	9.0845e-05	6.85255e-05	8.49455e-05	8.71687e-05	4.4317e-05	6.11099e-05	5.56075e-05	6.83511e-05	4.20937e-05	5.07881e-05	5.40672e-05	2.86671e-05	3.43681e-05	3.91003e-05	2.41335e-05	2.23946e-05	1.86311e-05	3.12875e-05	2.54752e-05	2.23946e-05	9.65097e-06	3.15733e-05	1.03339e-05	1.19614e-05	2.23074e-05	3.46564e-06	1.45818e-05	6.37182e-06	1.36131e-05	5.11731e-06	2.40972e-06	1.68922e-05	1.66064e-05	0	0
13.2395	13.2395		0	7.41305e-05	6.29843e-05	7.74668e-05	7.72683e-05	0.000123622	0.000113276	0.000117524	0.000101961	0.000107662	7.85858e-05	8.9019e-05	8.93048e-05	6.63265e-05	8.5827e-05	8.3318e-05	6.04269e-05	4.6143e-05	5.02795e-05	4.53729e-05	4.26653e-05	4.31496e-05	2.4705e-05	2.34505e-05	1.80353e-05	2.92387e-05	2.08543e-05	2.34505e-05	2.36491e-05	3.56226e-05	2.01714e-05	9.84956e-06	3.41937e-05	1.36131e-05	2.33633e-05	5.97465e-06	2.6955e-06	7.42774e-06	1.38117e-05	3.85071e-07	4.63295e-06	5.60168e-06	0	8.39647e-06	6.85618e-06	0	0
13.4198	13.4198		0	7.89199e-05	0.000102978	9.29181e-05	0.00010991	0.000135683	0.000139446	0.00012756	0.000112569	0.000133101	9.99366e-05	8.8336e-05	0.000102048	6.58179e-05	0.000101278	6.66995e-05	6.09985e-05	6.28488e-05	5.38686e-05	6.87483e-05	4.70004e-05	6.61279e-05	2.14259e-05	5.2217e-05	3.33994e-05	3.82188e-05	2.69283e-05	1.62093e-05	3.50511e-05	2.34505e-05	1.1477e-05	2.13387e-05	4.04662e-05	1.7861e-05	1.94884e-05	1.40974e-05	1.15884e-05	6.7085e-07	1.66064e-05	9.36519e-06	3.66422e-06	1.34145e-05	7.34055e-06	9.65097e-06	1.4296e-05	0	0
13.6001	13.6001		0	5.80535e-05	7.19645e-05	8.14289e-05	7.92929e-05	8.68199e-05	9.99366e-05	7.87844e-05	0.000137422	8.81374e-05	8.05232e-05	7.22018e-05	7.39407e-05	7.96417e-05	8.13806e-05	7.53938e-05	6.78668e-05	4.59444e-05	3.51382e-05	3.91003e-05	3.67657e-05	3.33994e-05	3.95847e-05	3.08032e-05	1.94012e-05	2.86671e-05	2.96359e-05	2.51022e-05	1.81467e-05	2.46178e-05	1.216e-05	2.08543e-05	1.83453e-05	1.32159e-05	7.42774e-06	9.65097e-06	1.72677e-06	9.16661e-06	1.06197e-05	0	0	8.19788e-06	0	3.37844e-06	5.11731e-06	0	0
13.7804	13.7804		0	6.75626e-05	5.12966e-05	8.69313e-05	9.16636e-05	9.23223e-05	9.59986e-05	9.29811e-05	8.99005e-05	9.78005e-05	8.41753e-05	9.17266e-05	7.69341e-05	6.48734e-05	7.09715e-05	5.46388e-05	5.78065e-05	3.61942e-05	6.05383e-05	4.51743e-05	5.1161e-05	4.9335e-05	4.01563e-05	3.77345e-05	3.59956e-05	2.51022e-05	2.58723e-05	1.05083e-05	1.16756e-05	1.80595e-05	1.7178e-05	9.65097e-06	9.45239e-06	1.33273e-05	2.6083e-06	6.94338e-06	0	1.31287e-05	6.85618e-06	2.40972e-06	6.17323e-06	0	5.60168e-06	1.15884e-05	1.85439e-05	0	0
13.9607	13.9607		0	8.44843e-05	5.33213e-05	8.56768e-05	0.00011145	7.22502e-05	0.000103129	0.000109997	0.000100619	6.86369e-05	9.06707e-05	8.68829e-05	0.000104867	5.38686e-05	6.01412e-05	4.77947e-05	4.16966e-05	7.24004e-05	6.06255e-05	2.87543e-05	6.26502e-05	3.49397e-05	3.1089e-05	3.23435e-05	3.50511e-05	3.75601e-05	2.61581e-05	2.38477e-05	2.34505e-05	1.04211e-05	9.93675e-06	1.70908e-05	2.40972e-06	1.58363e-05	7.34055e-06	4.43437e-06	1.6805e-05	0	1.28429e-05	3.37844e-06	8.88083e-06	3.37844e-06	3.37844e-06	7.82491e-06	0	0	0
14.141	14.141		0	6.85662e-05	6.45246e-05	9.40854e-05	9.19494e-05	7.23374e-05	0.000103923	8.39138e-05	7.53938e-05	8.49697e-05	8.5827e-05	7.14317e-05	7.08601e-05	6.52464e-05	6.48734e-05	6.15942e-05	6.63265e-05	4.42056e-05	3.08032e-05	5.37814e-05	3.33994e-05	3.91875e-05	2.96359e-05	1.76624e-05	1.59235e-05	2.65553e-05	2.65553e-05	3.70757e-05	1.7861e-05	1.70908e-05	1.26443e-05	1.04211e-05	1.09055e-05	1.40974e-05	1.58363e-05	3.66422e-06	1.08183e-05	5.40309e-06	1.07069e-05	1.216e-05	1.63958e-06	5.11731e-06	9.56629e-07	0	2.12394e-06	0	0
14.3213	14.3213		0	7.51341e-05	5.85379e-05	7.17659e-05	0.000102383	9.63958e-05	9.51171e-05	0.00011037	0.000101104	9.77133e-05	8.30322e-05	6.78668e-05	9.71418e-05	7.2226e-05	5.20184e-05	8.05232e-05	4.46027e-05	5.69492e-05	5.01051e-05	3.80444e-05	3.03188e-05	2.74126e-05	3.2915e-05	3.33994e-05	1.94884e-05	2.12273e-05	2.90643e-05	1.66936e-05	7.42774e-06	1.68922e-05	2.65553e-05	2.2506e-05	1.80595e-05	9.45239e-06	9.73817e-06	1.61221e-05	4.14859e-06	2.48164e-05	1.31287e-05	1.63958e-06	0	1.23586e-05	0	1.15521e-06	0	0	0
14.5016	14.5016		0	6.53965e-05	5.45758e-05	7.71811e-05	8.54782e-05	0.000103526	0.000125448	7.39649e-05	9.37512e-05	8.85346e-05	8.53427e-05	7.68469e-05	8.49455e-05	7.08601e-05	5.82037e-05	6.45876e-05	6.09113e-05	5.45516e-05	4.12122e-05	4.38084e-05	3.99577e-05	4.47141e-05	3.45667e-05	2.58723e-05	2.5761e-05	3.28278e-05	2.58723e-05	2.41335e-05	3.15733e-05	1.18742e-05	2.25932e-05	1.31287e-05	1.91155e-05	1.23586e-05	9.84956e-06	1.58363e-05	7.14196e-06	5.40309e-06	1.31287e-05	1.15521e-06	0	2.89408e-06	8.88083e-06	5.11731e-06	9.56378e-06	0	0
14.6819	14.6819		0	5.1873e-05	5.9308e-05	6.57791e-05	5.48616e-05	9.91034e-05	7.74427e-05	6.29601e-05	8.70815e-05	7.2599e-05	6.84383e-05	7.10587e-05	4.28639e-05	5.59805e-05	3.63056e-05	4.78819e-05	4.58572e-05	4.09264e-05	3.41695e-05	2.94373e-05	4.22923e-05	3.63056e-05	3.64799e-05	2.16245e-05	7.22916e-06	2.10529e-05	1.74638e-05	1.3986e-05	1.84325e-05	4.91873e-06	4.91873e-06	3.66422e-06	1.66064e-05	2.07429e-05	4.14859e-06	9.16661e-06	8.68225e-06	4.14859e-06	1.63958e-06	2.21113e-06	0	2.6083e-06	1.15521e-06	3.85071e-07	1.15884e-05	0	0
14.8622	14.8622		0	6.06071e-05	6.54934e-05	9.41726e-05	0.000103153	8.31436e-05	0.00010632	9.1155e-05	0.000101191	0.000101874	7.95303e-05	0.000106098	9.93408e-05	6.31345e-05	6.00298e-05	6.11971e-05	5.71478e-05	4.73975e-05	5.77435e-05	4.23795e-05	6.33331e-05	3.93861e-05	3.47411e-05	3.48525e-05	2.96359e-05	4.15222e-05	2.71269e-05	2.16245e-05	1.05083e-05	2.43321e-05	1.64079e-05	1.44704e-05	2.16245e-05	1.66064e-05	1.63958e-06	8.39647e-06	0	5.11731e-06	1.02225e-05	7.62632e-06	3.37844e-06	2.89408e-06	3.66422e-06	2.6083e-06	0	0	0
15.0425	15.0425		0	4.43014e-05	4.76203e-05	5.13838e-05	6.41275e-05	8.45095e-05	8.72171e-05	8.92418e-05	5.88867e-05	5.63776e-05	6.28246e-05	6.81526e-05	5.06767e-05	5.77193e-05	6.57549e-05	4.41184e-05	5.56075e-05	4.85648e-05	4.44041e-05	2.61581e-05	2.69283e-05	3.81316e-05	2.68411e-05	2.99216e-05	2.98344e-05	1.70666e-05	2.5388e-05	1.66936e-05	1.73766e-05	1.01353e-05	6.7085e-07	1.59235e-05	3.17986e-06	7.71352e-06	4.63295e-06	1.86487e-07	1.15521e-06	1.01353e-05	4.63295e-06	0	0	0	0	0	0	0	0
	15.2228		0	5.60463e-05	7.66967e-05	6.57791e-05	0.000108568	0.00010478	9.6856e-05	8.97891e-05	9.38626e-05	7.59896e-05	8.67715e-05	0.000101763	6.68109e-05	6.74696e-05	5.9371e-05	5.2217e-05	6.79782e-05	4.92236e-05	6.32459e-05	5.60919e-05	2.62453e-05	4.05534e-05	3.50511e-05	2.92387e-05	1.59235e-05	2.19102e-05	1.88297e-05	1.73766e-05	2.68411e-05	1.83453e-05	1.68922e-05	1.43832e-05	1.06197e-05	5.97465e-06	6.85618e-06	2.23074e-05	5.40309e-06	2.6083e-06	4.72265e-07	5.11731e-06	4.23578e-06	0	1.01353e-05	2.89408e-06	3.37844e-06	0	0
	15.4031		0	4.43014e-05	5.50601e-05	4.98435e-05	6.23014e-05	6.06497e-05	8.80744e-05	6.87483e-05	6.59293e-05	7.39649e-05	6.01412e-05	8.8336e-05	5.84023e-05	6.52706e-05	5.43288e-05	3.28036e-05	6.12213e-05	2.93501e-05	3.7933e-05	3.40823e-05	3.77586e-05	2.00842e-05	1.43832e-05	3.17719e-05	1.11913e-05	8.68225e-06	1.95998e-05	8.19788e-06	8.11069e-06	1.16756e-05	1.26443e-05	4.91873e-06	1.31287e-05	4.14859e-06	1.33273e-05	0	1.44099e-06	0	8.59505e-06	6.7085e-07	0	2.12394e-06	2.89408e-06	0	0	0	0
	15.5834		0	4.73122e-05	4.98435e-05	4.16336e-05	8.12304e-05	7.10829e-05	6.61521e-05	8.3628e-05	8.84474e-05	5.86009e-05	7.24246e-05	6.80654e-05	5.89738e-05	3.65913e-05	5.13596e-05	5.41544e-05	3.41695e-05	2.83814e-05	3.33994e-05	3.37965e-05	3.55354e-05	2.69283e-05	2.37605e-05	1.76624e-05	2.98344e-05	2.33633e-05	1.24458e-05	2.59595e-05	2.18231e-05	9.65097e-06	2.27918e-05	1.16756e-05	5.40309e-06	1.50662e-05	7.42774e-06	3.86281e-06	7.9121e-06	0	2.6083e-06	0	3.95e-06	5.11731e-06	0	0	0	0	0
	15.7637		0	6.95698e-05	6.15313e-05	6.35559e-05	8.86702e-05	7.15673e-05	9.92778e-05	8.49939e-05	9.44342e-05	9.51171e-05	0.000109774	6.01412e-05	7.98403e-05	6.31345e-05	6.2563e-05	5.01923e-05	5.48374e-05	3.30022e-05	3.5797e-05	4.96208e-05	3.62814e-05	2.58723e-05	4.62544e-05	4.97321e-05	4.35468e-05	1.90041e-05	2.78098e-05	7.71352e-06	1.3986e-05	2.35619e-05	1.38989e-05	1.06197e-05	1.23586e-05	1.68922e-05	6.94338e-06	1.63958e-06	0	2.89408e-06	3.37844e-06	5.11731e-06	1.13898e-05	4.91873e-06	4.63295e-06	0	0	0	0
	15.944		0	3.69585e-05	4.96449e-05	6.80896e-05	7.87214e-05	4.67388e-05	6.81768e-05	9.12422e-05	6.99156e-05	8.14048e-05	6.85497e-05	5.96568e-05	6.15942e-05	5.84023e-05	5.74578e-05	4.52615e-05	4.99937e-05	2.98344e-05	2.69283e-05	3.73615e-05	1.66936e-05	1.85197e-05	1.62093e-05	1.81467e-05	2.037e-05	2.00842e-05	8.39647e-06	1.16756e-05	1.31287e-05	1.53519e-05	5.88746e-06	5.68887e-06	7.62632e-06	1.36131e-05	3.85071e-07	1.01353e-05	0	0	6.7085e-07	0	4.63295e-06	0	2.40972e-06	1.92536e-06	0	0	0
	16.1243		0	3.13941e-05	5.23525e-05	4.46269e-05	5.83393e-05	7.83242e-05	7.02014e-05	7.90071e-05	3.50511e-05	4.78819e-05	4.95336e-05	7.10587e-05	5.22412e-05	5.96568e-05	6.08241e-05	4.77705e-05	5.54089e-05	3.72501e-05	3.65913e-05	3.35108e-05	1.48676e-05	2.99216e-05	2.00842e-05	3.18591e-05	2.09415e-05	1.73766e-05	2.11401e-05	1.31287e-05	1.13898e-05	1.66064e-05	1.58363e-05	9.65097e-06	4.14859e-06	1.86487e-07	2.12394e-06	5.60168e-06	2.12394e-06	9.56629e-07	6.94338e-06	5.11731e-06	7.62632e-06	0	0	0	0	0	0
	16.3046		0	5.2648e-05	3.59326e-05	5.3607e-05	6.45246e-05	5.95938e-05	7.49336e-05	7.72441e-05	6.84625e-05	8.43739e-05	6.43018e-05	7.55924e-05	6.70094e-05	5.01923e-05	3.63928e-05	5.56075e-05	4.31496e-05	2.96359e-05	2.76112e-05	2.93501e-05	2.74126e-05	2.88657e-05	3.19463e-05	2.71269e-05	2.63567e-05	2.19102e-05	2.02828e-05	1.216e-05	1.18742e-05	1.06197e-05	4.72014e-06	1.92536e-06	4.63295e-06	1.15521e-06	7.9121e-06	6.17323e-06	1.44099e-06	5.88746e-06	4.43437e-06	0	1.26443e-05	3.37844e-06	0	0	1.44099e-06	0	0
	16.4849		0	5.04819e-05	4.90734e-05	5.68862e-05	5.61161e-05	6.13327e-05	9.02977e-05	6.66123e-05	9.09564e-05	5.86009e-05	8.0809e-05	8.02132e-05	7.62753e-05	5.54089e-05	4.13236e-05	4.23795e-05	4.80805e-05	3.34866e-05	4.54601e-05	1.48676e-05	2.7214e-05	2.5761e-05	1.51534e-05	1.50662e-05	8.68225e-06	1.68922e-05	1.9687e-05	8.76944e-06	2.037e-05	5.88746e-06	1.66936e-05	1.86487e-07	2.89408e-06	1.08183e-05	5.11731e-06	1.01353e-05	6.94338e-06	6.7085e-07	4.34717e-06	6.7085e-07	0	0	0	3.37844e-06	0	0	0
	16.6652		0	3.06191e-05	6.37545e-05	4.33724e-05	7.30204e-05	9.37754e-05	6.57549e-05	8.18891e-05	5.47502e-05	6.05383e-05	5.84023e-05	5.05895e-05	4.85648e-05	5.64648e-05	2.69283e-05	5.38686e-05	4.06406e-05	3.61942e-05	3.38837e-05	2.63567e-05	2.63567e-05	2.037e-05	1.4669e-05	2.06557e-05	2.48164e-05	1.53519e-05	1.53519e-05	1.34145e-05	7.14196e-06	1.88297e-05	1.7178e-05	9.36519e-06	5.88746e-06	2.21113e-06	1.44099e-06	6.37182e-06	3.37844e-06	0	1.63958e-06	2.89408e-06	0	0	0	2.12394e-06	0	0	0
	16.8455		0	4.5305e-05	7.14801e-05	4.81047e-05	8.06588e-05	8.02616e-05	5.57189e-05	9.03849e-05	7.68469e-05	7.65853e-05	7.44251e-05	5.46388e-05	4.85406e-05	6.86611e-05	4.12364e-05	3.7933e-05	3.21449e-05	3.80444e-05	4.47771e-05	2.43079e-05	2.39349e-05	2.11401e-05	1.62965e-05	2.01714e-05	2.037e-05	1.86311e-05	1.77496e-05	1.60107e-05	7.22916e-06	1.09055e-05	3.17986e-06	1.16756e-05	6.45901e-06	1.11041e-05	5.11731e-06	1.51534e-05	8.59505e-06	6.7085e-07	3.37844e-06	0	3.66422e-06	1.15521e-06	0	0	0	0	0
	17.0257		0	4.43014e-05	4.63658e-05	4.01805e-05	4.98435e-05	4.51985e-05	5.66876e-05	4.87634e-05	5.80293e-05	3.65913e-05	5.10738e-05	4.60558e-05	4.1125e-05	6.13957e-05	2.84686e-05	1.37003e-05	3.14619e-05	2.04572e-05	1.67808e-05	1.73766e-05	1.26443e-05	9.84956e-06	2.40972e-06	2.2879e-05	2.78269e-06	8.59505e-06	7.42774e-06	1.11041e-05	1.01353e-05	4.43437e-06	6.6576e-06	0	2.89408e-06	4.14859e-06	4.63295e-06	0	0	1.86487e-07	0	0	0	0	6.7085e-07	0	0	0	0
	17.206		0	4.76997e-05	4.93592e-05	6.52948e-05	5.73706e-05	6.21028e-05	6.76052e-05	7.58152e-05	8.45967e-05	5.26141e-05	7.31948e-05	4.49757e-05	6.37303e-05	5.87123e-05	7.50208e-05	3.48525e-05	3.73615e-05	3.61942e-05	3.38837e-05	2.74126e-05	3.76473e-05	2.7897e-05	1.1477e-05	2.15131e-05	1.58363e-05	1.87183e-05	1.32159e-05	1.88297e-05	1.50662e-05	0	9.84956e-06	7.42774e-06	6.45901e-06	5.20451e-06	5.11731e-06	6.7085e-07	1.92536e-06	0	0	0	0	0	2.6083e-06	2.40972e-06	0	0	0
	17.3863		0	4.63086e-05	4.06648e-05	4.76203e-05	6.60649e-05	4.49127e-05	6.57549e-05	7.49336e-05	6.32459e-05	7.39649e-05	6.10227e-05	7.59896e-05	3.44553e-05	5.67748e-05	2.7897e-05	2.94373e-05	5.60919e-05	3.47653e-05	3.52254e-05	2.41335e-05	1.84325e-05	3.38837e-05	9.45239e-06	3.33122e-05	2.2879e-05	1.68922e-05	7.62632e-06	6.94338e-06	1.54391e-05	1.48676e-05	5.40309e-06	4.14859e-06	0	0	9.36519e-06	0	0	0	0	0	5.11731e-06	5.88746e-06	0	0	1.15521e-06	0	0
	17.5666		0	3.0778e-05	4.49127e-05	2.5015e-05	3.27406e-05	6.4326e-05	2.65553e-05	5.19554e-05	4.98193e-05	4.16094e-05	4.23795e-05	3.41695e-05	3.13747e-05	3.94733e-05	2.30534e-05	3.52496e-05	2.78098e-05	2.5761e-05	2.53008e-05	2.90643e-05	4.48885e-05	1.1477e-05	1.80595e-05	1.7178e-05	2.08543e-05	6.85618e-06	6.94338e-06	6.7085e-07	1.1477e-05	2.2196e-05	0	6.6576e-06	2.40972e-06	3.66422e-06	2.6083e-06	0	2.12394e-06	0	2.6083e-06	0	0	0	5.88746e-06	0	0	0	0
	17.7469		0	3.91245e-05	4.51113e-05	5.66004e-05	8.04602e-05	4.51985e-05	4.10378e-05	6.83753e-05	6.34445e-05	7.86972e-05	4.24667e-05	5.91724e-05	6.6898e-05	4.44913e-05	4.42056e-05	4.30624e-05	3.46539e-05	2.41335e-05	1.94012e-05	2.51022e-05	1.68922e-05	1.90041e-05	2.34505e-05	2.71269e-05	3.06046e-05	2.53008e-05	1.15521e-06	4.14859e-06	1.23586e-05	1.11041e-05	1.31287e-05	4.63295e-06	4.14859e-06	1.06197e-05	7.34055e-06	2.89408e-06	2.89408e-06	1.63958e-06	0	5.11731e-06	0	6.7085e-07	3.85071e-07	3.85071e-07	0	0	0
	17.9272		0	1.96492e-05	4.93592e-05	4.51113e-05	4.12364e-05	3.99819e-05	5.38928e-05	4.99307e-05	5.74578e-05	4.21809e-05	3.56226e-05	5.23283e-05	3.3598e-05	3.50511e-05	2.46178e-05	3.71629e-05	1.81467e-05	2.06557e-05	1.11913e-05	7.22916e-06	2.23074e-05	8.19788e-06	1.11041e-05	7.14196e-06	2.02828e-05	1.9687e-05	2.40972e-06	8.19788e-06	5.40309e-06	9.84956e-06	8.11069e-06	6.85618e-06	3.85071e-07	4.14859e-06	6.7085e-07	0	8.59505e-06	0	0	0	0	0	0	0	0	0	0
	18.1075		0	4.5305e-05	2.54994e-05	5.97924e-05	6.50962e-05	6.4326e-05	5.4663e-05	8.21749e-05	7.68711e-05	5.13596e-05	4.71989e-05	7.2226e-05	6.03397e-05	4.42056e-05	2.83814e-05	2.37363e-05	3.11761e-05	3.3598e-05	1.69794e-05	3.8616e-05	3.15733e-05	1.68922e-05	2.85799e-05	2.44193e-05	1.70908e-05	1.95998e-05	1.86311e-05	7.42774e-06	1.61221e-05	6.85618e-06	3.66422e-06	8.59505e-06	8.88083e-06	0	0	0	1.31287e-05	0	0	0	8.11069e-06	2.89408e-06	0	0	0	0	0
	18.2878		0	3.0003e-05	3.14861e-05	4.66516e-05	5.23525e-05	6.13327e-05	4.09506e-05	6.74066e-05	4.45155e-05	4.35468e-05	3.5424e-05	4.95336e-05	2.91515e-05	4.27767e-05	2.60709e-05	2.16245e-05	1.72652e-05	2.56738e-05	1.33031e-05	2.51022e-05	1.64951e-05	9.16661e-06	4.91873e-06	1.26443e-05	1.03339e-05	1.63207e-05	2.89408e-06	0	1.15521e-06	0	6.85618e-06	0	0	3.37844e-06	1.92536e-06	0	3.85071e-07	0	0	0	2.6083e-06	0	3.85071e-07	0	0	0	0
	18.4681		0	3.63424e-05	3.34236e-05	5.63146e-05	7.07972e-05	5.64018e-05	6.91455e-05	6.51834e-05	5.72592e-05	8.17777e-05	6.38175e-05	5.23283e-05	5.367e-05	3.8616e-05	5.12724e-05	3.28278e-05	2.69283e-05	2.40221e-05	2.96359e-05	2.49036e-05	2.69283e-05	1.72652e-05	1.75752e-05	1.76624e-05	1.9687e-05	1.86311e-05	1.13898e-05	8.11069e-06	1.13898e-05	6.94338e-06	1.06197e-05	8.68225e-06	4.91873e-06	0	3.37844e-06	9.36519e-06	0	0	5.40309e-06	2.6083e-06	0	0	0	0	0	0	0
	18.6484		0	2.40511e-05	4.28881e-05	3.59326e-05	3.29392e-05	4.28881e-05	4.79933e-05	6.19042e-05	4.63416e-05	2.69283e-05	4.80805e-05	2.71269e-05	4.55715e-05	3.97833e-05	3.50511e-05	2.99216e-05	3.30264e-05	3.20577e-05	2.19102e-05	1.04211e-05	2.46178e-05	1.6805e-05	1.31287e-05	8.88083e-06	7.9121e-06	1.216e-05	8.69434e-07	6.17323e-06	6.6576e-06	2.89408e-06	0	3.85071e-07	7.9121e-06	0	0	0	0	0	0	2.40972e-06	0	0	0	0	0	0	0
	18.8287		0	2.86119e-05	4.81047e-05	4.58814e-05	4.44283e-05	4.53971e-05	5.1471e-05	3.50511e-05	5.91966e-05	4.4007e-05	3.68771e-05	3.28278e-05	2.06557e-05	4.35468e-05	1.37003e-05	2.80956e-05	2.13387e-05	2.66425e-05	1.82339e-05	8.96802e-06	9.16661e-06	8.68225e-06	1.98856e-05	0	1.54391e-05	8.39647e-06	1.37003e-05	0	0	6.7085e-07	0	6.7085e-07	8.11069e-06	0	2.12394e-06	2.12394e-06	1.15521e-06	0	0	0	0	0	0	0	0	0	0
	19.009		0	2.76083e-05	3.86402e-05	3.76715e-05	4.33724e-05	5.16696e-05	4.8962e-05	3.18591e-05	5.09866e-05	5.45516e-05	3.8616e-05	4.70245e-05	2.19102e-05	3.60198e-05	3.32008e-05	3.12875e-05	3.78458e-05	2.37363e-05	9.65097e-06	1.4669e-05	1.04211e-05	1.6805e-05	1.59235e-05	2.65553e-05	1.18742e-05	4.14859e-06	5.68887e-06	4.63295e-06	1.23586e-05	7.62632e-06	4.63295e-06	0	3.85071e-07	2.12394e-06	0	0	0	3.85071e-07	0	0	8.11069e-06	0	0	1.15521e-06	0	0	0
	19.1893		0	3.79621e-05	4.68502e-05	3.81558e-05	4.42298e-05	6.69222e-05	5.79421e-05	6.16184e-05	6.72952e-05	5.35829e-05	5.52103e-05	4.95336e-05	4.3634e-05	5.55203e-05	4.77947e-05	3.16605e-05	3.18591e-05	2.96359e-05	3.43681e-05	1.68922e-05	1.41846e-05	1.18742e-05	2.11401e-05	2.08543e-05	9.36519e-06	9.65097e-06	1.88297e-05	8.11069e-06	1.86311e-05	5.68887e-06	6.85618e-06	7.62632e-06	0	2.40972e-06	7.34055e-06	2.12394e-06	0	0	0	0	4.14859e-06	0	0	0	3.85071e-07	0	0
	19.3696		0	4.35265e-05	2.86913e-05	3.94103e-05	3.87274e-05	5.3607e-05	4.40312e-05	4.18079e-05	4.03549e-05	5.80293e-05	3.81316e-05	4.90492e-05	4.03549e-05	3.03188e-05	2.36491e-05	2.44193e-05	1.66936e-05	1.62093e-05	2.08543e-05	1.7178e-05	7.42774e-06	1.18742e-05	1.58363e-05	0	1.216e-05	8.88083e-06	5.68887e-06	6.08604e-06	2.40972e-06	0	5.40309e-06	4.14859e-06	0	4.63295e-06	0	0	0	0	0	0	0	3.85071e-07	1.15521e-06	0	0	0	0
	19.5499		0	3.17816e-05	3.16847e-05	3.94103e-05	4.69374e-05	4.53971e-05	5.64018e-05	6.12213e-05	4.20937e-05	2.85799e-05	3.18591e-05	3.88146e-05	3.67899e-05	4.53729e-05	4.0442e-05	2.33633e-05	2.16245e-05	1.76624e-05	1.40974e-05	2.80956e-05	7.62632e-06	1.70908e-05	1.13026e-05	1.7861e-05	1.84325e-05	1.19614e-05	4.63295e-06	0	2.89408e-06	5.60168e-06	0	6.7085e-07	0	0	0	0	1.63958e-06	0	0	0	0	0	0	0	1.44099e-06	0	0
	19.7302		0	2.24314e-05	3.46781e-05	3.71871e-05	5.61161e-05	5.26383e-05	5.9681e-05	4.97321e-05	5.1844e-05	2.5388e-05	3.15733e-05	3.59956e-05	3.39709e-05	1.98856e-05	2.99216e-05	2.54752e-05	2.35619e-05	1.75752e-05	1.29301e-05	2.09415e-05	1.01353e-05	2.037e-05	1.53519e-05	2.38477e-05	8.59505e-06	9.36519e-06	0	5.20451e-06	1.216e-05	6.37182e-06	3.17986e-06	0	0	6.7085e-07	3.37844e-06	0	4.43437e-06	0	0	0	0	0	0	0	0	0	0
	19.9105		0	3.0003e-05	3.22563e-05	3.98947e-05	4.51985e-05	5.1471e-05	4.92478e-05	3.67899e-05	5.36942e-05	4.23795e-05	3.5424e-05	5.33843e-05	3.75601e-05	1.34145e-05	2.91515e-05	2.74998e-05	2.51894e-05	1.59235e-05	1.9687e-05	1.48676e-05	1.01353e-05	1.40974e-05	1.51534e-05	4.91873e-06	1.68922e-05	9.16661e-06	1.86487e-07	0	1.04211e-05	1.18742e-05	0	0	8.69434e-07	9.07941e-06	7.42774e-06	6.85618e-06	0	0	0	0	0	0	0	0	0	0	0
	20.0908		0	2.54422e-05	4.21179e-05	3.51624e-05	4.11492e-05	3.47653e-05	3.8243e-05	3.42809e-05	3.68771e-05	5.99668e-05	4.90492e-05	4.25781e-05	2.81828e-05	3.65041e-05	2.69283e-05	4.69132e-05	2.74126e-05	2.04572e-05	1.38989e-05	2.49691e-06	1.06197e-05	1.73766e-05	2.2196e-05	4.91873e-06	0	4.72014e-06	3.66422e-06	2.12394e-06	1.18742e-05	8.88083e-06	0	1.86487e-07	2.89408e-06	5.40309e-06	0	1.92536e-06	2.6083e-06	0	0	1.63958e-06	0	2.12394e-06	0	0	0	0	0
	20.2711		0	3.55674e-05	4.19193e-05	3.73857e-05	2.80084e-05	5.78549e-05	3.12875e-05	2.59837e-05	4.59686e-05	5.23283e-05	3.91003e-05	3.1089e-05	4.67388e-05	3.59084e-05	3.06046e-05	3.40823e-05	3.65913e-05	1.51534e-05	2.26804e-05	1.18742e-05	9.36519e-06	1.31287e-05	1.11041e-05	7.14196e-06	3.17986e-06	7.9121e-06	1.19614e-05	4.14859e-06	7.42774e-06	8.68225e-06	0	5.40309e-06	5.11731e-06	0	8.11069e-06	0	0	0	0	0	2.12394e-06	0	0	0	0	0	0
	20.4514		0	1.47009e-05	3.91245e-05	3.34236e-05	5.64018e-05	2.85799e-05	2.00842e-05	6.02525e-05	3.63056e-05	6.5072e-05	3.51382e-05	4.50871e-05	4.38326e-05	2.34505e-05	3.70757e-05	2.90643e-05	4.3261e-05	1.90041e-05	7.22916e-06	8.39647e-06	1.31287e-05	1.86487e-07	1.33273e-05	7.9121e-06	6.17323e-06	1.51534e-05	4.14859e-06	7.34055e-06	8.11069e-06	0	7.14196e-06	6.85618e-06	0	6.6576e-06	0	0	0	0	0	0	2.40972e-06	0	0	0	0	0	0
	20.6317		0	2.44386e-05	2.29904e-05	3.84416e-05	3.41937e-05	3.27406e-05	3.55354e-05	4.53729e-05	2.93501e-05	4.58572e-05	4.51985e-05	2.29662e-05	3.14619e-05	2.43321e-05	3.62184e-05	2.23946e-05	2.30776e-05	4.05534e-05	7.9121e-06	3.86281e-06	1.75752e-05	5.88746e-06	1.23586e-05	2.89408e-06	1.29301e-05	1.11041e-05	1.92536e-06	6.45901e-06	5.40309e-06	1.15521e-06	2.89408e-06	0	6.6576e-06	0	2.40972e-06	6.85618e-06	0	6.6576e-06	0	6.7085e-07	3.66422e-06	1.63958e-06	0	0	3.86281e-06	0	0
	20.8119		0	1.96492e-05	2.52136e-05	1.72894e-05	2.37605e-05	2.45306e-05	2.37605e-05	2.74126e-05	3.23435e-05	1.7178e-05	2.38477e-05	3.45667e-05	2.21113e-06	7.42774e-06	2.23946e-05	2.43321e-05	6.74479e-06	4.43437e-06	4.43437e-06	8.39647e-06	4.43437e-06	2.01255e-06	4.72265e-07	1.13898e-05	3.17986e-06	3.66422e-06	5.40309e-06	3.37844e-06	0	0	3.85071e-07	8.69434e-07	0	4.14859e-06	0	0	0	0	0	0	0	0	0	0	0	0	0
	20.9922		0	3.49513e-05	2.89771e-05	3.12003e-05	4.79061e-05	5.34085e-05	5.95938e-05	4.82791e-05	2.55866e-05	3.38837e-05	5.30985e-05	2.39349e-05	2.85799e-05	3.78458e-05	3.0406e-05	3.19463e-05	3.11761e-05	2.36491e-05	8.19788e-06	1.18742e-05	1.34145e-05	1.70908e-05	2.02828e-05	9.16661e-06	1.01353e-05	3.95e-06	3.17986e-06	9.84956e-06	6.17323e-06	6.7085e-07	1.15521e-06	4.91873e-06	2.07671e-05	0	0	6.7085e-07	4.14859e-06	0	0	3.85071e-07	0	0	0	0	5.60168e-06	0	0
	21.1725		0	3.21691e-05	4.11492e-05	5.1098e-05	4.3944e-05	5.51473e-05	3.47653e-05	3.80444e-05	4.24909e-05	5.23283e-05	2.94373e-05	4.63416e-05	3.42567e-05	3.21449e-05	1.38989e-05	2.83814e-05	1.92027e-05	1.29301e-05	1.66064e-05	4.52156e-06	6.6576e-06	0	1.16756e-05	1.11913e-05	0	3.17986e-06	3.66422e-06	6.37182e-06	1.92536e-06	4.14859e-06	6.37182e-06	0	0	0	0	0	0	0	0	0	0	0	0	0	0	0	0
	21.3528		0	4.3139e-05	2.47292e-05	4.06648e-05	3.14861e-05	5.02165e-05	6.31587e-05	4.6826e-05	3.85288e-05	3.42809e-05	5.50359e-05	4.05534e-05	3.5424e-05	2.29662e-05	2.66425e-05	3.78458e-05	2.34505e-05	1.34145e-05	1.36131e-05	4.72014e-06	1.48676e-05	1.23586e-05	1.11913e-05	5.97465e-06	8.68225e-06	1.45818e-05	3.86281e-06	2.89408e-06	3.66422e-06	0	1.06197e-05	0	0	2.12394e-06	2.89408e-06	5.60168e-06	0	5.60168e-06	0	0	3.37844e-06	0	0	0	0	0	0
	21.5331		0	1.26937e-05	2.29904e-05	2.2506e-05	1.85439e-05	2.70397e-05	2.32761e-05	2.70397e-05	2.11401e-05	2.08543e-05	2.01714e-05	2.31648e-05	1.24458e-05	2.24818e-05	1.61221e-05	1.13898e-05	3.66422e-06	7.42774e-06	1.38989e-05	0	2.89408e-06	2.21113e-06	3.95e-06	5.97465e-06	1.92536e-06	0	0	0	0	0	5.60168e-06	1.63958e-06	0	8.69434e-07	0	0	0	0	0	0	0	0	0	0	0	0	0
	21.7134		0	2.52136e-05	3.41937e-05	3.37094e-05	4.51113e-05	5.34085e-05	3.50511e-05	4.97321e-05	3.56226e-05	4.50871e-05	3.41695e-05	3.6107e-05	2.82942e-05	5.34957e-05	3.0406e-05	2.49036e-05	2.63567e-05	9.93675e-06	1.64079e-05	2.43321e-05	1.54391e-05	1.70908e-05	6.45901e-06	9.16661e-06	1.20728e-05	4.63295e-06	3.66422e-06	8.39647e-06	1.40974e-05	1.11041e-05	4.91873e-06	9.36519e-06	8.39647e-06	0	1.92536e-06	0	0	1.03339e-05	3.85071e-07	0	0	0	0	0	0	0	0
	21.8937		0	2.93869e-05	3.94103e-05	3.29392e-05	3.59326e-05	5.16696e-05	7.2536e-05	3.1089e-05	4.0752e-05	5.80293e-05	3.41695e-05	3.0406e-05	3.49397e-05	1.29301e-05	1.18742e-05	1.15642e-05	1.70908e-05	8.96802e-06	4.43437e-06	1.15884e-05	1.41846e-05	1.26443e-05	1.66064e-05	3.66422e-06	7.42774e-06	1.31287e-05	2.55866e-05	5.97465e-06	0	9.36519e-06	2.89408e-06	0	2.40972e-06	0	2.40972e-06	0	1.86487e-07	8.69434e-07	0	2.40972e-06	0	8.11069e-06	0	0	0	0	0
	22.074		0	2.02653e-05	2.12515e-05	8.69434e-07	2.2506e-05	3.3225e-05	2.65553e-05	2.82942e-05	3.42809e-05	2.14259e-05	1.86311e-05	1.99728e-05	1.33273e-05	4.52156e-06	1.13898e-05	7.42774e-06	1.26443e-05	1.13898e-05	1.01353e-05	2.40972e-06	9.16661e-06	7.42774e-06	3.37844e-06	6.94338e-06	3.66422e-06	2.89408e-06	9.36519e-06	1.44099e-06	8.11069e-06	0	9.56629e-07	0	0	0	0	0	0	0	0	0	0	0	0	0	0	0	0
	22.2543		0	2.62172e-05	2.8207e-05	4.06648e-05	4.91606e-05	4.75089e-05	3.90132e-05	2.57852e-05	3.6107e-05	5.34715e-05	4.577e-05	3.87032e-05	3.26292e-05	2.93501e-05	2.74126e-05	2.5388e-05	1.86311e-05	2.78098e-05	1.00239e-05	1.68922e-05	1.9687e-05	2.44193e-05	6.74479e-06	1.06197e-05	0	1.63958e-06	3.66422e-06	8.11069e-06	1.15884e-05	4.63295e-06	9.65097e-06	1.15521e-06	8.69434e-07	7.62632e-06	0	0	0	0	0	0	0	0	0	0	0	0	0
	22.4346		0	1.23063e-05	1.82581e-05	2.52136e-05	2.64681e-05	2.87785e-05	3.39951e-05	1.86311e-05	3.01202e-05	3.1089e-05	1.38989e-05	1.81467e-05	1.57249e-05	1.64079e-05	1.00239e-05	8.68225e-06	9.45239e-06	1.45818e-05	5.00592e-06	9.73817e-06	1.86487e-07	0	1.44099e-06	2.98128e-06	1.63958e-06	0	1.15884e-05	1.44099e-06	0	3.37844e-06	1.86487e-07	0	0	0	2.40972e-06	0	1.15521e-06	0	0	0	0	0	0	0	0	0	0
	22.6149		0	2.96155e-05	2.69525e-05	2.29904e-05	2.30776e-05	2.80956e-05	5.87123e-05	4.77947e-05	3.38837e-05	4.81677e-05	3.88146e-05	3.37965e-05	2.76984e-05	4.1125e-05	3.1089e-05	2.63567e-05	3.37965e-05	2.25932e-05	1.98856e-05	1.80595e-05	9.93675e-06	4.23578e-06	1.95998e-05	1.7861e-05	8.39647e-06	8.88083e-06	1.06197e-05	6.17323e-06	5.88746e-06	5.40309e-06	0	0	0	0	0	1.92536e-06	0	2.89408e-06	1.06197e-05	0	0	0	0	0	0	0	0
	22.7952		0	2.86119e-05	1.60349e-05	2.12515e-05	1.9314e-05	2.54994e-05	2.2879e-05	2.49036e-05	1.81467e-05	2.91515e-05	1.58363e-05	4.01563e-05	2.16245e-05	1.48676e-05	8.88083e-06	7.9121e-06	1.18742e-05	8.88083e-06	0	6.6576e-06	7.14196e-06	0	0	9.56629e-07	1.44099e-06	8.19788e-06	1.63958e-06	0	0	0	0	9.56629e-07	0	0	0	0	0	0	0	0	0	0	3.85071e-07	0	0	0	0
	22.9755		0	4.07443e-05	3.44795e-05	4.88748e-05	3.30264e-05	4.44283e-05	4.42298e-05	4.75961e-05	3.5424e-05	2.99216e-05	3.40823e-05	3.31136e-05	3.70757e-05	3.13747e-05	3.01202e-05	2.23946e-05	2.46178e-05	2.23946e-05	7.42774e-06	1.9687e-05	1.48676e-05	1.91155e-05	1.3986e-05	3.75142e-06	1.09055e-05	1.33273e-05	4.43437e-06	6.6576e-06	0	8.39647e-06	1.44099e-06	3.66422e-06	1.45818e-05	4.14859e-06	0	0	8.11069e-06	0	0	0	0	0	0	8.69434e-07	6.08604e-06	0	0
	23.1558		0	1.82581e-05	1.4296e-05	1.11041e-05	2.21088e-05	2.13387e-05	1.81467e-05	1.73766e-05	1.38989e-05	1.68922e-05	1.7178e-05	1.67808e-05	2.58723e-05	2.41335e-05	1.3986e-05	1.98856e-05	1.4669e-05	5.68887e-06	1.04211e-05	4.91873e-06	1.41846e-05	1.24458e-05	0	1.16756e-05	6.85618e-06	9.56629e-07	5.88746e-06	5.40309e-06	6.6576e-06	0	7.9121e-06	1.15521e-06	0	0	0	4.14859e-06	0	0	0	0	0	0	0	0	0	0	0
	23.3361		0	2.20439e-05	1.82581e-05	2.32761e-05	2.57852e-05	3.44795e-05	4.27767e-05	1.98856e-05	4.17207e-05	2.93501e-05	2.14259e-05	2.25932e-05	1.27315e-05	1.76624e-05	1.4669e-05	1.68922e-05	1.43832e-05	6.94338e-06	3.46564e-06	6.6576e-06	1.86487e-07	1.16756e-05	8.88083e-06	5.11731e-06	4.91873e-06	3.66422e-06	1.63958e-06	0	7.82491e-06	0	0	0	0	2.40972e-06	0	6.7085e-07	0	0	1.15521e-06	0	0	0	0	0	0	0	0
	23.5164		0	2.78369e-05	3.87274e-05	4.69374e-05	3.39951e-05	3.47653e-05	3.83302e-05	3.6107e-05	3.97833e-05	4.577e-05	5.07881e-05	5.12724e-05	2.5388e-05	3.06918e-05	2.92387e-05	1.9687e-05	2.44193e-05	2.66425e-05	1.64079e-05	1.95998e-05	1.90283e-05	6.17323e-06	1.28429e-05	3.37844e-06	3.66422e-06	6.7085e-07	6.17323e-06	1.15521e-06	0	7.42774e-06	6.7085e-07	4.91873e-06	1.15521e-06	7.62632e-06	0	2.12394e-06	0	1.63958e-06	0	0	0	0	0	2.89408e-06	0	0	0
	23.6967		0	2.38225e-05	2.52136e-05	1.33273e-05	2.67539e-05	2.27918e-05	2.27918e-05	2.82942e-05	3.42809e-05	4.24909e-05	2.60709e-05	1.64079e-05	1.51534e-05	1.11041e-05	1.03339e-05	8.08649e-06	1.51534e-05	1.01353e-05	3.17986e-06	7.9121e-06	1.216e-05	4.72014e-06	8.11069e-06	0	0	0	6.17323e-06	5.68887e-06	1.92536e-06	0	3.85071e-07	2.40972e-06	0	0	0	3.37844e-06	0	0	0	0	2.6083e-06	0	0	0	0	0	0
	23.877		0	0	1.77738e-05	2.99458e-05	1.83453e-05	3.49639e-05	2.73254e-05	2.65553e-05	1.07069e-05	2.78098e-05	2.51022e-05	1.216e-05	1.36131e-05	2.51894e-05	1.4669e-05	1.216e-05	1.31287e-05	1.04211e-05	1.26443e-05	7.42774e-06	8.59505e-06	1.64079e-05	1.04211e-05	0	3.75142e-06	6.17323e-06	0	5.68887e-06	1.15521e-06	2.89408e-06	0	0	0	0	0	0	0	0	0	4.14859e-06	0	0	8.69434e-07	0	0	0	0
	24.0573		0	3.17816e-05	2.5015e-05	2.42449e-05	4.06648e-05	3.08032e-05	5.19554e-05	3.88146e-05	4.28639e-05	5.93952e-05	3.33994e-05	4.35468e-05	4.55715e-05	2.94373e-05	2.7897e-05	3.33994e-05	1.94012e-05	2.93501e-05	1.28187e-05	2.46178e-05	8.96802e-06	1.75752e-05	1.01353e-05	1.37875e-05	3.37844e-06	8.88083e-06	1.58363e-05	1.16756e-05	1.01353e-05	4.23578e-06	9.53958e-06	3.85071e-07	0	2.40972e-06	2.6083e-06	3.85071e-07	9.56629e-07	0	4.34717e-06	0	0	0	0	8.69434e-07	0	0	0
	24.2376		0	1.13026e-05	2.12515e-05	3.12003e-05	3.71871e-05	3.60198e-05	3.2542e-05	2.13387e-05	2.56738e-05	2.01714e-05	3.03188e-05	5.68887e-06	1.47562e-05	1.40974e-05	2.91515e-05	1.22472e-05	3.46564e-06	1.53519e-05	1.17628e-05	1.66936e-05	3.17986e-06	1.68922e-05	3.17986e-06	4.43437e-06	6.17323e-06	9.56629e-07	0	8.88083e-06	1.23586e-05	0	0	2.40972e-06	0	8.59505e-06	0	0	0	0	0	2.89408e-06	0	0	0	0	0	0	0
	24.4178		0	1.74831e-05	2.59837e-05	1.6805e-05	1.75752e-05	3.37094e-05	2.05685e-05	3.17719e-05	4.23795e-05	2.63567e-05	2.41335e-05	1.35017e-05	2.83814e-05	1.04211e-05	1.98856e-05	1.43832e-05	2.19974e-05	1.94012e-05	1.24458e-05	1.44099e-06	4.34717e-06	1.26443e-05	2.6955e-06	8.19788e-06	6.17323e-06	2.6955e-06	0	6.7085e-07	0	3.85071e-07	8.19788e-06	1.15521e-06	2.12394e-06	0	4.14859e-06	1.63958e-06	0	0	0	0	0	1.63958e-06	0	0	0	0	0
	24.5981		0	2.72208e-05	2.2506e-05	2.8207e-05	1.95998e-05	2.53008e-05	3.17719e-05	2.25932e-05	2.7897e-05	2.41335e-05	2.14259e-05	2.16245e-05	1.51534e-05	1.29301e-05	7.71352e-06	8.11069e-06	1.216e-05	9.16661e-06	7.71352e-06	4.91873e-06	1.92536e-06	3.17986e-06	6.45901e-06	2.6955e-06	0	2.89408e-06	0	1.86487e-07	7.14196e-06	0	3.66422e-06	0	0	0	0	0	7.14196e-06	0	0	0	3.86281e-06	0	0	0	0	0	0
	24.7784		0	5.35078e-06	2.77226e-05	1.03339e-05	3.27406e-05	2.80956e-05	2.78098e-05	2.80956e-05	3.97833e-05	2.91515e-05	2.86671e-05	1.32159e-05	2.09415e-05	2.23946e-05	1.62093e-05	1.50662e-05	1.83453e-05	2.2879e-05	9.45239e-06	4.72014e-06	1.13898e-05	1.07069e-05	1.26443e-05	6.7085e-07	0	0	3.86281e-06	0	3.95e-06	2.89408e-06	7.62632e-06	6.37182e-06	2.89408e-06	4.91873e-06	0	0	0	0	0	0	2.12394e-06	0	0	0	0	0	0
	24.9587		0	2.266e-05	3.49639e-05	2.80084e-05	3.94975e-05	4.12364e-05	4.11492e-05	5.28127e-05	4.98193e-05	5.30113e-05	3.92989e-05	4.16094e-05	2.79842e-05	3.43681e-05	2.90643e-05	1.92027e-05	2.62453e-05	2.66425e-05	2.83814e-05	2.26804e-05	2.2879e-05	1.98856e-05	2.49691e-06	1.43832e-05	1.83453e-05	1.02225e-05	1.86487e-07	8.59505e-06	1.11913e-05	4.63295e-06	0	3.95e-06	6.94338e-06	0	0	3.85071e-07	0	2.40972e-06	0	0	0	2.89408e-06	4.63295e-06	2.89408e-06	0	0	0
	25.139		0	1.6867e-05	2.99458e-05	1.55505e-05	2.65553e-05	3.54482e-05	4.45155e-05	2.90643e-05	2.35619e-05	1.48676e-05	5.20451e-06	2.46178e-05	5.68887e-06	2.51894e-05	1.52406e-05	2.11401e-05	1.49548e-05	6.6576e-06	4.91873e-06	1.76624e-05	1.89169e-05	4.63295e-06	3.95e-06	4.72265e-07	1.03339e-05	8.39647e-06	1.92536e-06	5.88746e-06	0	0	0	3.85071e-07	1.15521e-06	1.92536e-06	0	0	0	0	0	0	0	2.89408e-06	0	1.15521e-06	0	0	0
	25.3193		0	1.78706e-05	1.47804e-05	2.59837e-05	1.9314e-05	2.93501e-05	2.49036e-05	2.7524e-05	3.1089e-05	1.98856e-05	3.08904e-05	2.44193e-05	2.40221e-05	9.93675e-06	1.30173e-05	9.53958e-06	1.11913e-05	1.24458e-05	9.16661e-06	5.68887e-06	8.68225e-06	7.14196e-06	3.17986e-06	0	0	0	1.86487e-07	4.91873e-06	6.94338e-06	2.21113e-06	0	4.91873e-06	0	0	0	1.86487e-07	0	2.40972e-06	0	0	2.40972e-06	0	0	0	0	0	0
	25.4996		0	1.13026e-05	4.63295e-06	2.42449e-05	3.27406e-05	2.33633e-05	3.51382e-05	3.47653e-05	3.11761e-05	3.41695e-05	3.28278e-05	2.04572e-05	1.54391e-05	2.037e-05	1.62093e-05	1.42718e-05	2.037e-05	7.42774e-06	6.26043e-06	1.38989e-05	1.16756e-05	0	4.63295e-06	1.44099e-06	6.37182e-06	0	1.86487e-07	1.44099e-06	4.91873e-06	3.95e-06	4.91873e-06	0	0	8.11069e-06	0	2.89408e-06	6.7085e-07	0	0	1.63958e-06	0	0	0	0	0	0	0
	25.6799		0	2.38225e-05	3.46781e-05	2.72382e-05	1.80595e-05	4.22051e-05	4.24909e-05	2.73254e-05	2.2196e-05	3.2915e-05	4.30624e-05	8.19788e-06	1.09927e-05	2.44193e-05	1.24458e-05	2.10287e-05	1.216e-05	1.72677e-06	1.53519e-05	6.45901e-06	1.04211e-05	1.40974e-05	1.24241e-06	1.44099e-06	6.7085e-07	9.45239e-06	3.95e-06	8.19788e-06	0	1.92536e-06	0	0	4.63295e-06	0	0	3.86281e-06	0	0	0	1.63958e-06	0	0	2.40972e-06	0	0	0	0
	25.8602		0	1.23063e-05	2.2506e-05	2.37605e-05	2.95487e-05	3.08032e-05	3.06046e-05	2.25932e-05	3.13747e-05	4.22923e-05	2.99216e-05	3.06046e-05	3.46564e-06	8.39647e-06	1.87183e-05	1.73766e-05	9.73817e-06	3.95e-06	2.98128e-06	1.51534e-05	1.44099e-06	1.24458e-05	3.37844e-06	1.7178e-05	9.56629e-07	7.34055e-06	0	4.43437e-06	6.7085e-07	2.6955e-06	5.88746e-06	1.44099e-06	4.34717e-06	7.71352e-06	1.44099e-06	0	1.44099e-06	0	0	0	0	0	0	0	0	0	0
	26.0405		0	1.74831e-05	2.59837e-05	3.02316e-05	3.62184e-05	2.87785e-05	2.35619e-05	4.42298e-05	3.38837e-05	2.2569e-05	2.16245e-05	2.21088e-05	2.56738e-05	2.45065e-05	1.7178e-05	8.68225e-06	2.36491e-05	1.53519e-05	1.59235e-05	6.45901e-06	1.23586e-05	2.6955e-06	9.73817e-06	5.40309e-06	3.75142e-06	9.36519e-06	6.17323e-06	9.56629e-07	0	0	0	4.63295e-06	0	0	0	3.37844e-06	1.86487e-07	0	0	0	0	0	0	0	0	0	0
	26.2208		0	8.52046e-06	2.59837e-05	3.44795e-05	3.54482e-05	3.2542e-05	1.68922e-05	3.28278e-05	3.24307e-05	2.42207e-05	2.11401e-05	2.31648e-05	2.42207e-05	1.74638e-05	1.38989e-05	2.11401e-05	1.99728e-05	1.00239e-05	1.74638e-05	7.42774e-06	4.14859e-06	4.14859e-06	7.9121e-06	9.36519e-06	1.16756e-05	2.40972e-06	6.94338e-06	4.43437e-06	6.7085e-07	1.63958e-06	4.63295e-06	5.00592e-06	5.88746e-06	0	2.49691e-06	0	1.24241e-06	0	0	6.7085e-07	0	0	0	3.85071e-07	0	0	0
	26.4011		0	1.19188e-05	2.7524e-05	2.72382e-05	2.67539e-05	3.47653e-05	1.81467e-05	2.92629e-05	3.90132e-05	1.9314e-05	2.7897e-05	3.42567e-05	1.61221e-05	3.68771e-05	2.09415e-05	1.74638e-05	1.216e-05	1.44704e-05	1.59235e-05	1.41846e-05	1.61221e-05	1.216e-05	4.72014e-06	3.37844e-06	5.88746e-06	5.11731e-06	4.91873e-06	1.33273e-05	3.17986e-06	0	1.15521e-06	0	0	0	1.92536e-06	0	3.66422e-06	5.11731e-06	6.6576e-06	0	0	0	1.63958e-06	0	0	0	0
	26.5814		0	8.52046e-06	1.25572e-05	1.95126e-05	2.7524e-05	2.10529e-05	3.17719e-05	3.23435e-05	3.73615e-05	3.44553e-05	2.14259e-05	3.7933e-05	2.66425e-05	2.84686e-05	1.59235e-05	2.82942e-05	1.7178e-05	7.22916e-06	1.27315e-05	3.46564e-06	6.17323e-06	6.45901e-06	5.97465e-06	1.41846e-05	2.98128e-06	0	9.56629e-07	7.9121e-06	6.6576e-06	7.62632e-06	4.43437e-06	3.17986e-06	6.7085e-07	0	3.85071e-07	0	0	0	1.92536e-06	0	0	0	0	0	3.37844e-06	0	0
	26.7617		0	9.91155e-06	7.82491e-06	1.95126e-05	2.05685e-05	3.44795e-05	2.2506e-05	3.72743e-05	2.68411e-05	3.02074e-05	2.2879e-05	2.16245e-05	1.89169e-05	1.9687e-05	1.62965e-05	1.7861e-05	1.11913e-05	4.23578e-06	1.68922e-05	1.02225e-05	7.22916e-06	9.56629e-07	3.17986e-06	8.96802e-06	5.40309e-06	1.36131e-05	0	3.66422e-06	1.86487e-07	0	1.15521e-06	0	1.20728e-05	1.23586e-05	0	1.63207e-05	0	2.12394e-06	0	1.15521e-06	0	0	0	0	0	0	0
	26.942		0	2.44386e-05	2.77226e-05	2.59837e-05	2.37605e-05	3.94975e-05	1.26443e-05	2.61581e-05	2.51894e-05	4.1125e-05	2.43079e-05	2.85799e-05	2.69283e-05	0	2.31648e-05	1.70908e-05	2.61581e-05	1.00239e-05	1.18742e-05	8.68225e-06	1.36131e-05	1.11913e-05	1.59235e-05	2.89408e-06	7.9121e-06	6.6576e-06	7.14196e-06	1.70908e-05	3.86281e-06	6.6576e-06	8.19788e-06	1.86487e-07	2.12394e-06	3.86281e-06	1.86487e-07	0	0	0	0	0	0	0	0	0	0	0	0
	27.1223		0	1.88742e-05	1.55505e-05	1.03339e-05	3.0716e-05	3.35108e-05	2.43321e-05	3.0406e-05	3.19463e-05	2.17117e-05	1.43832e-05	1.82339e-05	1.13898e-05	2.7214e-05	1.92027e-05	2.26804e-05	1.51534e-05	1.17628e-05	6.94338e-06	5.20451e-06	1.86487e-07	1.24458e-05	2.21113e-06	2.21113e-06	5.77607e-06	0	1.02225e-05	2.98128e-06	4.63295e-06	0	7.9121e-06	0	8.88083e-06	7.62632e-06	0	0	0	0	0	0	0	0	0	0	0	0	0
	27.3026		0	2.62172e-05	2.84927e-05	2.02828e-05	2.48164e-05	2.93501e-05	2.23074e-05	2.63567e-05	2.61581e-05	3.01202e-05	2.84686e-05	1.79481e-05	1.30173e-05	2.15131e-05	2.96359e-05	2.79842e-05	1.47562e-05	1.24458e-05	1.91155e-05	1.52819e-06	1.1477e-05	1.33273e-05	1.31287e-05	1.09927e-05	1.24458e-05	1.09055e-05	3.95e-06	5.20451e-06	2.40972e-06	5.40309e-06	1.11913e-05	7.14196e-06	4.91873e-06	4.43437e-06	0	0	1.15521e-06	2.6083e-06	0	0	0	0	0	6.7085e-07	0	0	0
	27.4829		0	1.64795e-05	2.99458e-05	2.20216e-05	2.62695e-05	2.7524e-05	1.64079e-05	4.22923e-05	4.16094e-05	2.2879e-05	2.23946e-05	4.20937e-05	1.43832e-05	1.89169e-05	2.74998e-05	1.54391e-05	1.55263e-05	2.11159e-05	2.16245e-05	5.20451e-06	7.51493e-06	1.70908e-05	1.16756e-05	6.37182e-06	1.15521e-06	1.216e-05	1.06197e-05	7.14196e-06	5.68887e-06	3.17986e-06	9.65097e-06	3.17986e-06	0	5.88746e-06	0	1.72677e-06	6.7085e-07	0	0	0	0	0	0	6.7085e-07	1.15521e-06	0	0
	27.6632		0	1.09152e-05	2.12394e-06	6.08604e-06	7.82491e-06	4.91873e-06	0	1.36131e-05	9.65097e-06	6.94338e-06	2.19102e-05	1.35017e-05	4.72265e-07	0	0	7.80071e-06	3.66422e-06	5.5946e-07	3.46564e-06	3.17986e-06	0	1.28429e-05	1.63958e-06	2.6955e-06	1.92536e-06	0	0	0	0	0	0	0	0	0	0	0	0	0	0	0	0	0	0	0	0	0	0
	27.8435		0	2.02653e-05	2.12515e-05	3.46781e-05	2.95487e-05	3.2542e-05	1.86311e-05	2.68411e-05	3.47411e-05	3.3288e-05	3.90132e-05	2.49036e-05	2.19102e-05	2.25932e-05	1.52406e-05	3.20577e-05	1.61221e-05	1.07069e-05	1.91155e-05	2.49691e-06	7.9121e-06	7.51493e-06	7.71352e-06	1.09927e-05	1.16756e-05	0	1.04211e-05	7.14196e-06	9.56629e-07	0	4.91873e-06	4.72014e-06	3.37844e-06	1.63958e-06	0	3.37844e-06	0	0	0	0	3.85071e-07	0	1.92536e-06	0	0	0	0
	28.0238		0	1.74831e-05	1.95126e-05	2.67539e-05	2.80084e-05	3.35108e-05	3.3598e-05	4.50871e-05	4.09264e-05	3.28036e-05	4.21809e-05	2.17117e-05	3.18349e-05	3.19463e-05	1.92027e-05	7.71352e-06	1.19614e-05	1.89169e-05	1.5042e-05	1.74638e-05	1.216e-05	1.02225e-05	9.56629e-07	1.92536e-06	8.19788e-06	1.63958e-06	7.14196e-06	8.19788e-06	4.72014e-06	1.92536e-06	0	4.91873e-06	0	4.14859e-06	0	0	3.85071e-07	0	0	4.72265e-07	0	0	0	0	0	0	0
	28.204		0	2.40511e-05	1.6805e-05	2.86913e-05	2.2506e-05	3.8243e-05	3.33122e-05	3.35108e-05	3.59956e-05	3.30022e-05	3.11761e-05	2.04572e-05	1.7178e-05	2.49036e-05	1.92898e-05	9.341e-06	9.84956e-06	8.96802e-06	2.40221e-05	1.07069e-05	9.45239e-06	1.2533e-05	8.39647e-06	6.85618e-06	3.17986e-06	3.66422e-06	1.72677e-06	9.65097e-06	8.88083e-06	2.6955e-06	0	4.34717e-06	2.89408e-06	3.85071e-07	2.6083e-06	2.12394e-06	0	0	0	0	0	0	0	1.15521e-06	0	0	0
	28.3843		0	2.76083e-05	3.3225e-05	3.52496e-05	3.15733e-05	2.78098e-05	3.51382e-05	2.86671e-05	2.07429e-05	3.14619e-05	3.14619e-05	3.43681e-05	2.39349e-05	3.18349e-05	2.2879e-05	2.13145e-05	2.2879e-05	1.95756e-05	2.56738e-05	2.037e-05	2.19102e-05	1.2533e-05	1.02225e-05	1.72652e-05	1.09055e-05	8.88083e-06	1.09055e-05	7.42774e-06	1.01353e-05	9.16661e-06	0	1.44099e-06	0	4.72265e-07	0	0	0	0	0	0	0	0	0	3.85071e-07	3.37844e-06	0	0
	28.5646		0	2.79721e-06	3.86281e-06	1.20728e-05	1.45818e-05	4.63295e-06	1.7861e-05	7.9121e-06	8.19788e-06	1.216e-05	1.11913e-05	1.87183e-05	4.52156e-06	5.20451e-06	0	8.96802e-06	0	0	0	0	0	0	0	0	0	0	0	0	0	0	0	1.92536e-06	0	0	0	0	0	0	0	0	0	0	0	0	0	0	0
	28.7449		0	1.50884e-05	3.39079e-05	3.84416e-05	1.85439e-05	4.25781e-05	1.81467e-05	3.01202e-05	2.84686e-05	2.74998e-05	2.49908e-05	1.81225e-05	2.86671e-05	2.90401e-05	2.40221e-05	1.82339e-05	2.09415e-05	1.92027e-05	1.81467e-05	1.29301e-05	2.78269e-06	1.60107e-05	1.37875e-05	8.68225e-06	4.91873e-06	3.86281e-06	5.88746e-06	1.37003e-05	1.92536e-06	0	0	0	6.7085e-07	0	0	0	0	3.17986e-06	0	8.88083e-06	7.62632e-06	0	0	0	0	0	0
	28.9252		0	2.62172e-05	1.95126e-05	3.74729e-05	3.27406e-05	3.72743e-05	5.27255e-05	4.40312e-05	4.18951e-05	4.6143e-05	3.49397e-05	2.12273e-05	2.74998e-05	2.32519e-05	2.006e-05	1.64951e-05	2.49036e-05	2.34505e-05	2.78269e-06	2.62453e-05	1.94884e-05	1.82339e-05	4.72014e-06	8.39647e-06	1.31287e-05	0	1.97984e-05	7.03057e-06	8.28508e-06	0	4.91873e-06	4.43437e-06	3.85071e-07	5.97465e-06	4.14859e-06	1.86487e-07	0	6.7085e-07	3.37844e-06	0	3.86281e-06	0	0	0	0	0	0
	29.1055		0	2.54422e-05	4.71359e-05	4.75089e-05	3.92989e-05	4.04662e-05	5.42658e-05	5.10738e-05	2.63325e-05	2.4705e-05	4.09264e-05	3.87032e-05	1.92898e-05	3.14619e-05	1.48434e-05	1.53277e-05	2.08301e-05	2.21088e-05	2.24818e-05	6.45901e-06	1.66064e-05	1.67808e-05	7.42774e-06	0	7.62632e-06	4.23578e-06	7.9993e-06	7.9121e-06	9.93675e-06	8.19788e-06	0	0	3.66422e-06	3.85071e-07	4.14859e-06	0	0	0	0	7.82491e-06	4.34717e-06	0	0	0	0	0	0
	29.2858		0	1.13026e-05	6.85618e-06	5.11731e-06	2.27918e-05	3.17986e-06	8.39647e-06	1.04211e-05	7.42774e-06	1.7178e-05	7.22916e-06	8.57086e-06	1.73524e-05	5.00592e-06	1.09927e-05	2.49691e-06	1.44099e-06	7.22916e-06	8.19788e-06	9.56629e-07	3.46564e-06	0	4.14859e-06	0	0	0	3.46564e-06	0	1.24241e-06	4.72265e-07	2.40972e-06	0	0	0	4.43437e-06	1.86487e-07	0	0	0	0	0	0	0	0	0	0	0
	29.4661		0	2.62172e-05	2.07671e-05	3.37094e-05	3.2542e-05	6.17056e-05	3.96719e-05	3.42567e-05	3.55112e-05	3.78216e-05	2.27676e-05	4.26411e-05	2.60467e-05	2.45936e-05	2.35377e-05	1.69794e-05	2.37363e-05	9.2538e-06	1.3986e-05	1.76624e-05	1.2533e-05	2.26804e-05	1.87183e-05	6.94338e-06	1.79481e-05	3.46564e-06	8.48366e-06	2.6955e-06	4.72014e-06	4.43437e-06	1.36131e-05	2.98128e-06	3.66422e-06	1.15521e-06	4.14859e-06	3.86281e-06	0	0	0	0	0	4.72014e-06	0	0	0	0	0
	29.6464		0	3.93532e-05	2.07671e-05	4.02677e-05	4.56828e-05	3.3598e-05	4.41184e-05	3.20335e-05	3.91875e-05	4.42928e-05	3.43439e-05	1.98614e-05	2.16003e-05	2.84686e-05	2.45936e-05	2.2879e-05	9.82536e-06	1.99728e-05	1.53277e-05	2.01714e-05	1.99728e-05	2.47922e-05	1.4359e-05	8.19788e-06	9.56629e-07	8.39647e-06	6.45901e-06	3.17986e-06	1.09055e-05	0	0	7.51493e-06	3.37844e-06	6.7085e-07	1.44099e-06	0	1.15521e-06	0	0	0	0	0	2.40972e-06	3.85071e-07	0	0	0
	29.8267		0	8.74908e-06	8.88083e-06	2.54994e-05	2.27918e-05	1.15884e-05	2.46178e-05	1.04211e-05	1.66936e-05	2.39349e-05	1.12785e-05	5.88746e-06	7.03057e-06	9.73817e-06	7.71352e-06	6.45901e-06	1.09927e-05	5.00592e-06	1.67808e-05	9.65097e-06	2.40972e-06	0	0	4.72014e-06	0	0	0	0	1.72677e-06	0	0	0	0	0	0	0	0	0	0	0	1.44099e-06	0	0	0	0	0	0
	30.007		0	2.12689e-05	2.67539e-05	4.86762e-05	4.30624e-05	4.14108e-05	5.24155e-05	4.01563e-05	3.57098e-05	4.19823e-05	3.0096e-05	3.5487e-05	1.36761e-05	3.12391e-05	1.65823e-05	2.87543e-05	2.45065e-05	1.13656e-05	1.63837e-05	1.09927e-05	1.24458e-05	1.55263e-05	1.07069e-05	5.2917e-06	7.9993e-06	2.09974e-06	2.49691e-06	2.01255e-06	7.58044e-07	1.24241e-06	2.78269e-06	0	1.92536e-06	9.36519e-06	2.40972e-06	6.17323e-06	0	3.37844e-06	0	0	4.63295e-06	0	0	0	0	0	0
	30.1873		0	3.10066e-05	3.84416e-05	6.21028e-05	3.8243e-05	4.4317e-05	5.29871e-05	4.82549e-05	4.3697e-05	3.33752e-05	2.83572e-05	3.56856e-05	2.27434e-05	3.94733e-05	2.13145e-05	1.86941e-05	2.17747e-05	1.58993e-05	6.74479e-06	1.9377e-05	1.82339e-05	1.23344e-05	9.73817e-06	2.01255e-06	1.44704e-05	0	2.01255e-06	2.73681e-07	0	6.45901e-06	0	5.97465e-06	2.98128e-06	1.19614e-05	0	1.92536e-06	0	0	0	0	2.6083e-06	0	0	0	0	0	0
	30.3676		0	1.01402e-05	1.38117e-05	7.34055e-06	2.87785e-05	1.1477e-05	1.90041e-05	2.02586e-05	2.2196e-05	2.28548e-05	2.33391e-05	2.0433e-05	1.27315e-05	1.32159e-05	1.17628e-05	1.32159e-05	2.49691e-06	5.00592e-06	6.45901e-06	5.20451e-06	6.06184e-06	1.72677e-06	9.56629e-07	2.73681e-07	0	0	0	0	1.86487e-07	0	0	0	0	0	0	0	0	0	0	0	0	0	0	0	0	0	0
	30.5479		0	4.07443e-05	4.01805e-05	4.26895e-05	4.62544e-05	6.61521e-05	3.57098e-05	5.17326e-05	6.29118e-05	3.40581e-05	3.67415e-05	2.17747e-05	3.53998e-05	3.0779e-05	2.63083e-05	1.86941e-05	3.01832e-05	1.81225e-05	1.24216e-05	6.26043e-06	1.66936e-05	6.54621e-06	9.2538e-06	0	6.6576e-06	4.23578e-06	1.02225e-05	4.72265e-07	8.39647e-06	1.34145e-05	3.55283e-06	7.71352e-06	6.7085e-07	5.40309e-06	4.80734e-06	2.12394e-06	0	0	0	0	0	1.63958e-06	1.92536e-06	0	0	0	0
	30.7282		0	2.56859e-06	2.07671e-05	1.48676e-05	2.60709e-05	1.69794e-05	2.10287e-05	2.97231e-05	2.51894e-05	6.83199e-06	1.40732e-05	2.35377e-05	1.05955e-05	1.47562e-05	3.44144e-06	6.54621e-06	0	1.22472e-05	2.78269e-06	0	0	1.01353e-05	0	2.6955e-06	0	9.56629e-07	4.72014e-06	2.6955e-06	2.21113e-06	0	0	0	0	1.72677e-06	0	0	0	0	0	0	3.86281e-06	0	0	0	0	0	0
	30.9085		0	4.73122e-05	4.81919e-05	6.4699e-05	4.18951e-05	5.56075e-05	5.82909e-05	4.3324e-05	5.98312e-05	5.77193e-05	5.19942e-05	3.65429e-05	3.12391e-05	2.5451e-05	2.57368e-05	2.92145e-05	2.5078e-05	1.44462e-05	1.7551e-05	1.77254e-05	1.64079e-05	1.05083e-05	8.08649e-06	6.45901e-06	7.31635e-06	1.24241e-06	1.35017e-05	4.52156e-06	7.9121e-06	1.01353e-05	1.29301e-05	4.12439e-06	4.23578e-06	7.42774e-06	8.68225e-06	0	3.66422e-06	0	0	0	0	0	0	0	0	0	0
	31.0888		0	2.64458e-05	2.84927e-05	6.98284e-05	5.13596e-05	4.54601e-05	6.63265e-05	4.88506e-05	4.16724e-05	7.12089e-05	3.75117e-05	4.79449e-05	3.26922e-05	1.50178e-05	3.81074e-05	2.23462e-05	2.19732e-05	1.22472e-05	2.08059e-05	1.64951e-05	2.17989e-05	1.84083e-05	1.67808e-05	1.32159e-05	9.341e-06	3.55283e-06	1.72677e-06	1.37003e-05	1.09927e-05	4.91873e-06	0	1.81397e-06	2.78269e-06	1.86487e-07	0	0	0	0	0	0	0	0	0	0	0	0	0
	31.2691		0	1.33099e-05	2.35619e-05	2.67539e-05	2.96359e-05	3.59084e-05	3.46539e-05	1.82339e-05	1.94884e-05	1.03969e-05	2.02586e-05	1.87183e-05	1.33031e-05	1.30173e-05	9.62678e-06	2.01255e-06	1.07069e-05	6.74479e-06	4.72014e-06	1.24241e-06	5.49029e-06	1.15521e-06	5.49029e-06	0	0	7.58044e-07	0	0	0	0	0	0	0	5.88746e-06	0	0	0	0	0	0	0	3.85071e-07	0	0	0	0	0
	31.4494		0	3.0003e-05	5.1098e-05	4.79933e-05	6.90583e-05	7.04872e-05	5.64648e-05	5.63534e-05	5.09383e-05	4.55231e-05	2.63955e-05	4.57217e-05	3.83932e-05	3.50269e-05	3.6233e-05	2.20846e-05	3.09534e-05	1.73524e-05	1.52164e-05	1.71538e-05	1.16514e-05	1.35889e-05	8.57086e-06	7.9751e-06	6.34762e-06	2.01714e-05	1.85197e-05	8.96802e-06	1.92027e-05	2.98128e-06	1.92536e-06	1.31287e-05	3.06847e-06	0	4.91873e-06	0	2.12394e-06	3.37844e-06	1.72677e-06	0	5.00592e-06	0	0	0	0	0	0
	31.6297		0	1.74831e-05	2.5015e-05	2.18231e-05	1.91155e-05	1.64079e-05	2.90401e-05	2.44193e-05	1.56135e-05	2.36249e-05	8.19788e-06	1.23344e-05	1.07069e-05	2.27676e-05	3.83861e-06	1.10799e-05	4.0372e-06	0	1.54391e-05	7.51493e-06	3.06847e-06	0	3.46564e-06	0	0	9.56629e-07	1.92536e-06	0	1.44099e-06	0	0	0	0	0	0	0	0	0	0	0	0	0	0	0	0	0	0
	31.81		0	3.23977e-05	5.08995e-05	4.74217e-05	5.30985e-05	6.35317e-05	5.61791e-05	3.99577e-05	5.68378e-05	5.48762e-05	6.34833e-05	3.33752e-05	3.77975e-05	3.81946e-05	3.09534e-05	2.63083e-05	2.44823e-05	2.62211e-05	1.98614e-05	1.65823e-05	1.58121e-05	3.55283e-06	1.62965e-05	1.11671e-05	3.95e-06	6.54621e-06	1.15521e-06	1.32159e-05	2.49691e-06	7.03057e-06	5.49029e-06	1.27315e-05	2.01255e-06	3.95e-06	9.56629e-07	9.93675e-06	0	0	0	0	0	0	0	0	0	0	0
	31.9902		0	1.11438e-05	1.38117e-05	1.90283e-05	1.40974e-05	2.13387e-05	2.7214e-05	3.01202e-05	1.99728e-05	2.02586e-05	2.33391e-05	1.88055e-05	1.33903e-05	1.53277e-05	5.00592e-06	2.86989e-06	7.71352e-06	5.49029e-06	4.91873e-06	1.35017e-05	1.04382e-06	0	1.44099e-06	2.98128e-06	4.23578e-06	6.7085e-07	0	0	3.17986e-06	1.63958e-06	0	3.17986e-06	0	0	0	0	4.72265e-07	0	0	0	0	0	0	0	0	0	0
	32.1705		0	4.13604e-05	6.35559e-05	5.02165e-05	3.06046e-05	6.9717e-05	4.53729e-05	6.65009e-05	4.74847e-05	4.72861e-05	4.82307e-05	3.94491e-05	3.8989e-05	3.41453e-05	1.38747e-05	2.76742e-05	2.49666e-05	2.26562e-05	1.70666e-05	1.00239e-05	1.74396e-05	1.35889e-05	1.35017e-05	2.42207e-05	1.10799e-05	7.51493e-06	6.74479e-06	2.49691e-06	4.80734e-06	0	0	0	3.46564e-06	3.17986e-06	4.52156e-06	0	9.56629e-07	0	0	0	0	0	0	0	0	0	0
	32.3508		0	1.29224e-05	3.49639e-05	1.97984e-05	3.03188e-05	3.2915e-05	2.49036e-05	2.2196e-05	2.006e-05	3.32008e-05	7.31635e-06	2.30534e-05	6.34762e-06	1.17628e-05	1.03097e-05	9.05522e-06	1.52819e-06	6.37182e-06	1.09927e-05	4.32298e-06	8.48366e-06	2.98128e-06	0	0	3.95e-06	0	4.72265e-07	0	0	0	0	2.40972e-06	3.46564e-06	0	0	0	0	0	0	0	0	0	0	0	0	0	0
	32.5311		0	3.75746e-05	4.33724e-05	3.52496e-05	5.97682e-05	5.92596e-05	5.16212e-05	5.19312e-05	5.05653e-05	4.83662e-05	3.35738e-05	2.67055e-05	3.24065e-05	3.43439e-05	4.23553e-05	1.84083e-05	2.56496e-05	2.42207e-05	2.02586e-05	1.21358e-05	1.13656e-05	2.006e-05	8.96802e-06	8.96802e-06	2.98128e-06	1.88055e-05	1.69794e-05	9.73817e-06	4.23578e-06	6.6576e-06	1.72677e-06	0	0	1.72677e-06	2.49691e-06	0	1.44099e-06	0	0	0	0	0	1.63958e-06	0	0	0	0
	32.7114		0	1.01402e-05	1.13026e-05	2.10529e-05	3.12875e-05	1.83453e-05	2.4705e-05	1.68922e-05	1.90116e-06	9.53958e-06	2.31406e-05	2.36491e-05	1.42718e-05	1.78368e-05	0	1.05955e-05	7.22916e-06	5.00592e-06	4.72014e-06	0	0	0	0	0	0	2.78269e-06	0	0	0	0	0	0	0	0	0	0	0	0	0	0	0	0	0	0	0	0	0
	32.8917		0	2.66047e-05	1.60349e-05	1.75752e-05	2.08543e-05	1.26443e-05	1.77496e-05	2.02586e-05	2.42837e-05	9.45239e-06	1.6868e-05	2.01714e-05	4.52156e-06	9.71397e-06	1.95756e-05	1.52406e-05	6.26043e-06	5.49029e-06	1.72677e-06	2.98128e-06	0	1.29301e-05	3.95e-06	0	4.72265e-07	4.72265e-07	1.92536e-06	0	3.17986e-06	0	0	0	0	0	0	0	0	0	0	0	0	0	0	0	0	0	0
	33.072		0	1.6092e-05	4.24037e-05	4.88748e-05	5.07009e-05	5.13596e-05	5.84023e-05	5.23283e-05	3.74487e-05	5.01923e-05	3.5487e-05	3.95605e-05	2.27676e-05	2.48794e-05	3.14377e-05	4.00449e-05	2.08301e-05	2.22832e-05	2.19102e-05	1.60979e-05	2.34505e-05	1.82339e-05	1.60979e-05	0	9.53958e-06	1.27315e-05	8.68225e-06	0	6.7085e-07	1.12785e-05	1.36131e-05	0	4.72265e-07	7.9121e-06	0	0	0	0	0	0	0	0	0	3.85071e-07	0	0	0
	33.2523		0	9.91155e-06	1.30415e-05	1.6805e-05	1.31287e-05	1.9687e-05	2.01714e-05	2.59595e-05	2.05444e-05	2.29833e-06	1.23344e-05	7.9993e-06	1.60979e-05	8.37227e-06	8.96802e-06	1.2533e-05	1.07069e-05	8.19788e-06	1.24241e-06	0	1.44099e-06	0	2.6955e-06	8.68225e-06	0	2.89408e-06	0	0	9.36519e-06	1.92536e-06	0	0	0	0	0	0	0	0	0	0	0	0	0	0	0	0	0
	33.4326		0	2.3435e-05	2.87785e-05	4.47141e-05	4.97321e-05	6.95184e-05	7.02886e-05	4.02435e-05	4.42056e-05	3.95363e-05	5.24155e-05	2.21718e-05	3.10648e-05	2.88415e-05	3.77103e-05	1.85197e-05	1.69794e-05	2.33391e-05	3.00088e-05	1.37875e-05	2.09415e-05	9.05522e-06	8.57086e-06	8.08649e-06	9.16661e-06	8.68225e-06	0	6.17323e-06	8.39647e-06	1.92536e-06	0	0	0	0	0	0	1.86487e-07	0	0	0	4.14859e-06	0	0	0	0	0	0
	33.6129		0	1.43135e-05	1.66064e-05	8.88083e-06	2.65553e-05	3.0033e-05	1.34145e-05	1.77496e-05	1.11913e-05	2.23946e-05	2.01255e-06	2.22832e-05	9.16661e-06	1.9687e-05	1.05083e-05	1.33031e-05	7.9121e-06	7.9993e-06	5.40309e-06	2.49691e-06	4.63295e-06	0	6.7085e-07	0	0	2.21113e-06	2.40972e-06	0	0	0	0	0	0	0	0	0	0	0	0	0	0	0	0	0	0	0	0
	33.7932		0	1.67082e-05	1.50662e-05	1.15521e-06	2.57852e-05	2.31648e-05	1.81467e-05	1.87183e-05	8.85663e-06	2.19102e-05	1.60107e-05	1.59235e-05	1.09927e-05	1.64951e-05	9.93675e-06	2.49691e-06	8.76944e-06	7.22916e-06	8.48366e-06	2.49691e-06	2.98128e-06	3.66422e-06	1.92536e-06	0	0	0	6.94338e-06	0	0	0	0	0	0	0	0	0	0	0	0	0	0	0	0	0	0	0	0
	33.9735		0	3.55674e-05	5.04151e-05	3.76715e-05	2.98344e-05	5.24397e-05	6.49848e-05	4.8652e-05	4.42928e-05	2.17989e-05	3.42567e-05	2.43951e-05	3.94733e-05	3.04932e-05	3.5424e-05	1.56135e-05	3.20335e-05	8.57086e-06	3.21449e-05	1.07941e-05	1.40732e-05	6.45901e-06	6.17323e-06	9.36519e-06	4.52156e-06	1.2533e-05	2.6955e-06	6.26043e-06	6.45901e-06	4.72265e-07	9.56629e-07	6.17323e-06	0	0	7.9121e-06	1.44099e-06	0	0	0	0	0	0	0	0	0	0	0
	34.1538		0	7.12936e-06	6.08604e-06	9.84956e-06	1.7861e-05	2.78098e-05	1.32159e-05	2.04572e-05	1.09927e-05	2.2196e-05	1.19614e-05	5.3789e-06	7.22916e-06	8.96802e-06	9.56629e-07	6.26043e-06	1.44099e-06	9.45239e-06	3.95e-06	0	1.81397e-06	0	0	3.66422e-06	0	1.24241e-06	0	0	0	0	0	0	1.72677e-06	1.92536e-06	0	0	0	0	0	0	0	0	0	0	0	0	0
	34.3341		0	3.13941e-05	2.59837e-05	6.52948e-05	4.10378e-05	4.4317e-05	4.46027e-05	3.47411e-05	2.81828e-05	4.32368e-05	3.41453e-05	5.44402e-05	2.23946e-05	3.14619e-05	1.66694e-05	1.01353e-05	1.97742e-05	2.45065e-05	1.34145e-05	5.20451e-06	1.00239e-05	1.9687e-05	9.05522e-06	4.72265e-07	9.16661e-06	1.81397e-06	2.6955e-06	0	5.97465e-06	0	0	0	0	4.23578e-06	0	0	0	0	0	0	0	0	0	0	0	0	0
	34.5144		0	1.01402e-05	1.55505e-05	1.33273e-05	2.20216e-05	1.16756e-05	2.70397e-05	8.68225e-06	2.49691e-06	8.19788e-06	2.06557e-05	9.53958e-06	1.62093e-05	2.98128e-06	1.5042e-05	2.2196e-05	4.23578e-06	7.42774e-06	0	0	5.00592e-06	0	0	3.95e-06	3.17986e-06	0	0	0	0	0	0	0	0	0	0	0	0	0	0	0	0	0	0	0	0	0	0
	34.6947		0	9.52406e-06	1.85439e-05	1.36131e-05	8.11069e-06	1.06197e-05	1.77738e-05	1.16756e-05	1.83453e-05	1.36131e-05	9.93675e-06	6.6576e-06	1.16756e-05	3.55283e-06	0	5.00592e-06	5.49029e-06	1.09055e-05	1.44099e-06	0	0	0	0	0	0	0	0	0	0	0	0	0	0	0	0	0	0	0	0	0	0	0	0	0	0	0	0
	34.875		0	1.94903e-05	1.77738e-05	2.12515e-05	2.23074e-05	2.10529e-05	1.31287e-05	1.38989e-05	1.26443e-05	1.69794e-05	2.7214e-05	1.09055e-05	6.06184e-06	1.56377e-05	2.78269e-06	0	3.17986e-06	0	8.19788e-06	0	0	0	6.7085e-07	0	4.72265e-07	0	0	0	0	0	0	0	0	0	0	0	0	0	0	0	0	0	0	0	0	0	0
	35.0553		0	3.41763e-05	3.34236e-05	4.24037e-05	4.22051e-05	3.01202e-05	4.19823e-05	5.32971e-05	4.03549e-05	3.24307e-05	3.44553e-05	4.49757e-05	2.74998e-05	2.827e-05	8.28508e-06	2.32519e-05	1.43832e-05	1.24458e-05	1.04211e-05	1.35889e-05	1.65823e-05	9.45239e-06	4.72265e-07	1.23586e-05	9.16661e-06	1.17628e-05	3.95e-06	0	1.86487e-07	0	0	6.7085e-07	0	0	0	0	3.85071e-07	0	0	0	0	0	0	0	0	0	0
	35.2356		0	1.09152e-05	1.33273e-05	9.36519e-06	1.28429e-05	4.14859e-06	1.7861e-05	1.29301e-05	1.66936e-05	6.6576e-06	1.00239e-05	1.86487e-07	8.96802e-06	4.91873e-06	4.52156e-06	1.90041e-05	1.18742e-05	2.49691e-06	0	3.46564e-06	0	1.44099e-06	0	1.15521e-06	0	0	0	0	0	0	0	0	0	0	0	0	0	0	0	0	0	0	0	0	0	0	0
	35.4159		0	9.52406e-06	7.34055e-06	1.47804e-05	1.43832e-05	9.16661e-06	3.37844e-06	8.69434e-07	1.3986e-05	9.2538e-06	1.41846e-05	8.76944e-06	9.45239e-06	7.03057e-06	1.24241e-06	0	0	9.93675e-06	7.58044e-07	0	0	0	0	0	0	1.44099e-06	0	0	0	0	1.15521e-06	0	0	0	0	0	0	0	0	0	0	0	0	0	0	0	0
	35.5962		0	3.79621e-05	3.73857e-05	3.02316e-05	3.62184e-05	4.13236e-05	4.72231e-05	3.40823e-05	3.71629e-05	3.40823e-05	2.84686e-05	3.27164e-05	3.02074e-05	2.17117e-05	3.0779e-05	1.27315e-05	1.52406e-05	2.16245e-05	1.2533e-05	1.19614e-05	3.95e-06	1.74638e-05	6.7085e-07	3.46564e-06	0	4.63295e-06	2.40972e-06	3.17986e-06	3.46564e-06	0	0	1.15521e-06	0	0	0	0	0	0	0	0	0	0	0	0	0	0	0
	35.7764		0	2.56859e-06	1.33273e-05	1.33273e-05	1.18742e-05	1.63207e-05	7.22916e-06	1.4669e-05	1.16756e-05	5.20451e-06	1.216e-05	1.40974e-05	6.6576e-06	5.11731e-06	3.17986e-06	1.92536e-06	2.49691e-06	0	0	0	0	9.56629e-07	0	0	0	0	0	0	0	0	0	0	0	0	0	0	0	0	0	0	0	0	0	0	0	0	0
	35.9567		0	9.52406e-06	5.60168e-06	1.03339e-05	1.4296e-05	1.43832e-05	7.71352e-06	1.53519e-05	1.07069e-05	1.18742e-05	1.52406e-05	4.43437e-06	4.43437e-06	0	1.15884e-05	3.75142e-06	1.44099e-06	0	4.43437e-06	0	0	0	0	0	0	0	0	0	0	0	0	0	0	0	0	0	0	0	0	0	0	0	0	0	0	0	0
	36.137		0	5.73827e-06	1.77738e-05	1.08183e-05	1.20728e-05	2.08543e-05	1.4669e-05	1.54391e-05	2.21088e-05	1.19614e-05	5.57748e-06	1.18742e-05	1.19614e-05	9.56629e-07	1.72677e-06	7.9121e-06	0	7.22916e-06	0	0	1.24241e-06	0	0	0	0	6.7085e-07	0	0	0	0	0	0	0	0	0	0	0	0	0	0	0	0	0	0	0	0	0
	36.3173		0	3.49513e-05	4.98435e-05	3.24548e-05	4.11492e-05	2.21088e-05	2.86671e-05	4.18079e-05	5.90852e-05	2.7214e-05	2.7214e-05	3.80202e-05	2.66425e-05	1.05955e-05	1.17628e-05	8.96802e-06	1.00239e-05	1.09055e-05	1.11913e-05	7.62632e-06	6.6576e-06	3.26705e-06	2.6955e-06	8.88083e-06	6.45901e-06	0	0	9.56629e-07	3.85071e-07	3.37844e-06	0	0	0	0	0	0	0	0	0	0	0	0	0	0	0	0	0
	36.4976		0	1.33099e-05	2.6083e-06	1.20728e-05	4.14859e-06	2.33633e-05	1.24458e-05	1.01353e-05	1.27315e-05	1.66936e-05	1.31287e-05	6.37182e-06	6.6576e-06	9.73817e-06	0	1.61221e-05	1.15521e-06	0	0	0	1.86487e-07	0	0	0	0	0	0	1.44099e-06	0	0	0	0	0	0	0	0	0	0	0	0	0	0	0	0	0	0	0
	36.6779		0	5.73827e-06	2.6083e-06	6.08604e-06	1.08183e-05	1.36131e-05	9.36519e-06	5.88746e-06	1.75752e-05	0	1.66064e-05	6.17323e-06	2.98128e-06	1.02225e-05	4.72265e-07	6.26043e-06	0	1.92536e-06	0	6.7085e-07	7.58044e-07	3.17986e-06	0	0	0	0	0	0	0	0	0	0	0	0	0	0	0	0	0	0	0	0	0	0	0	0	0
	36.8582		0	1.36973e-05	1.03339e-05	3.86281e-06	1.20728e-05	2.89408e-06	1.84325e-05	1.58363e-05	9.93675e-06	9.65097e-06	6.94338e-06	2.01255e-06	8.28508e-06	1.02225e-05	3.95e-06	0	0	8.39647e-06	4.72265e-07	0	0	0	0	0	0	0	0	0	0	0	0	0	0	0	0	0	0	0	0	0	0	0	0	0	0	0	0
	37.0385		0	2.36636e-05	2.99458e-05	1.28429e-05	2.62695e-05	3.79572e-05	3.03188e-05	1.59235e-05	3.31136e-05	1.44704e-05	3.51382e-05	2.07429e-05	2.44193e-05	2.01714e-05	1.11913e-05	1.60107e-05	1.216e-05	8.39647e-06	1.29301e-05	1.04211e-05	5.88746e-06	2.49691e-06	4.72014e-06	0	0	6.37182e-06	0	0	1.86487e-07	0	0	0	0	0	0	0	0	0	0	0	0	0	0	0	0	0	0
	37.2188		0	0	2.6083e-06	3.37844e-06	0	4.91873e-06	1.16756e-05	1.66064e-05	1.26443e-05	1.24241e-06	6.6576e-06	7.42774e-06	7.9121e-06	0	0	4.43437e-06	3.17986e-06	0	0	0	0	3.17986e-06	0	0	0	0	0	0	0	0	0	0	0	0	0	0	0	0	0	0	0	0	0	0	0	0	0
	37.3991		0	3.1847e-06	0	1.20728e-05	1.68922e-05	2.42449e-05	1.16756e-05	2.89408e-06	8.19788e-06	1.15521e-06	3.95e-06	1.24241e-06	2.89408e-06	1.92536e-06	3.17986e-06	1.92536e-06	6.6576e-06	0	0	2.89408e-06	0	0	0	0	0	0	0	0	0	0	0	0	0	0	0	0	0	0	0	0	0	0	0	0	0	0	0
	37.5794		0	1.56498e-06	1.77738e-05	9.07941e-06	1.90283e-05	1.90283e-05	1.95998e-05	1.01353e-05	4.91873e-06	5.20451e-06	3.17986e-06	6.45901e-06	4.43437e-06	7.22916e-06	4.14859e-06	0	0	0	0	0	0	0	0	0	0	0	0	0	0	0	0	0	0	0	0	0	0	0	0	0	0	0	0	0	0	0	0
	37.7597		0	2.95608e-06	3.86281e-06	1.03339e-05	7.9121e-06	5.88746e-06	9.93675e-06	2.49691e-06	1.63958e-06	1.44099e-06	1.76624e-05	9.16661e-06	5.77607e-06	0	2.40972e-06	0	0	3.17986e-06	0	0	0	0	0	0	0	0	0	0	0	0	0	0	0	0	0	0	0	0	0	0	0	0	0	0	0	0	0
	37.94		0	9.52406e-06	1.25572e-05	7.34055e-06	7.82491e-06	4.63295e-06	9.16661e-06	1.11041e-05	9.45239e-06	6.6576e-06	2.6955e-06	1.34145e-05	0	6.17323e-06	0	3.95e-06	1.92536e-06	0	0	7.58044e-07	0	0	0	0	0	0	0	0	0	0	0	0	0	0	0	0	0	0	0	0	0	0	0	0	0	0	0
	38.1203		0	2.24314e-05	1.9997e-05	1.55505e-05	2.27918e-05	3.33122e-05	2.71269e-05	2.60709e-05	1.51534e-05	1.35017e-05	1.80353e-05	2.09415e-05	1.11913e-05	1.13898e-05	1.13898e-05	5.40309e-06	3.55283e-06	7.9121e-06	7.9121e-06	0	6.37182e-06	0	0	0	0	0	0	0	0	0	5.40309e-06	0	0	0	0	3.85071e-07	0	0	0	0	0	0	0	0	0	0	0
	38.3006		0	0	6.08604e-06	8.88083e-06	5.60168e-06	3.85071e-07	1.66064e-05	1.41846e-05	9.84956e-06	1.49548e-05	0	4.43437e-06	3.66422e-06	0	0	6.74479e-06	3.66422e-06	0	0	0	1.63958e-06	0	0	0	0	0	0	0	0	0	0	0	0	0	0	0	0	0	0	0	0	0	0	0	0	0	0
	38.4809		0	2.95608e-06	3.85071e-07	0	8.59505e-06	8.59505e-06	1.09055e-05	7.34055e-06	6.7085e-07	1.37003e-05	1.24241e-06	8.39647e-06	0	0	4.43437e-06	0	0	0	0	1.86487e-07	0	0	0	0	0	0	0	0	0	0	0	0	0	0	0	0	0	0	0	0	0	0	0	0	0	0	0
	38.6612		0	0	0	5.11731e-06	4.34717e-06	7.82491e-06	6.7085e-07	1.28429e-05	1.04211e-05	4.43437e-06	6.26043e-06	5.20451e-06	7.62632e-06	0	0	0	0	0	0	0	0	0	0	0	0	0	0	0	0	0	0	0	0	0	0	0	0	0	0	0	0	0	0	0	0	0	0
	38.8415		0	7.12936e-06	1.13026e-05	3.86281e-06	7.34055e-06	7.62632e-06	5.11731e-06	6.17323e-06	1.18742e-05	0	5.11731e-06	9.56629e-07	0	7.62632e-06	0	0	0	1.15521e-06	0	0	0	0	0	0	0	0	0	0	0	0	0	0	0	0	0	0	0	0	0	0	0	0	0	0	0	0	0
	39.0218		0	1.56498e-06	4.34717e-06	4.34717e-06	1.25572e-05	1.15521e-06	3.85071e-07	5.11731e-06	6.6576e-06	1.86487e-07	5.40309e-06	0	7.9121e-06	0	0	0	0	0	0	0	0	0	0	0	0	0	0	0	0	0	0	0	0	0	0	0	0	0	0	0	0	0	0	0	0	0	0
	39.2021		0	0	8.69434e-07	1.63958e-06	0	4.14859e-06	0	0	3.37844e-06	1.38117e-05	0	0	3.85071e-07	0	1.13026e-05	0	2.89408e-06	0	0	0	0	0	0	0	0	0	0	0	0	0	0	0	0	0	0	0	0	0	0	0	0	0	0	0	0	0	0
	39.3823		0	4.57579e-06	4.34717e-06	0	0	1.13898e-05	6.85618e-06	2.12394e-06	3.37844e-06	0	7.62632e-06	0	8.69434e-07	0	6.7085e-07	0	0	0	0	0	1.44099e-06	0	0	0	0	0	0	0	0	0	0	0	0	0	0	0	0	0	0	0	0	0	0	0	0	0	0
	39.5626		0	8.13297e-06	8.59505e-06	3.02316e-05	1.28429e-05	5.11731e-06	1.6805e-05	9.73817e-06	9.36519e-06	1.23586e-05	1.18742e-05	1.98856e-05	1.68922e-05	1.13898e-05	1.15521e-06	6.45901e-06	1.86487e-07	0	2.40972e-06	1.63958e-06	0	0	0	6.17323e-06	0	0	0	0	0	0	0	0	0	0	0	0	0	0	0	0	0	0	0	0	0	0	0
	39.7429		0	0	7.34055e-06	8.69434e-07	6.08604e-06	1.06197e-05	3.85071e-07	0	0	0	0	5.88746e-06	0	1.63958e-06	0	0	0	0	0	0	0	0	0	0	0	0	0	0	0	0	0	0	0	0	0	0	0	0	0	0	0	0	0	0	0	0	0
	39.9232		0	0	3.85071e-07	6.08604e-06	0	8.69434e-07	6.6576e-06	0	7.14196e-06	6.7085e-07	0	3.85071e-07	0	0	2.89408e-06	0	0	0	0	0	0	0	0	0	0	0	0	0	0	0	0	0	0	0	0	0	0	0	0	0	0	0	0	0	0	0	0
	40.1035		0	4.34717e-06	0	3.86281e-06	3.86281e-06	3.37844e-06	1.15521e-06	3.37844e-06	0	8.59505e-06	0	2.21113e-06	1.63958e-06	0	0	0	0	4.91873e-06	0	0	0	0	0	0	0	0	0	0	0	0	0	0	0	0	0	0	0	0	0	0	0	0	0	0	0	0	0
	40.2838		0	0	2.6083e-06	0	0	3.85071e-07	0	0	2.89408e-06	2.40972e-06	1.86487e-07	0	8.39647e-06	1.63958e-06	0	0	9.56629e-07	1.44099e-06	0	0	0	0	0	0	0	0	0	0	0	0	0	0	0	0	0	0	0	0	0	0	0	0	0	0	0	0	0
	40.4641		0	1.56498e-06	8.69434e-07	0	0	1.63958e-06	5.60168e-06	3.66422e-06	1.26443e-05	4.14859e-06	3.86281e-06	0	3.85071e-07	0	0	0	0	0	0	0	0	0	0	0	0	0	0	0	0	0	0	0	0	0	0	0	0	0	0	0	0	0	0	0	0	0	0
	40.6444		0	0	0	0	0	8.59505e-06	6.7085e-07	3.85071e-07	0	1.15884e-05	6.7085e-07	0	1.92536e-06	0	0	0	0	0	0	0	0	0	0	0	0	0	0	0	0	0	0	0	0	0	0	0	0	0	0	0	0	0	0	0	0	0	0
	40.8247		0	0	0	0	5.60168e-06	8.59505e-06	8.88083e-06	0	7.62632e-06	0	0	9.56629e-07	4.14859e-06	0	1.44099e-06	0	0	0	0	0	0	0	0	0	0	0	0	0	0	0	0	0	0	0	0	0	0	0	0	0	0	0	0	0	0	0	0
	41.005		0	0	8.69434e-07	0	2.6083e-06	6.7085e-07	0	9.56629e-07	8.69434e-07	1.44099e-06	0	0	0	0	0	0	0	0	0	0	0	0	0	0	0	0	0	0	0	0	0	0	0	0	0	0	0	0	0	0	0	0	0	0	0	0	0
	41.1853		0	4.34717e-06	0	0	7.34055e-06	8.59505e-06	8.69434e-07	4.43437e-06	5.11731e-06	0	6.08604e-06	0	0	0	0	0	0	0	0	0	2.89408e-06	0	0	0	0	0	0	0	0	0	0	0	0	0	0	0	0	0	0	0	0	0	0	0	0	0	0
	41.3656		0	0	2.12394e-06	0	8.69434e-07	0	3.86281e-06	3.37844e-06	0	1.86487e-07	0	1.86487e-07	0	9.56629e-07	0	4.14859e-06	0	0	8.69434e-07	0	0	0	0	0	0	0	0	0	0	0	0	0	0	0	0	0	0	0	0	0	0	0	0	0	0	0	0
	41.5459		0	2.95608e-06	4.34717e-06	0	3.85071e-07	9.36519e-06	1.15521e-06	9.84956e-06	3.66422e-06	8.88083e-06	6.37182e-06	0	1.63958e-06	0	0	0	0	3.66422e-06	0	0	0	0	0	0	0	0	0	0	0	0	0	0	0	0	0	0	0	0	0	0	0	0	0	0	0	0	0
	41.7262		0	0	8.69434e-07	3.86281e-06	0	3.37844e-06	0	4.43437e-06	0	4.14859e-06	0	0	9.56629e-07	1.24241e-06	0	2.40972e-06	0	0	0	3.85071e-07	0	0	0	0	0	0	0	0	0	0	0	0	0	0	0	0	0	0	0	0	0	0	0	0	0	0	0
	41.9065		0	0	8.69434e-07	0	2.89408e-06	0	4.63295e-06	7.34055e-06	1.63958e-06	5.88746e-06	0	0	0	0	0	6.7085e-07	6.7085e-07	0	0	0	0	0	0	0	0	0	0	0	0	0	0	0	0	0	0	0	0	0	0	0	0	0	0	0	0	0	0
	42.0868		0	0	0	0	0	0	0	0	0	0	0	0	0	0	0	0	0	0	0	0	0	0	0	0	0	0	0	0	0	0	0	0	0	0	0	0	0	0	0	0	0	0	0	0	0	0	0
	42.2671		0	0	0	0	0	0	0	0	0	0	0	0	0	0	0	0	0	0	0	0	0	0	0	0	0	0	0	0	0	0	0	0	0	0	0	0	0	0	0	0	0	0	0	0	0	0	0
	42.4474		0	0	0	0	0	0	0	0	0	0	0	0	0	0	0	0	0	0	0	0	0	0	0	0	0	0	0	0	0	0	0	0	0	0	0	0	0	0	0	0	0	0	0	0	0	0	0
	42.6277		0	0	0	0	0	0	0	0	0	0	0	0	0	0	0	0	0	0	0	0	0	0	0	0	0	0	0	0	0	0	0	0	0	0	0	0	0	0	0	0	0	0	0	0	0	0	0
	42.808		0	0	0	0	0	0	0	0	0	0	0	0	0	0	0	0	0	0	0	0	0	0	0	0	0	0	0	0	0	0	0	0	0	0	0	0	0	0	0	0	0	0	0	0	0	0	0
	42.9883		0	0	0	0	0	0	0	0	0	0	0	0	0	0	0	0	0	0	0	0	0	0	0	0	0	0	0	0	0	0	0	0	0	0	0	0	0	0	0	0	0	0	0	0	0	0	0
	43.1685		0	0	0	0	0	8.82513e-07	0	0	0	0	0	0	0	0	0	0	0	0	0	0	0	0	0	0	0	0	0	0	0	0	0	0	0	0	0	0	0	0	0	0	0	0	0	0	0	0	0
	43.3488		0	0	0	0	2.19974e-06	0	0	0	0	0	0	0	0	0	0	0	0	0	0	0	0	0	0	0	0	0	0	0	0	0	0	0	0	0	0	0	0	0	0	0	0	0	0	0	0	0	0
	43.5291		0	0	4.09506e-06	0	0	0	0	1.10461e-06	0	2.65441e-07	0	0	0	0	0	0	0	0	0	0	0	0	0	0	0	0	0	0	0	0	0	0	0	0	0	0	0	0	0	0	0	0	0	0	0	0	0
	43.7094		0	0	0	0	2.23026e-06	0	0	9.4355e-07	3.65464e-07	0	0	0	0	0	0	0	0	0	0	0	0	0	0	0	0	0	0	0	0	0	0	0	0	0	0	0	0	0	0	0	0	0	0	0	0	0	0
	43.8897		0	0	0	0	0	2.86938e-06	0	3.3695e-06	1.64371e-06	0	0	0	0	0	0	0	0	0	0	0	0	0	0	0	0	0	0	0	0	0	0	0	0	0	0	0	0	0	0	0	0	0	0	0	0	0	0
	44.07		0	0	4.09506e-06	0	7.90774e-06	5.06477e-06	4.38666e-06	0	5.96497e-06	0	0	0	0	0	0	0	0	0	0	0	0	0	0	0	0	0	0	0	0	0	0	0	0	0	0	0	0	0	0	0	0	0	0	0	0	0	0
	44.2503		0	3.33923e-07	0	2.59983e-06	5.20378e-06	2.19128e-06	2.64093e-08	9.59138e-08	0	0	0	0	0	0	0	0	0	0	0	0	0	0	0	0	0	0	0	0	0	0	0	0	0	0	0	0	0	0	0	0	0	0	0	0	0	0	0
	44.4306		0	0	0	0	0	0	0	0	0	0	0	0	0	0	0	0	0	0	0	0	0	0	0	0	0	0	0	0	0	0	0	0	0	0	0	0	0	0	0	0	0	0	0	0	0	0	0
	44.6109		0	0	2.90837e-06	4.56466e-06	6.18195e-06	7.59921e-06	7.02112e-06	8.16882e-06	9.35081e-07	0	0	0	1.58267e-06	0	0	0	0	0	0	0	0	0	0	0	0	0	0	0	0	0	0	0	0	0	0	0	0	0	0	0	0	0	0	0	0	0	0
	44.7912		0	0	9.77254e-06	2.66934e-06	8.51635e-06	4.79522e-06	9.65599e-07	0	2.08278e-06	0	2.76089e-06	0	0	0	0	0	0	0	0	0	0	0	0	0	0	0	0	0	0	0	0	0	0	0	0	0	0	0	0	0	0	0	0	0	0	0	0
	44.9715		0	2.5527e-06	4.19508e-06	3.37797e-06	7.12961e-06	4.55619e-06	1.27414e-06	5.02578e-06	5.56488e-06	1.09614e-06	1.64371e-06	0	0	0	0	0	0	0	0	0	0	0	0	0	0	0	0	0	0	0	0	0	0	0	0	0	0	0	0	0	0	0	0	0	0	0	0
	45.1518		0	4.69545e-07	2.03022e-06	7.7077e-06	4.0445e-07	4.85625e-06	2.66087e-06	1.68269e-06	1.84375e-06	3.29999e-06	0	4.96004e-07	0	0	0	0	0	0	0	0	0	0	0	0	0	0	0	0	0	0	0	0	0	0	0	0	0	0	0	0	0	0	0	0	0	0	0
	45.3321		0	0	0	5.10375e-06	2.34923e-07	7.09063e-06	0	2.82193e-06	0	2.72191e-06	0	0	0	0	0	0	0	0	0	0	0	0	0	0	0	0	0	0	0	0	0	0	0	0	0	0	0	0	0	0	0	0	0	0	0	0	0
	45.5124		0	1.36329e-06	1.32159e-06	0	3.51697e-06	3.64752e-06	1.34364e-06	3.95982e-07	0	0	0	1.14359e-06	0	0	0	0	0	0	0	0	0	0	0	0	0	0	0	0	0	0	0	0	0	0	0	0	0	0	0	0	0	0	0	0	0	0	0
	45.6927		0	2.12142e-06	4.73955e-07	1.349e-07	4.1561e-06	0	2.46083e-06	9.04563e-07	0	1.33517e-06	0	0	0	0	0	0	0	0	0	0	0	0	0	0	0	0	0	0	0	0	0	0	0	0	0	0	0	0	0	0	0	0	0	0	0	0	0
	45.873		0	1.22767e-06	0	0	0	0	0	0	2.18281e-06	0	0	0	0	0	0	0	0	0	0	0	0	0	0	0	0	0	0	0	0	0	0	0	0	0	0	0	0	0	0	0	0	0	0	0	0	0	0
	46.0533		0	0	0	0	0	0	0	0	0	0	0	0	0	0	0	0	0	0	0	0	0	0	0	0	0	0	0	0	0	0	0	0	0	0	0	0	0	0	0	0	0	0	0	0	0	0	0
	46.2336		0	0	0	0	1.15206e-06	1.2826e-06	5.34991e-07	3.20844e-06	2.45236e-06	0	0	6.65531e-07	0	0	0	0	0	0	0	0	0	0	0	0	0	0	0	0	0	0	0	0	0	0	0	0	0	0	0	0	0	0	0	0	0	0	0
	46.4139		0	0	0	1.93019e-06	0	3.50851e-06	1.17411e-06	2.79988e-06	1.65418e-07	0	0	0	0	0	0	0	0	0	0	0	0	0	0	0	0	0	0	0	0	0	0	0	0	0	0	0	0	0	0	0	0	0	0	0	0	0	0
	46.5942		0	0	3.48646e-06	0	0	3.04427e-07	0	1.38263e-06	0	2.65441e-07	0	0	0	0	0	0	0	0	0	0	0	0	0	0	0	0	0	0	0	0	0	0	0	0	0	0	0	0	0	0	0	0	0	0	0	0	0
	46.7745		0	2.53905e-07	0	0	0	1.96071e-06	0	0	0	0	0	0	0	0	0	0	0	0	0	0	0	0	0	0	0	0	0	0	0	0	0	0	0	0	0	0	0	0	0	0	0	0	0	0	0	0	0
	46.9547		0	0	0	0	0	4.08659e-06	0	0	0	2.66087e-06	0	0	0	0	0	0	0	0	0	0	0	0	0	0	0	0	0	0	0	0	0	0	0	0	0	0	0	0	0	0	0	0	0	0	0	0	0
	47.135		0	0	0	4.05607e-06	1.79119e-06	5.04473e-07	6.96009e-06	2.8304e-06	7.52123e-06	0	0	0	0	0	0	0	0	0	0	0	0	0	0	0	0	0	0	0	0	0	0	0	0	0	0	0	0	0	0	0	0	0	0	0	0	0	0
	47.3153		0	0	0	0	0	0	0	0	0	0	0	0	0	0	0	0	0	0	0	0	0	0	0	0	0	0	0	0	0	0	0	0	0	0	0	0	0	0	0	0	0	0	0	0	0	0	0
	47.4956		0	0	3.75601e-06	0	4.0445e-07	8.0454e-07	2.53033e-06	2.02175e-06	4.96004e-07	1.95936e-07	0	0	0	0	0	0	0	0	0	0	0	0	0	0	0	0	0	0	0	0	0	0	0	0	0	0	0	0	0	0	0	0	0	0	0	0	0
	47.6759		0	0	0	2.06073e-06	3.27794e-06	4.28664e-06	0	0	2.82193e-06	7.04518e-07	0	0	0	0	0	0	0	0	0	0	0	0	0	0	0	0	0	0	0	0	0	0	0	0	0	0	0	0	0	0	0	0	0	0	0	0	0
	47.8562		0	4.38902e-06	2.63882e-06	7.29914e-06	5.47333e-06	3.46952e-06	1.88274e-06	3.80011e-06	2.35233e-06	0	0	0	0	0	0	0	0	0	0	0	0	0	0	0	0	0	0	0	0	0	0	0	0	0	0	0	0	0	0	0	0	0	0	0	0	0	0
	48.0365		0	9.56428e-07	3.85603e-06	2.39979e-06	6.74e-07	2.18281e-06	6.97367e-06	3.87513e-07	7.89769e-08	9.26613e-07	0	0	0	0	0	0	0	0	0	0	2.64093e-08	0	0	0	0	0	0	0	0	0	0	0	0	0	0	0	0	0	0	0	0	0	0	0	0	0	0
	48.2168		0	3.90214e-06	7.1686e-06	6.42099e-06	3.06943e-06	3.60006e-06	3.86114e-06	1.73526e-06	1.60472e-06	4.23071e-06	0	0	0	0	0	0	0	0	0	0	0	0	0	0	0	0	0	0	0	0	0	0	0	0	0	0	0	0	0	0	0	0	0	0	0	0	0
	48.3971		0	0	0	0	0	0	0	0	0	0	0	0	0	0	0	0	0	0	0	0	0	0	0	0	0	0	0	0	0	0	0	0	0	0	0	0	0	0	0	0	0	0	0	0	0	0	0
	48.5774		0	3.39084e-06	4.25612e-06	8.64689e-06	8.67741e-06	4.8088e-06	7.89081e-06	3.49157e-06	1.49623e-06	0	0	2.74396e-06	0	0	0	0	0	0	0	0	0	0	0	0	0	0	0	0	0	0	0	0	0	0	0	0	0	0	0	0	0	0	0	0	0	0	0
	48.7577		0	4.03776e-06	7.94673e-06	8.51635e-06	1.08338e-05	6.68207e-06	2.13535e-06	1.09864e-05	3.87513e-07	3.17456e-06	4.43076e-06	0	0	0	1.12666e-06	0	0	0	0	0	0	0	0	0	0	0	0	0	0	0	0	0	0	0	0	0	0	0	0	0	0	0	0	0	0	0	0
	48.938		0	5.41839e-06	6.49049e-06	9.83358e-06	7.32119e-06	5.49538e-06	6.76515e-06	1.05715e-06	1.8658e-06	4.36125e-06	0	0	0	2.14382e-06	0	0	0	0	0	0	0	0	0	0	0	0	0	0	0	0	0	0	0	0	0	0	0	0	0	0	0	0	0	0	0	0	0
	49.1183		0	6.00971e-06	7.50765e-06	3.64752e-06	5.26481e-06	5.31738e-06	6.37353e-06	6.6736e-06	1.87468e-07	3.83062e-06	0	0	0	7.26567e-07	0	0	0	0	0	0	0	0	0	0	0	0	0	0	0	0	0	0	0	0	0	0	0	0	0	0	0	0	0	0	0	0	0
	49.2986		0	0	0	0	0	0	0	0	0	0	0	0	0	0	0	0	0	0	0	0	0	0	0	0	0	0	0	0	0	0	0	0	0	0	0	0	0	0	0	0	0	0	0	0	0	0	0
	49.4789		0	2.71274e-06	6.32096e-06	6.66002e-06	1.08033e-05	5.5704e-07	6.77362e-06	4.96004e-07	3.15251e-06	0	0	0	0	0	0	0	0	0	0	0	0	0	0	0	0	0	0	0	0	0	0	0	0	0	0	0	0	0	0	0	0	0	0	0	0	0	0
	49.6592		0	4.79589e-06	2.93889e-06	6.25146e-06	6.17349e-06	3.66956e-06	3.52209e-06	3.93065e-06	1.29618e-06	5.87558e-07	0	0	1.06562e-06	8.2659e-07	0	0	0	0	0	0	0	0	0	0	0	0	0	0	0	0	0	0	0	0	0	0	0	0	0	0	0	0	0	0	0	0	0
	49.8395		0	4.2534e-06	4.83421e-06	7.26015e-06	4.55619e-06	2.87491e-07	2.1133e-06	3.4136e-06	4.70031e-06	5.03936e-06	7.05084e-08	0	0	0	2.75242e-06	0	0	0	0	0	0	0	0	0	0	0	0	0	0	0	0	0	0	0	0	0	0	0	0	0	0	0	0	0	0	0	0
	50.0198		0	0	0	0	0	0	0	0	0	0	0	0	0	0	0	0	0	0	0	0	0	0	0	0	0	0	0	0	0	0	0	0	0	0	0	0	0	0	0	0	0	0	0	0	0	0	0
	50.2001		0	1.2148e-05	9.46401e-06	1.60112e-05	1.22205e-05	8.42991e-06	6.35659e-06	6.51765e-06	0	0	2.84398e-06	0	2.13535e-06	0	0	1.80477e-06	0	0	0	0	0	0	0	0	0	0	0	0	0	0	0	0	0	0	0	0	0	0	0	0	0	0	0	0	0	0	0
	50.3804		0	1.06873e-05	1.39243e-05	1.51941e-05	6.12603e-06	8.52146e-06	6.28709e-06	3.45258e-06	6.20912e-06	1.8658e-06	0	0	3.18009e-07	0	0	0	0	0	0	0	0	0	0	0	0	0	0	0	0	0	0	0	0	0	0	0	0	0	0	0	0	0	0	0	0	0	0
	50.5607		0	1.20679e-05	2.19972e-05	1.35768e-05	1.52771e-05	9.46065e-06	1.44031e-06	7.42632e-06	1.34028e-06	1.38774e-06	1.33182e-06	0	0	0	0	0	0	0	0	0	0	0	0	0	0	0	0	0	0	0	0	0	0	0	0	0	0	0	0	0	0	0	0	0	0	0	0
	50.7409		0	0	0	0	0	0	0	0	0	0	0	0	0	0	0	0	0	0	0	0	0	0	0	0	0	0	0	0	0	0	0	0	0	0	0	0	0	0	0	0	0	0	0	0	0	0	0
	50.9212		0	1.82862e-05	1.61417e-05	1.42159e-05	1.34818e-05	1.1656e-05	9.18263e-06	6.94826e-06	4.70599e-07	6.09608e-07	0	0	0	0	0	0	0	0	0	0	0	0	0	0	0	0	0	0	0	0	0	0	0	0	0	0	0	0	0	0	0	0	0	0	0	0	0
	51.1015		0	1.13587e-05	1.7837e-05	1.87372e-05	1.60248e-05	1.26952e-05	9.7743e-06	6.50918e-06	1.81835e-06	0	2.70554e-07	0	0	0	0	0	0	0	0	0	0	0	0	0	0	0	0	0	0	0	0	0	0	0	0	0	0	0	0	0	0	0	0	0	0	0	0
	51.2818		0	8.71537e-06	1.69283e-05	1.04947e-05	8.22986e-06	1.09169e-05	1.34429e-05	7.55686e-06	5.92599e-06	3.99904e-08	4.4918e-06	0	0	0	0	0	0	0	0	0	0	0	0	0	0	0	0	0	0	0	0	0	0	0	0	0	0	0	0	0	0	0	0	0	0	0	0
	51.4621		0	0	0	0	0	0	0	0	0	0	0	0	0	0	0	0	0	0	0	0	0	0	0	0	0	0	0	0	0	0	0	0	0	0	0	0	0	0	0	0	0	0	0	0	0	0	0
	51.6424		0	5.09155e-06	7.7077e-06	3.617e-06	1.08728e-05	7.71281e-06	7.26567e-07	7.18099e-07	2.10483e-06	3.50004e-06	0	0	0	0	0	0	0	0	0	0	0	0	0	0	0	0	0	0	0	0	0	0	0	0	0	0	0	0	0	0	0	0	0	0	0	0	0
	51.8227		0	3.87773e-06	8.92491e-06	1.10508e-05	4.31716e-06	6.36506e-06	2.27436e-06	3.22202e-06	8.35058e-07	2.60495e-06	0	0	0	0	0	0	0	0	0	0	0	0	0	0	0	0	0	0	0	0	0	0	0	0	0	0	0	0	0	0	0	0	0	0	0	0	0
	52.003		0	2.28146e-06	1.30156e-05	6.72105e-06	1.28681e-05	1.14729e-05	1.04947e-05	7.00418e-06	1.09614e-06	1.26567e-06	0	6.48594e-07	0	0	0	0	0	0	0	0	0	0	0	0	0	0	0	0	0	0	0	0	0	0	0	0	0	0	0	0	0	0	0	0	0	0	0
	52.1833		0	0	0	0	0	0	0	0	0	0	0	0	0	0	0	0	0	0	0	0	0	0	0	0	0	0	0	0	0	0	0	0	0	0	0	0	0	0	0	0	0	0	0	0	0	0	0
	52.3636		0	8.09287e-06	9.77254e-06	6.42099e-06	6.04294e-06	3.53056e-06	3.35256e-06	6.44815e-06	3.46105e-06	1.90479e-06	1.60472e-06	0	2.30488e-06	0	0	0	0	0	0	0	0	0	0	0	0	0	0	0	0	0	0	0	0	0	0	0	0	0	0	0	0	0	0	0	0	0	0
	52.5439		0	4.79589e-06	3.95605e-06	5.61234e-06	2.65441e-07	6.85159e-06	4.81727e-06	6.29556e-06	5.85648e-06	2.07432e-06	0	0	7.35036e-07	1.36569e-06	0	0	0	0	0	0	0	0	0	0	0	0	0	0	0	0	0	0	0	0	0	0	0	0	0	0	0	0	0	0	0	0	0
	52.7242		0	3.60648e-06	3.0779e-06	5.13427e-06	5.63439e-06	5.73441e-06	9.51657e-06	0	0	4.84589e-08	2.14382e-06	0	0	0	0	0	0	0	0	0	0	0	0	0	0	0	0	0	0	0	0	0	0	0	0	0	0	0	0	0	0	0	0	0	0	0	0
	52.9045		0	0	0	0	0	0	0	0	0	0	0	0	0	0	0	0	0	0	0	0	0	0	0	0	0	0	0	0	0	0	0	0	0	0	0	0	0	0	0	0	0	0	0	0	0	0	0
	53.0848		0	1.30769e-06	2.36927e-06	4.73955e-07	3.00839e-06	1.51317e-06	0	1.7522e-06	0	0	0	0	0	0	0	0	0	0	0	0	0	0	0	0	0	0	0	0	0	0	0	0	0	0	0	0	0	0	0	0	0	0	0	0	0	0	0
	53.2651		0	0	0	1.52164e-06	0	4.1561e-06	0	1.65418e-07	0	0	0	0	0	0	0	0	0	0	0	0	0	0	0	0	0	0	0	0	0	0	0	0	0	0	0	0	0	0	0	0	0	0	0	0	0	0	0
	53.4454		0	0	0	0	0	0	0	0	0	0	0	0	0	0	0	0	0	0	0	0	0	0	0	0	0	0	0	0	0	0	0	0	0	0	0	0	0	0	0	0	0	0	0	0	0	0	0
	53.6257		0	0	0	0	0	0	0	0	0	0	0	0	0	0	0	0	0	0	0	0	0	0	0	0	0	0	0	0	0	0	0	0	0	0	0	0	0	0	0	0	0	0	0	0	0	0	0
	53.806		0	0	0	0	0	0	0	0	0	0	0	0	0	0	0	0	0	0	0	0	0	0	0	0	0	0	0	0	0	0	0	0	0	0	0	0	0	0	0	0	0	0	0	0	0	0	0
	53.9863		0	0	0	0	0	0	0	0	0	0	0	0	0	0	0	0	0	0	0	0	0	0	0	0	0	0	0	0	0	0	0	0	0	0	0	0	0	0	0	0	0	0	0	0	0	0	0
	54.1666		0	0	0	0	0	0	0	0	0	0	0	0	0	0	0	0	0	0	0	0	0	0	0	0	0	0	0	0	0	0	0	0	0	0	0	0	0	0	0	0	0	0	0	0	0	0	0
	54.3468		0	0	0	0	0	0	0	0	0	0	0	0	0	0	0	0	0	0	0	0	0	0	0	0	0	0	0	0	0	0	0	0	0	0	0	0	0	0	0	0	0	0	0	0	0	0	0
	54.5271		0	0	0	0	0	0	0	0	0	0	0	0	0	0	0	0	0	0	0	0	0	0	0	0	0	0	0	0	0	0	0	0	0	0	0	0	0	0	0	0	0	0	0	0	0	0	0
	54.7074		0	0	0	0	0	0	0	0	0	0	0	0	0	0	0	0	0	0	0	0	0	0	0	0	0	0	0	0	0	0	0	0	0	0	0	0	0	0	0	0	0	0	0	0	0	0	0
	54.8877		0	0	0	0	0	0	0	0	0	0	0	0	0	0	0	0	0	0	0	0	0	0	0	0	0	0	0	0	0	0	0	0	0	0	0	0	0	0	0	0	0	0	0	0	0	0	0
	55.068		0	0	0	0	0	0	0	0	0	0	0	0	0	0	0	0	0	0	0	0	0	0	0	0	0	0	0	0	0	0	0	0	0	0	0	0	0	0	0	0	0	0	0	0	0	0	0
	55.2483		0	0	0	0	0	0	0	0	0	0	0	0	0	0	0	0	0	0	0	0	0	0	0	0	0	0	0	0	0	0	0	0	0	0	0	0	0	0	0	0	0	0	0	0	0	0	0
	55.4286		0	0	0	0	0	0	0	0	0	0	0	0	0	0	0	0	0	0	0	0	0	0	0	0	0	0	0	0	0	0	0	0	0	0	0	0	0	0	0	0	0	0	0	0	0	0	0
	55.6089		0	0	0	0	0	0	0	0	0	0	0	0	0	0	0	0	0	0	0	0	0	0	0	0	0	0	0	0	0	0	0	0	0	0	0	0	0	0	0	0	0	0	0	0	0	0	0
	55.7892		0	0	0	0	0	0	0	0	0	0	0	0	0	0	0	0	0	0	0	0	0	0	0	0	0	0	0	0	0	0	0	0	0	0	0	0	0	0	0	0	0	0	0	0	0	0	0
	55.9695		0	0	0	0	0	0	0	0	0	0	0	0	0	0	0	0	0	0	0	0	0	0	0	0	0	0	0	0	0	0	0	0	0	0	0	0	0	0	0	0	0	0	0	0	0	0	0
	56.1498		0	0	0	0	0	0	0	0	0	0	0	0	0	0	0	0	0	0	0	0	0	0	0	0	0	0	0	0	0	0	0	0	0	0	0	0	0	0	0	0	0	0	0	0	0	0	0
	56.3301		0	0	0	0	0	0	0	0	0	0	0	0	0	0	0	0	0	0	0	0	0	0	0	0	0	0	0	0	0	0	0	0	0	0	0	0	0	0	0	0	0	0	0	0	0	0	0
	56.5104		0	0	0	0	0	0	0	0	0	0	0	0	0	0	0	0	0	0	0	0	0	0	0	0	0	0	0	0	0	0	0	0	0	0	0	0	0	0	0	0	0	0	0	0	0	0	0
	56.6907		0	0	0	0	0	0	0	0	0	0	0	0	0	0	0	0	0	0	0	0	0	0	0	0	0	0	0	0	0	0	0	0	0	0	0	0	0	0	0	0	0	0	0	0	0	0	0
	56.871		0	0	0	0	0	0	0	0	0	0	0	0	0	0	0	0	0	0	0	0	0	0	0	0	0	0	0	0	0	0	0	0	0	0	0	0	0	0	0	0	0	0	0	0	0	0	0
	57.0513		0	0	0	0	0	0	0	0	0	0	0	0	0	0	0	0	0	0	0	0	0	0	0	0	0	0	0	0	0	0	0	0	0	0	0	0	0	0	0	0	0	0	0	0	0	0	0
	57.2316		0	0	0	0	0	0	0	0	0	0	0	0	0	0	0	0	0	0	0	0	0	0	0	0	0	0	0	0	0	0	0	0	0	0	0	0	0	0	0	0	0	0	0	0	0	0	0
	57.4119		0	0	0	0	0	0	0	0	0	0	0	0	0	0	0	0	0	0	0	0	0	0	0	0	0	0	0	0	0	0	0	0	0	0	0	0	0	0	0	0	0	0	0	0	0	0	0
	57.5922		0	0	0	0	0	0	0	0	0	0	0	0	0	0	0	0	0	0	0	0	0	0	0	0	0	0	0	0	0	0	0	0	0	0	0	0	0	0	0	0	0	0	0	0	0	0	0
	57.7725		0	0	0	0	0	0	0	0	0	0	0	0	0	0	0	0	0	0	0	0	0	0	0	0	0	0	0	0	0	0	0	0	0	0	0	0	0	0	0	0	0	0	0	0	0	0	0
	57.9528		0	0	0	0	0	0	0	0	0	0	0	0	0	0	0	0	0	0	0	0	0	0	0	0	0	0	0	0	0	0	0	0	0	0	0	0	0	0	0	0	0	0	0	0	0	0	0
	58.133		0	0	0	0	0	0	0	0	0	0	0	0	0	0	0	0	0	0	0	0	0	0	0	0	0	0	0	0	0	0	0	0	0	0	0	0	0	0	0	0	0	0	0	0	0	0	0
	58.3133		0	0	0	0	0	0	0	0	0	0	0	0	0	0	0	0	0	0	0	0	0	0	0	0	0	0	0	0	0	0	0	0	0	0	0	0	0	0	0	0	0	0	0	0	0	0	0
	58.4936		0	0	0	0	0	0	0	0	0	0	0	0	0	0	0	0	0	0	0	0	0	0	0	0	0	0	0	0	0	0	0	0	0	0	0	0	0	0	0	0	0	0	0	0	0	0	0
	58.6739		0	0	0	0	0	0	0	0	0	0	0	0	0	0	0	0	0	0	0	0	0	0	0	0	0	0	0	0	0	0	0	0	0	0	0	0	0	0	0	0	0	0	0	0	0	0	0
	58.8542		0	0	0	0	0	0	0	0	0	0	0	0	0	0	0	0	0	0	0	0	0	0	0	0	0	0	0	0	0	0	0	0	0	0	0	0	0	0	0	0	0	0	0	0	0	0	0
	59.0345		0	0	0	0	0	0	0	0	0	0	0	0	0	0	0	0	0	0	0	0	0	0	0	0	0	0	0	0	0	0	0	0	0	0	0	0	0	0	0	0	0	0	0	0	0	0	0
	59.2148		0	0	0	0	0	0	0	0	0	0	0	0	0	0	0	0	0	0	0	0	0	0	0	0	0	0	0	0	0	0	0	0	0	0	0	0	0	0	0	0	0	0	0	0	0	0	0
	59.3951		0	0	0	0	0	0	0	0	0	0	0	0	0	0	0	0	0	0	0	0	0	0	0	0	0	0	0	0	0	0	0	0	0	0	0	0	0	0	0	0	0	0	0	0	0	0	0
	59.5754		0	0	0	0	0	0	0	0	0	0	0	0	0	0	0	0	0	0	0	0	0	0	0	0	0	0	0	0	0	0	0	0	0	0	0	0	0	0	0	0	0	0	0	0	0	0	0
	59.7557		0	0	0	0	0	0	0	0	0	0	0	0	0	0	0	0	0	0	0	0	0	0	0	0	0	0	0	0	0	0	0	0	0	0	0	0	0	0	0	0	0	0	0	0	0	0	0
	59.936		0	0	0	0	0	0	0	0	0	0	0	0	0	0	0	0	0	0	0	0	0	0	0	0	0	0	0	0	0	0	0	0	0	0	0	0	0	0	0	0	0	0	0	0	0	0	0
	60.1163		0	0	0	0	0	0	0	0	0	0	0	0	0	0	0	0	0	0	0	0	0	0	0	0	0	0	0	0	0	0	0	0	0	0	0	0	0	0	0	0	0	0	0	0	0	0	0
[truncated: 38 more columns]

## Sheet: figure1c
H2O		D2O
binding energy(eV)	Intensity	binding energy(eV)	Intensity
63.8042	0.000191264	63.6442	0.000161722
63.6239	0.000587181	63.4639	0.000497644
63.4436	0.00156817	63.2836	0.00146339
63.2633	0.00266921	63.1033	0.00267064
63.083	0.00349765	62.923	0.00379483
62.9027	0.00478079	62.7427	0.00534351
62.7224	0.00635194	62.5624	0.00733144
62.5421	0.00794581	62.3821	0.00936897
62.3618	0.00982781	62.2018	0.0115218
62.1815	0.0115298	62.0215	0.0132
62.0012	0.0133834	61.8412	0.0152361
61.821	0.0146237	61.661	0.0167337
61.6407	0.0162808	61.4807	0.0182438
61.4604	0.0173768	61.3004	0.0189471
61.2801	0.0185839	61.1201	0.0197887
61.0998	0.0191392	60.9398	0.0200034
60.9195	0.0198082	60.7595	0.0202833
60.7392	0.0198204	60.5792	0.0200823
60.5589	0.0199926	60.3989	0.0198616
60.3786	0.019795	60.2186	0.0192853
60.1983	0.0194451	60.0383	0.0190432
60.018	0.0187764	59.858	0.0185903
59.8377	0.0185038	59.6777	0.0180984
59.6574	0.0181429	59.4974	0.0173445
59.4771	0.0176857	59.3171	0.0168578
59.2968	0.0170547	59.1368	0.016207
59.1165	0.0167045	58.9565	0.0156416
58.9362	0.0161954	58.7762	0.0149643
58.7559	0.0156998	58.5959	0.0144716
58.5756	0.0151451	58.4156	0.0138729
58.3953	0.014779	58.2353	0.0133919
58.215	0.0141632	58.055	0.0128264
58.0348	0.0136158	57.8748	0.0122621
57.8545	0.0130359	57.6945	0.0115821
57.6742	0.0126729	57.5142	0.0111448
57.4939	0.0121642	57.3339	0.0106845
57.3136	0.0116884	57.1536	0.0103719
57.1333	0.0111073	56.9733	0.00990333
56.953	0.010698	56.793	0.00957228
56.7727	0.0103357	56.6127	0.00911804
56.5924	0.0101494	56.4324	0.00873881
56.4121	0.00968767	56.2521	0.00823461
56.2318	0.00914615	56.0718	0.00796766
56.0515	0.0088402	55.8915	0.00761004
55.8712	0.00871318	55.7112	0.00731945
55.6909	0.00821489	55.5309	0.0070211
55.5106	0.00776116	55.3506	0.00678795
55.3303	0.00743246	55.1703	0.00641079
55.15	0.00730475	54.99	0.0060711
54.9697	0.00703826	54.8097	0.00576983
54.7894	0.00674975	54.6294	0.0055886
54.6091	0.00639709	54.4491	0.00538187
54.4288	0.00615616	54.2688	0.00511316
54.2486	0.00593571	54.0886	0.00486938
54.0683	0.00580101	53.9083	0.00469605
53.888	0.00562732	53.728	0.004544
53.7077	0.00538011	53.5477	0.00435031
53.5274	0.00515962	53.3674	0.00417995
53.3471	0.00502324	53.1871	0.00398287
53.1668	0.0048775	53.0068	0.00382353
52.9865	0.00468923	52.8265	0.00368891
52.8062	0.00457219	52.6462	0.0036073
52.6259	0.00442175	52.4659	0.00347911
52.4456	0.00428406	52.2856	0.00339193
52.2653	0.00420479	52.1053	0.00327599
52.085	0.00415738	51.925	0.003109
51.9047	0.00397689	51.7447	0.00298866
51.7244	0.00383965	51.5644	0.00297311
51.5441	0.00376217	51.3841	0.00291601
51.3638	0.00375295	51.2038	0.00283264
51.1835	0.00375235	51.0235	0.0027836
51.0032	0.00368569	50.8432	0.0027179
50.8229	0.00352532	50.6629	0.00264373
50.6427	0.00342483	50.4827	0.00258457
50.4624	0.00333519	50.3024	0.00250853
50.2821	0.0033185	50.1221	0.00246578
50.1018	0.00321823	49.9418	0.00241411
49.9215	0.00320259	49.7615	0.00239011
49.7412	0.00314231	49.5812	0.00234729
49.5609	0.00310294	49.4009	0.00232029
49.3806	0.00301157	49.2206	0.00219602
49.2003	0.00306036	49.0403	0.00212217
49.02	0.00303251	48.86	0.00209819
48.8397	0.00292414	48.6797	0.00211687
48.6594	0.00284245	48.4994	0.0020664
48.4791	0.00281774	48.3191	0.00202849
48.2988	0.00278925	48.1388	0.00197022
48.1185	0.00270999	47.9585	0.001898
47.9382	0.00266332	47.7782	0.00182129
47.7579	0.00265644	47.5979	0.00181047
47.5776	0.00261619	47.4176	0.0018168
47.3973	0.00255105	47.2373	0.00183001
47.217	0.00252126	47.057	0.00174174
47.0367	0.00243317	46.8767	0.00168595
46.8565	0.00240489	46.6965	0.00170924
46.6762	0.0024403	46.5162	0.00171523
46.4959	0.00237826	46.3359	0.00163527
46.3156	0.00233526	46.1556	0.00156574
46.1353	0.00230787	45.9753	0.0015215
45.955	0.00220448	45.795	0.00155405
45.7747	0.00208872	45.6147	0.00160108
45.5944	0.00210649	45.4344	0.00156271
45.4141	0.00215458	45.2541	0.00145928
45.2338	0.00217928	45.0738	0.0014105
45.0535	0.00204433	44.8935	0.00140435
44.8732	0.00196794	44.7132	0.00141224
44.6929	0.0019841	44.5329	0.00137419
44.5126	0.00201932	44.3526	0.00134846
44.3323	0.00195547	44.1723	0.0013263
44.152	0.00185738	43.992	0.00128655
43.9717	0.00176327	43.8117	0.00117734
43.7914	0.00177089	43.6314	0.00114582
43.6111	0.00177479	43.4511	0.00117647
43.4308	0.00175138	43.2708	0.00119177
43.2505	0.00173643	43.0905	0.00113639
43.0703	0.00169594	42.9103	0.00113003
42.89	0.00163903	42.73	0.00110547
42.7097	0.00164391	42.5497	0.00108777
42.5294	0.0015795	42.3694	0.00107966
42.3491	0.00151255	42.1891	0.00106531
42.1688	0.00154496	42.0088	0.00103789
41.9885	0.00161429	41.8285	0.00102171
41.8082	0.00155265	41.6482	0.000987296
41.6279	0.00147296	41.4679	0.000935892
41.4476	0.00143657	41.2876	0.000924651
41.2673	0.00139102	41.1073	0.000963145
41.087	0.00139143	40.927	0.000952976
40.9067	0.00139684	40.7467	0.000913437
40.7264	0.00141556	40.5664	0.000881977
40.5461	0.00138104	40.3861	0.000875681
40.3658	0.00132991	40.2058	0.000866103
40.1855	0.00124802	40.0255	0.000862333
40.0052	0.00123146	39.8452	0.000874893
39.8249	0.00124755	39.6649	0.000853024
39.6446	0.00122639	39.4846	0.000825682
39.4643	0.00116692	39.3043	0.000799803
39.2841	0.00108333	39.1241	0.000833664
39.1038	0.00108037	38.9438	0.000826274
38.9235	0.00111741	38.7635	0.000807994
38.7432	0.00116412	38.5832	0.000779728
38.5629	0.00116453	38.4029	0.000761235
38.3826	0.00116167	38.2226	0.000754857
38.2023	0.00111524	38.0423	0.00076994
38.022	0.00109718	37.862	0.000748084
37.8417	0.00111044	37.6817	0.000730333
37.6614	0.0011283	37.5014	0.000745484
37.4811	0.00108687	37.3211	0.000756543
37.3008	0.00104049	37.1408	0.000726361
37.1205	0.00106845	36.9605	0.000699302
36.9402	0.00108323	36.7802	0.000698442
36.7599	0.0010331	36.5999	0.000702582
36.5796	0.0010249	36.4196	0.000717536
36.3993	0.00109498	36.2393	0.0007222
36.219	0.00107892	36.059	0.000698202
36.0387	0.00103607	35.8787	0.000665584
35.8584	0.00100145	35.6984	0.000681901
35.6782	0.000986319	35.5182	0.000698616
35.4979	0.000993687	35.3379	0.000695079
35.3176	0.00103926	35.1576	0.00066265
35.1373	0.00104608	34.9773	0.000653223
34.957	0.00102725	34.797	0.000652484
34.7767	0.00102774	34.6167	0.000663386
34.5964	0.00102107	34.4364	0.000679259
34.4161	0.00103478	34.2561	0.000710001
34.2358	0.00106301	34.0758	0.000722623
34.0555	0.00105505	33.8955	0.000699812
33.8752	0.00103353	33.7152	0.000700443
33.6949	0.00105726	33.5349	0.000714218
33.5146	0.00108562	33.3546	0.000748859
33.3343	0.00110076	33.1743	0.000745241
33.154	0.00111226	32.994	0.000760807
32.9737	0.00110711	32.8137	0.000746963
32.7934	0.00109246	32.6334	0.000743992
32.6131	0.00109561	32.4531	0.00076204
32.4328	0.00115015	32.2728	0.00076831
32.2525	0.00117829	32.0925	0.000768058
32.0722	0.00116793	31.9122	0.000789999
31.892	0.00117495	31.732	0.000816614
31.7117	0.00121018	31.5517	0.000810356
31.5314	0.00120655	31.3714	0.000838647
31.3511	0.00117949	31.1911	0.000847167
31.1708	0.00121473	31.0108	0.000813577
30.9905	0.00120758	30.8305	0.000795656
30.8102	0.00118	30.6502	0.000788781
30.6299	0.00113635	30.4699	0.000790357
30.4496	0.00114463	30.2896	0.000774742
30.2693	0.00112929	30.1093	0.00075888
30.089	0.00113116	29.929	0.000735712
29.9087	0.00112489	29.7487	0.000742685
29.7284	0.00109112	29.5684	0.00074993
29.5481	0.00106859	29.3881	0.000728252
29.3678	0.00108231	29.2078	0.000708713
29.1875	0.00104285	29.0275	0.000710604
29.0072	0.00102355	28.8472	0.000693326
28.8269	0.00105239	28.6669	0.000678475
28.6466	0.00107032	28.4866	0.000686252
28.4663	0.00102795	28.3063	0.00067999
28.286	0.00101039	28.126	0.000644948
28.1058	0.00100827	27.9458	0.000638102
27.9255	0.00101969	27.7655	0.000635577
27.7452	0.00101676	27.5852	0.000650364
27.5649	0.00102922	27.4049	0.00063145
27.3846	0.00101858	27.2246	0.000619931
27.2043	0.00099538	27.0443	0.000623204
27.024	0.000940529	26.864	0.000624465
26.8437	0.000921026	26.6837	0.000609578
26.6634	0.00090425	26.5034	0.000609501
26.4831	0.000922566	26.3231	0.00060262
26.3028	0.000897996	26.1428	0.000575673
26.1225	0.000840323	25.9625	0.000559453
25.9422	0.000808932	25.7822	0.000548597
25.7619	0.000817503	25.6019	0.000544312
25.5816	0.00083239	25.4216	0.000519069
25.4013	0.000826183	25.2413	0.000496897
25.221	0.000780877	25.061	0.000485532
25.0407	0.000708689	24.8807	0.000469512
24.8604	0.000661284	24.7004	0.000457519
24.6801	0.000659866	24.5201	0.000447316
24.4998	0.000655279	24.3398	0.00042007
24.3196	0.000632246	24.1596	0.000406392
24.1393	0.000598376	23.9793	0.000402662
23.959	0.000578955	23.799	0.000397243
23.7787	0.000576015	23.6187	0.000389001
23.5984	0.000561165	23.4384	0.000384911
23.4181	0.000526207	23.2581	0.000370719
23.2378	0.000503558	23.0778	0.000343335
23.0575	0.00050096	22.8975	0.000319442
22.8772	0.000467468	22.7172	0.000313733
22.6969	0.000417637	22.5369	0.000304056
22.5166	0.0004051	22.3566	0.000288178
22.3363	0.00040492	22.1763	0.000270544
22.156	0.000397419	21.996	0.000267123
21.9757	0.000410771	21.8157	0.00024979
21.7954	0.00040536	21.6354	0.000242605
21.6151	0.000376569	21.4551	0.00022618
21.4348	0.00035622	21.2748	0.000235251
21.2545	0.000357858	21.0945	0.000242478
21.0742	0.000351728	20.9142	0.000256401
20.8939	0.000365736	20.7339	0.000245907
20.7137	0.000366799	20.5537	0.000236456
20.5334	0.000370198	20.3734	0.000225798
20.3531	0.000369202	20.1931	0.000248917
20.1728	0.000378806	20.0128	0.000265507
19.9925	0.000384474

## Sheet: figure1d
energy(eV)		intensity
horizontal	vertical
0	0		0	0	0	0	0	0	0	0	0	0	0	0	0	0	0	0	0	0	0	0	0	0	0	0	0	0	0	0	0	0	0	0	0	0	0	0	0	0	0	0	0	0	0	0	0	0	0
0.0780001	0.0780001		0	0.00152507	0	0	0	0	0	0	0	0	0	0	0	0	0	0	0	0	0	0	0	0	0	0	0	0	0	0	0	0	0	0	0	0	0	0	0	0	0	0	0	0	0	0	0	0	0
0.258295	0.258295		0	0.001935	0.00171709	0	0	0	0	0	0	0	0	0	0	0	0	0	0	0	0	0	0	0	0	0	0	0	0	0	0	0	0	0	0	0	0	0	0	0	0	0	0	0	0	0	0	0	0
0.43859	0.43859		0	0.00176222	0.00291608	0.00188693	0	0	0	0	0	0	0	0	0	0	0	0	0	0	0	0	0	0	0	0	0	0	0	0	0	0	0	0	0	0	0	0	0	0	0	0	0	0	0	0	0	0	0
0.618886	0.618886		0	0.00199045	0.00258838	0.00393079	0.00199469	0	0	0	0	0	0	0	0	0	0	0	0	0	0	0	0	0	0	0	0	0	0	0	0	0	0	0	0	0	0	0	0	0	0	0	0	0	0	0	0	0	0
0.799181	0.799181		0	0.00218708	0.00303288	0.00327779	0.00494981	0.00199552	0	0	0	0	0	0	0	0	0	0	0	0	0	0	0	0	0	0	0	0	0	0	0	0	0	0	0	0	0	0	0	0	0	0	0	0	0	0	0	0	0
0.979476	0.979476		0	0.00235152	0.00297219	0.00346823	0.0040198	0.00543739	0.00184652	0	0	0	0	0	0	0	0	0	0	0	0	0	0	0	0	0	0	0	0	0	0	0	0	0	0	0	0	0	0	0	0	0	0	0	0	0	0	0	0
1.15977	1.15977		0	0.00247274	0.00293228	0.00342222	0.003976	0.0044894	0.00541216	0.00166124	0	0	0	0	0	0	0	0	0	0	0	0	0	0	0	0	0	0	0	0	0	0	0	0	0	0	0	0	0	0	0	0	0	0	0	0	0	0	0
1.34007	1.34007		0	0.00229282	0.00296358	0.00333661	0.00378847	0.00400856	0.00456827	0.00497281	0.00144613	0	0	0	0	0	0	0	0	0	0	0	0	0	0	0	0	0	0	0	0	0	0	0	0	0	0	0	0	0	0	0	0	0	0	0	0	0	0
1.52036	1.52036		0	0.00222758	0.00288944	0.00325853	0.00356014	0.00385067	0.00412405	0.00462511	0.00426215	0.0012528	0	0	0	0	0	0	0	0	0	0	0	0	0	0	0	0	0	0	0	0	0	0	0	0	0	0	0	0	0	0	0	0	0	0	0	0	0
1.70066	1.70066		0	0.00222573	0.00275267	0.00316597	0.00350413	0.00359328	0.00369064	0.00381947	0.00414579	0.0035551	0.000989309	0	0	0	0	0	0	0	0	0	0	0	0	0	0	0	0	0	0	0	0	0	0	0	0	0	0	0	0	0	0	0	0	0	0	0	0
1.88095	1.88095		0	0.00214252	0.00259926	0.00301765	0.00318585	0.00331496	0.00352351	0.00346314	0.00347263	0.00377617	0.00313988	0.000807757	0	0	0	0	0	0	0	0	0	0	0	0	0	0	0	0	0	0	0	0	0	0	0	0	0	0	0	0	0	0	0	0	0	0	0
2.06125	2.06125		0	0.0019105	0.00245569	0.00260599	0.0030725	0.00305475	0.00314584	0.00312388	0.00295958	0.00309834	0.00311153	0.00248225	0.000630069	0	0	0	0	0	0	0	0	0	0	0	0	0	0	0	0	0	0	0	0	0	0	0	0	0	0	0	0	0	0	0	0	0	0
2.24154	2.24154		0	0.00176056	0.00225328	0.00246834	0.00279513	0.00286385	0.00301672	0.00282348	0.0028288	0.00270038	0.00271828	0.00282072	0.00204763	0.0005237	0	0	0	0	0	0	0	0	0	0	0	0	0	0	0	0	0	0	0	0	0	0	0	0	0	0	0	0	0	0	0	0	0
2.42184	2.42184		0	0.00164151	0.0021135	0.00226226	0.00252082	0.0027005	0.00265598	0.002743	0.00245661	0.00247945	0.00237688	0.00247437	0.00222377	0.00172598	0.000390441	0	0	0	0	0	0	0	0	0	0	0	0	0	0	0	0	0	0	0	0	0	0	0	0	0	0	0	0	0	0	0	0
2.60213	2.60213		0	0.00149717	0.00186001	0.00215551	0.00221073	0.00244048	0.00250904	0.00235653	0.00236763	0.00219126	0.00207193	0.0020734	0.00212868	0.00186383	0.00147217	0.000338277	0	0	0	0	0	0	0	0	0	0	0	0	0	0	0	0	0	0	0	0	0	0	0	0	0	0	0	0	0	0	0
2.78243	2.78243		0	0.00142629	0.00170652	0.00193119	0.00212713	0.00228834	0.00230759	0.00224328	0.00215409	0.00202211	0.00190416	0.00186043	0.00183636	0.00178084	0.00153684	0.00121597	0.000252196	0	0	0	0	0	0	0	0	0	0	0	0	0	0	0	0	0	0	0	0	0	0	0	0	0	0	0	0	0	0
2.96272	2.96272		0	0.00124521	0.00151118	0.00170069	0.00195192	0.00205149	0.00203868	0.00197379	0.00192543	0.00173427	0.00167894	0.00160523	0.00147549	0.00151791	0.00149422	0.00118524	0.00100365	0.000153053	0	0	0	0	0	0	0	0	0	0	0	0	0	0	0	0	0	0	0	0	0	0	0	0	0	0	0	0	0
3.14302	3.14302		0	0.00111947	0.00142209	0.00162756	0.00170855	0.00185441	0.00182468	0.00184373	0.00172746	0.00168083	0.00156334	0.0014766	0.00132507	0.00138538	0.00133527	0.00124111	0.000956012	0.000840638	0.000111904	0	0	0	0	0	0	0	0	0	0	0	0	0	0	0	0	0	0	0	0	0	0	0	0	0	0	0	0
3.32331	3.32331		0	0.00103961	0.00130046	0.00149573	0.00167134	0.0016549	0.00170602	0.00164322	0.00162182	0.0015289	0.00142537	0.0012512	0.00128604	0.001182	0.00109568	0.00122716	0.00108656	0.000792613	0.00066167	8.54377e-05	0	0	0	0	0	0	0	0	0	0	0	0	0	0	0	0	0	0	0	0	0	0	0	0	0	0	0
3.50361	3.50361		0	0.000922217	0.00124483	0.00136673	0.00145274	0.00153172	0.00159622	0.00152781	0.00149567	0.0013902	0.00132591	0.00122801	0.00114448	0.00107478	0.000933794	0.001005	0.00106588	0.000878655	0.000663525	0.000604019	6.58487e-05	0	0	0	0	0	0	0	0	0	0	0	0	0	0	0	0	0	0	0	0	0	0	0	0	0	0
3.6839	3.6839		0	0.000889424	0.00109902	0.00124441	0.0014194	0.00144947	0.0014258	0.00150528	0.00133692	0.001389	0.00125528	0.00108034	0.00101938	0.00101157	0.000899016	0.000880507	0.000926678	0.000813126	0.000699687	0.000542049	0.000515811	4.58735e-05	0	0	0	0	0	0	0	0	0	0	0	0	0	0	0	0	0	0	0	0	0	0	0	0	0
3.8642	3.8642		0	0.000734916	0.00094537	0.00113063	0.00128016	0.00125142	0.00129381	0.00132087	0.00126559	0.0011809	0.00103946	0.00106025	0.000867262	0.00091505	0.000788438	0.000758687	0.000770278	0.000719005	0.000663096	0.000569555	0.000509206	0.000379696	2.78688e-05	0	0	0	0	0	0	0	0	0	0	0	0	0	0	0	0	0	0	0	0	0	0	0	0
4.04449	4.04449		0	0.000735967	0.000925859	0.00104088	0.00110324	0.00125177	0.00116349	0.00123154	0.0011795	0.00110428	0.00101241	0.00101303	0.000830824	0.000840092	0.000798094	0.00073508	0.000702778	0.000665108	0.000650695	0.000593666	0.000537176	0.000468752	0.000348515	1.83641e-05	0	0	0	0	0	0	0	0	0	0	0	0	0	0	0	0	0	0	0	0	0	0	0
4.22479	4.22479		0	0.000690377	0.000862922	0.000926326	0.00100967	0.00115398	0.00114642	0.00118912	0.0011295	0.00104629	0.000927795	0.000879965	0.000811387	0.00077047	0.000697831	0.000659078	0.000655521	0.000577054	0.0005808	0.000531229	0.000519869	0.00042208	0.000389699	0.000305125	1.30319e-05	0	0	0	0	0	0	0	0	0	0	0	0	0	0	0	0	0	0	0	0	0	0
4.40508	4.40508		0	0.000671987	0.000794345	0.000918059	0.000991432	0.00104592	0.00105543	0.00105713	0.000964914	0.000950779	0.000961791	0.000843877	0.000738477	0.000742646	0.000721437	0.000649071	0.000589877	0.000530804	0.000531883	0.00052547	0.000508159	0.00049452	0.000339241	0.000303618	0.000242419	8.82101e-06	0	0	0	0	0	0	0	0	0	0	0	0	0	0	0	0	0	0	0	0	0
4.58538	4.58538		0	0.000573545	0.000673225	0.000832405	0.000872165	0.000941019	0.000996968	0.00090483	0.000897686	0.000808828	0.000779852	0.000787698	0.000702081	0.00071989	0.000560481	0.000524236	0.000563064	0.000488107	0.000440161	0.000466625	0.000458434	0.000422464	0.000370342	0.000304389	0.00026838	0.000217882	1.01624e-06	0	0	0	0	0	0	0	0	0	0	0	0	0	0	0	0	0	0	0	0
4.76567	4.76567		0	0.000522578	0.000715259	0.000778199	0.000833644	0.000852699	0.000910733	0.000901505	0.00087883	0.000843443	0.000774289	0.000709964	0.000682876	0.000611206	0.000591962	0.000536829	0.000507116	0.000421731	0.000439347	0.000420801	0.000426869	0.000395534	0.000377992	0.000331937	0.000254394	0.000259609	0.000137287	3.68194e-06	0	0	0	0	0	0	0	0	0	0	0	0	0	0	0	0	0	0	0
4.94597	4.94597		0	0.00052437	0.000655182	0.000711399	0.00078593	0.000793546	0.000795213	0.000866576	0.000805615	0.000783443	0.000699642	0.000690289	0.000647483	0.000615955	0.000510209	0.000537986	0.000509436	0.000434287	0.000363971	0.000362384	0.000358713	0.00040577	0.00035025	0.000332477	0.000254626	0.000248056	0.000242994	0.00014115	1.59567e-06	0	0	0	0	0	0	0	0	0	0	0	0	0	0	0	0	0	0
5.12627	5.12627		0	0.000433811	0.000538852	0.000632737	0.000725774	0.000794588	0.000803981	0.000761989	0.000724747	0.000719459	0.000677774	0.000614179	0.000583655	0.00053397	0.000513801	0.000443751	0.000443249	0.000403494	0.00033866	0.000332091	0.00034345	0.000347468	0.000333869	0.000287041	0.000263858	0.000224179	0.000217572	0.000201732	0.000114027	0	0	0	0	0	0	0	0	0	0	0	0	0	0	0	0	0	0
5.30656	5.30656		0	0.000374066	0.000531202	0.000618249	0.0006271	0.000702174	0.000713419	0.000738885	0.000682711	0.000686577	0.000586746	0.000551355	0.000541386	0.000507889	0.00044213	0.00043417	0.000423235	0.000350986	0.000304199	0.000311111	0.000325638	0.000299636	0.000288316	0.000245275	0.000240639	0.00024342	0.000211659	0.000172444	0.000185039	0.000102977	0	0	0	0	0	0	0	0	0	0	0	0	0	0	0	0	0
5.48686	5.48686		0	0.000418357	0.000463321	0.00050756	0.00062424	0.00066315	0.000648473	0.000659293	0.000622129	0.00063376	0.000579674	0.000581451	0.000515463	0.000449124	0.000400596	0.000412301	0.000395145	0.000312892	0.000265291	0.000297743	0.000277421	0.000237199	0.000251803	0.000264747	0.000239479	0.000231828	0.000205943	0.000148838	0.000148606	0.000148837	8.16107e-05	0	0	0	0	0	0	0	0	0	0	0	0	0	0	0	0
5.66715	5.66715		0	0.000350854	0.000472052	0.000431256	0.000546353	0.000626523	0.000619919	0.000606248	0.000631593	0.000579745	0.000501742	0.000517932	0.000449623	0.000458895	0.000370767	0.000353343	0.000309567	0.000291717	0.000309643	0.000263666	0.000270426	0.000208841	0.000245853	0.000196555	0.000203779	0.000217765	0.000206599	0.000163055	0.000130834	0.00014084	0.000112133	5.85452e-05	0	0	0	0	0	0	0	0	0	0	0	0	0	0	0
5.84745	5.84745		0	0.000330362	0.000410739	0.00047217	0.000500607	0.000575138	0.000599712	0.000568074	0.000548333	0.000550614	0.000514144	0.0004825	0.000444754	0.000420913	0.000384443	0.000385562	0.000358903	0.000286306	0.000278618	0.000272165	0.000237585	0.000242066	0.000226497	0.000220971	0.000168272	0.000227152	0.000178588	0.000188478	0.000122758	0.000114104	0.000114567	0.000115185	5.13589e-05	0	0	0	0	0	0	0	0	0	0	0	0	0	0
6.02774	6.02774		0	0.000270246	0.000347107	0.000434964	0.000454361	0.00049296	0.000517612	0.000506139	0.000448961	0.000485975	0.000437526	0.000410251	0.000405885	0.000402445	0.000340242	0.000308677	0.000290789	0.00028588	0.000247322	0.000223018	0.000217649	0.000202812	0.000172908	0.000188014	0.000186081	0.000177004	0.00015529	0.000171515	0.000155791	0.000117851	0.000108616	9.20037e-05	9.69488e-05	4.07719e-05	0	0	0	0	0	0	0	0	0	0	0	0	0
6.20804	6.20804		0	0.000261777	0.000387751	0.000435195	0.000421637	0.000456527	0.000456374	0.000490993	0.000464377	0.000427056	0.000453521	0.000424855	0.000373702	0.00034256	0.00030833	0.000286693	0.000285689	0.00027224	0.000242415	0.000222015	0.000209534	0.000218073	0.000158922	0.000178007	0.000154208	0.000162554	0.000169315	0.000142346	0.000147754	0.000113523	9.84174e-05	9.88028e-05	8.36195e-05	8.16482e-05	2.38886e-05	0	0	0	0	0	0	0	0	0	0	0	0
6.38833	6.38833		0	0.000287555	0.000304609	0.000381763	0.000425693	0.000470241	0.000464952	0.0004585	0.000433968	0.000467428	0.000408009	0.00041531	0.000365432	0.000308714	0.000317755	0.000259299	0.000255512	0.000246201	0.000208415	0.000207101	0.000188053	0.000168117	0.000147021	0.000152277	0.000129404	0.000164407	0.000141612	0.000139681	0.000114567	0.000123608	0.000116498	9.99234e-05	8.55893e-05	8.04119e-05	7.98333e-05	2.33475e-05	0	0	0	0	0	0	0	0	0	0	0
6.56863	6.56863		0	0.000236897	0.000294177	0.000329722	0.000318596	0.000354259	0.000435742	0.000408467	0.000378876	0.000376825	0.000339506	0.000305042	0.000309137	0.000281128	0.000237083	0.000248208	0.00020741	0.000214828	0.000186778	0.000158187	0.000148876	0.000150267	0.000116499	0.000132764	0.00012639	0.00011758	0.000125695	0.000148565	0.000101044	0.000112248	0.000118237	8.77921e-05	6.21375e-05	6.47649e-05	6.49189e-05	5.96266e-05	1.98318e-05	0	0	0	0	0	0	0	0	0	0
6.74892	6.74892		0	0.000244933	0.000303527	0.000335595	0.000363761	0.000411166	0.000402244	0.000400083	0.000385789	0.000397651	0.000369176	0.000335604	0.000268146	0.000323472	0.000277648	0.00023345	0.000236308	0.000217997	0.000199605	0.000212587	0.000132688	0.000155831	0.000154206	0.000132881	0.000115649	0.000144702	0.000129403	0.00011306	0.000116923	0.000110934	0.000101971	0.000104714	7.68962e-05	4.43267e-05	6.716e-05	5.99346e-05	5.00827e-05	9.43875e-06	0	0	0	0	0	0	0	0	0
6.92922	6.92922		0	0.000198169	0.000238659	0.000264661	0.000303567	0.000325745	0.000342668	0.000350396	0.000345105	0.000292716	0.000280818	0.000275099	0.000255549	0.000251067	0.000204744	0.000221743	0.000195936	0.000169122	0.000161123	0.000189288	0.000134542	0.000150923	0.000100813	0.000123723	9.749e-05	0.000128127	0.000116962	8.8488e-05	0.000103323	0.000101005	0.000102551	8.85255e-05	9.20029e-05	5.05855e-05	3.93425e-05	5.61875e-05	4.67993e-05	5.24396e-05	1.04819e-05	0	0	0	0	0	0	0	0
7.10951	7.10951		0	0.000197551	0.000259328	0.000264738	0.000305962	0.000349853	0.00032026	0.000353101	0.000343906	0.000342904	0.000322079	0.000300251	0.000271661	0.000257366	0.000226303	0.000211002	0.000207564	0.000182721	0.000148567	0.000166841	0.000168773	0.000128011	0.000120053	0.000111668	0.000101585	0.000112558	0.000110664	9.98851e-05	9.89186e-05	0.000100579	0.0001102	8.0799e-05	8.19187e-05	7.47325e-05	4.99678e-05	4.5717e-05	4.52533e-05	3.22337e-05	4.79581e-05	9.16818e-06	0	0	0	0	0	0	0
7.28981	7.28981		0	0.000159164	0.00021003	0.000228537	0.000243142	0.000299318	0.000271772	0.000280003	0.000260686	0.00028043	0.000264936	0.000237892	0.000217531	0.000194969	0.000200145	0.000188594	0.00017171	0.000162359	0.000125114	0.00013091	0.000121212	0.000123838	9.64859e-05	0.000107806	9.83774e-05	9.61371e-05	8.15324e-05	8.8255e-05	7.60079e-05	0.000106259	6.39923e-05	6.1906e-05	8.03345e-05	6.971e-05	4.75719e-05	4.3515e-05	4.23562e-05	5.07396e-05	4.73013e-05	4.6567e-05	4.14565e-06	0	0	0	0	0	0
7.4701	7.4701		0	0.000151282	0.00021316	0.000255736	0.000270534	0.000322885	0.000300362	0.000280119	0.000302141	0.000276719	0.00024361	0.000252072	0.000251841	0.000195084	0.00020227	0.000166687	0.000177465	0.000146944	0.000130292	0.000151657	0.000114953	0.000154206	0.000106878	0.000116306	8.37735e-05	8.91441e-05	7.5197e-05	8.32324e-05	8.84872e-05	8.6207e-05	7.75913e-05	7.33031e-05	7.48099e-05	6.121e-05	7.1062e-05	4.54856e-05	5.18601e-05	3.26583e-05	4.03082e-05	4.12739e-05	3.03015e-05	4.06823e-06	0	0	0	0	0
7.6504	7.6504		0	0.000155764	0.000206824	0.000222239	0.000210765	0.000272621	0.000264161	0.000238353	0.000253344	0.000257981	0.000238857	0.00020254	0.000209418	0.000216682	0.000167266	0.000169971	0.00013458	0.000137633	0.000133537	0.000102319	0.000128784	0.000108694	0.000102473	8.99558e-05	8.78304e-05	0.000104521	7.03668e-05	6.801e-05	7.41531e-05	6.46491e-05	6.92463e-05	6.461e-05	7.68571e-05	7.56599e-05	6.291e-05	5.41012e-05	3.54014e-05	3.86857e-05	3.46288e-05	2.95289e-05	3.25809e-05	2.56269e-05	3.02509e-06	0	0	0	0
7.83069	7.83069		0	0.000119416	0.000174795	0.000189979	0.000219652	0.00023445	0.000235648	0.000251335	0.000199872	0.00025543	0.00021811	0.000200685	0.000190215	0.000176036	0.000158958	0.000149378	0.000151927	0.000112944	0.000112905	0.000100773	0.000114566	0.000103285	0.000101353	9.01098e-05	8.68638e-05	7.12168e-05	6.27943e-05	5.59561e-05	6.4262e-05	6.76237e-05	5.86218e-05	5.04307e-05	5.27875e-05	6.62709e-05	5.31738e-05	5.38307e-05	3.58651e-05	2.86015e-05	3.29288e-05	3.3972e-05	2.98377e-05	1.9677e-05	2.63221e-05	9.38822e-07	0	0	0
8.01099	8.01099		0	0.000125876	0.000154435	0.000203192	0.000217759	0.000222087	0.00026501	0.000225796	0.000232017	0.000237233	0.00021243	0.000205283	0.000190794	0.000184921	0.000144471	0.000150691	0.000143195	0.000118855	0.000106916	0.000105873	0.000100271	8.07216e-05	6.46491e-05	0.000101198	6.17129e-05	6.4958e-05	5.67669e-05	6.83188e-05	4.17768e-05	6.31032e-05	5.00827e-05	6.17895e-05	6.55757e-05	6.54209e-05	4.15445e-05	3.30063e-05	3.88788e-05	3.82602e-05	3.04946e-05	2.73652e-05	1.92907e-05	2.12612e-05	1.85564e-05	1.68564e-05	7.45679e-07	0	0
8.19128	8.19128		0	0.000112153	0.000167416	0.000167996	0.000202072	0.00020331	0.000201224	0.000211501	0.000196628	0.000216526	0.000196473	0.000178237	0.000152082	0.000154632	0.000154206	0.000142152	0.000140298	0.000124534	9.59823e-05	9.91508e-05	9.39352e-05	9.6446e-05	9.17323e-05	8.13393e-05	8.7405e-05	7.13325e-05	8.88344e-05	5.85826e-05	5.82738e-05	6.77777e-05	6.37209e-05	4.90013e-05	5.64964e-05	4.98513e-05	4.62965e-05	4.8267e-05	3.82602e-05	3.77582e-05	3.65603e-05	1.84407e-05	2.46995e-05	2.7172e-05	2.97994e-05	2.582e-05	2.18789e-05	0	0
8.37158	8.37158		0	0.00015258	0.000139831	0.000166374	0.000191486	0.000215248	0.000217218	0.000222744	0.000214399	0.000221431	0.000191798	0.000198945	0.000179088	0.00015637	0.000153627	0.000147793	0.000115764	9.96528e-05	0.00010228	8.86412e-05	9.01489e-05	9.4746e-05	7.65099e-05	8.29619e-05	8.15324e-05	7.34188e-05	7.26845e-05	4.48287e-05	7.15257e-05	5.54141e-05	3.77199e-05	5.32895e-05	4.61807e-05	5.29807e-05	4.67602e-05	4.61807e-05	3.03789e-05	3.29288e-05	4.08102e-05	2.50858e-05	3.34309e-05	1.81701e-05	3.04946e-05	2.38495e-05	2.82152e-05	2.02564e-05	9.38822e-07
8.55187	8.55187		0	0.000113451	0.000128356	0.000163784	0.000176689	0.000171203	0.000181326	0.000190792	0.000210884	0.000165835	0.000168501	0.000180825	0.000143891	0.000155481	0.000131257	0.00011476	0.000105834	8.89509e-05	0.000100734	9.01872e-05	8.55893e-05	7.24148e-05	6.91305e-05	7.96776e-05	5.25561e-05	5.93552e-05	6.84346e-05	5.41012e-05	4.81513e-05	4.73396e-05	5.10876e-05	4.73013e-05	4.21239e-05	2.93357e-05	3.75651e-05	4.86533e-05	4.23171e-05	2.89495e-05	5.40621e-05	3.71014e-05	1.89427e-05	2.25358e-05	2.23427e-05	1.78996e-05	1.02113e-05	2.18789e-05	1.9329e-05
8.73217	8.73217		0	9.77496e-05	0.000134692	0.000153739	0.00018175	0.000202807	0.000199408	0.000171861	0.00018183	0.000169157	0.00018724	0.000180671	0.000136705	0.000165101	0.000132454	0.000122255	0.00011727	9.35481e-05	0.000100039	9.68706e-05	8.74824e-05	8.1957e-05	6.57306e-05	5.22855e-05	7.23374e-05	8.20344e-05	3.94199e-05	5.0315e-05	4.34376e-05	5.44101e-05	5.65738e-05	4.71082e-05	4.66444e-05	3.76808e-05	3.11131e-05	4.98896e-05	3.59425e-05	2.43132e-05	3.0572e-05	3.65603e-05	2.07201e-05	1.60838e-05	1.3727e-05	2.04495e-05	1.22976e-05	1.77064e-05	1.70496e-05
8.91246	8.91246		0	9.1599e-05	0.00012372	0.000138865	0.000130443	0.000158261	0.000163438	0.000159653	0.000146594	0.000157566	0.000162397	0.000146556	0.000151385	0.000124457	0.000127934	9.17706e-05	9.14618e-05	8.57824e-05	8.63235e-05	7.5699e-05	7.44619e-05	8.2653e-05	6.38374e-05	7.54277e-05	5.4217e-05	4.50993e-05	4.52924e-05	5.2517e-05	4.14288e-05	3.81445e-05	3.4822e-05	4.67602e-05	2.73269e-05	3.347e-05	3.06877e-05	4.36308e-05	3.41268e-05	2.20721e-05	2.48152e-05	2.90652e-05	2.52789e-05	1.01339e-05	2.08358e-05	1.27613e-05	9.55447e-06	1.64701e-05	1.07907e-05
9.09276	9.09276		0	8.20485e-05	0.000136508	0.000151924	0.000152658	0.000187894	0.00018913	0.000178661	0.000192802	0.000157683	0.000177851	0.000155133	0.000128745	0.000152004	0.000106066	0.000117077	0.000116807	0.000113291	8.75598e-05	8.24982e-05	7.59688e-05	7.44236e-05	7.08688e-05	6.23306e-05	5.14738e-05	6.67737e-05	5.27875e-05	5.39464e-05	5.27875e-05	4.02308e-05	3.88014e-05	3.88014e-05	5.4217e-05	4.64896e-05	3.32377e-05	3.75651e-05	4.25876e-05	1.97544e-05	2.67858e-05	2.82152e-05	3.26583e-05	3.15377e-05	1.75133e-05	2.70946e-05	1.83633e-05	1.64701e-05	1.0327e-05
9.27305	9.27305		0	9.10735e-05	0.000116959	0.000127738	0.00014439	0.000151229	0.000157102	0.000152041	0.000158764	0.000134	0.000143504	0.000127972	0.000100232	0.000112403	0.000107303	0.000111822	8.96461e-05	8.41598e-05	8.46618e-05	0.000111552	8.46618e-05	5.93943e-05	6.13649e-05	6.85503e-05	5.15513e-05	5.4217e-05	5.57621e-05	4.68376e-05	3.86857e-05	3.94582e-05	3.76808e-05	2.54338e-05	2.90652e-05	3.1422e-05	3.54014e-05	3.34309e-05	3.64445e-05	3.20789e-05	2.15701e-05	2.76358e-05	3.54014e-05	2.29221e-05	1.8827e-05	2.08358e-05	1.51564e-05	1.56201e-05	1.10613e-05
9.45335	9.45335		0	9.17535e-05	8.25739e-05	0.000123334	0.000155981	0.000139947	0.000148216	0.000152003	0.000179511	0.000153201	0.000150844	0.000131874	0.000117734	0.000117	0.000106529	0.000105679	0.000101623	7.85962e-05	8.24207e-05	9.05727e-05	6.57689e-05	5.25944e-05	5.03533e-05	6.24846e-05	5.55307e-05	4.1313e-05	3.42425e-05	2.80612e-05	3.75651e-05	3.59808e-05	3.07652e-05	3.72171e-05	3.25426e-05	2.22269e-05	3.2272e-05	2.60515e-05	3.29288e-05	2.55495e-05	2.34632e-05	2.46221e-05	3.93808e-05	1.7127e-05	2.70946e-05	1.99858e-05	1.6277e-05	5.57507e-06	1.04045e-05
9.63364	9.63364		0	7.84014e-05	9.11896e-05	9.36238e-05	0.000141956	0.000141531	0.000144623	0.000149143	0.000144199	0.000135815	0.000123761	0.000122718	9.05735e-05	0.000110703	7.89825e-05	8.06824e-05	7.36119e-05	6.05149e-05	6.52286e-05	6.71217e-05	6.27169e-05	6.60011e-05	4.79581e-05	4.49445e-05	4.37082e-05	4.4713e-05	3.58268e-05	3.40494e-05	3.82219e-05	3.92651e-05	3.3122e-05	3.10357e-05	2.86789e-05	2.59358e-05	2.90652e-05	1.26839e-05	2.44289e-05	2.82926e-05	3.17309e-05	1.26839e-05	2.57426e-05	1.12545e-05	3.09583e-05	1.8479e-05	1.14476e-05	1.35339e-05	1.12545e-05
9.81394	9.81394		0	9.23409e-05	0.000117075	0.000122097	0.000148563	0.000133264	0.000147829	0.000154398	0.000135815	0.00015154	0.000118274	0.000117734	0.000122833	0.000106955	9.6098e-05	6.90148e-05	0.000115262	8.08756e-05	6.47649e-05	8.30393e-05	7.04051e-05	6.88983e-05	5.5067e-05	5.47581e-05	4.7417e-05	5.28258e-05	4.32062e-05	4.04239e-05	4.35533e-05	4.33602e-05	4.25876e-05	3.53631e-05	2.43132e-05	3.48603e-05	3.4822e-05	3.55945e-05	2.92583e-05	2.61289e-05	3.04946e-05	3.4474e-05	2.74426e-05	2.14927e-05	1.41907e-05	2.04495e-05	2.77515e-05	1.87495e-05	1.14476e-05
9.99423	9.99423		0	8.8941e-05	9.0069e-05	0.000106991	0.000112131	0.00012658	0.000128434	0.000135582	0.000137515	0.00012774	9.77972e-05	0.000112479	0.000107071	9.93432e-05	8.66324e-05	7.64325e-05	8.56667e-05	8.43139e-05	6.92463e-05	5.4719e-05	5.1165e-05	3.54014e-05	4.87307e-05	4.3515e-05	4.91944e-05	3.62514e-05	4.06945e-05	3.36631e-05	3.55945e-05	3.18083e-05	3.21563e-05	2.70563e-05	3.10357e-05	2.35406e-05	2.96063e-05	3.89945e-05	2.46221e-05	2.18406e-05	2.50858e-05	2.94515e-05	1.84407e-05	1.31476e-05	1.51564e-05	2.26132e-05	1.67407e-05	1.18339e-05	9.94075e-06
10.1745	10.1745		0	8.18939e-05	8.43513e-05	9.48984e-05	0.000130095	0.000138016	0.000132955	0.000162588	0.00013906	0.000124263	9.70254e-05	0.000122486	9.51706e-05	9.26206e-05	8.78687e-05	8.74824e-05	8.22667e-05	5.78492e-05	8.02962e-05	6.60777e-05	4.84993e-05	6.54983e-05	4.39787e-05	4.85376e-05	5.83121e-05	4.72239e-05	4.52533e-05	4.45582e-05	4.68376e-05	3.55562e-05	3.07652e-05	2.11838e-05	2.70563e-05	3.16926e-05	2.33858e-05	1.86338e-05	2.15701e-05	1.41907e-05	2.46995e-05	1.75133e-05	2.04495e-05	2.35789e-05	2.69015e-05	2.02564e-05	2.29221e-05	2.39652e-05	1.41133e-05
10.3548	10.3548		0	7.24053e-05	9.47053e-05	9.56327e-05	0.000118737	0.000131602	0.000149646	0.000126542	0.000122099	0.000125461	0.000117386	0.000124225	0.000101662	0.000102705	0.000101469	0.000100193	8.84481e-05	7.28394e-05	7.85188e-05	4.85376e-05	6.17121e-05	7.13708e-05	5.23238e-05	4.69924e-05	5.40238e-05	4.03082e-05	3.50542e-05	3.62131e-05	4.25876e-05	3.50534e-05	3.93808e-05	2.97994e-05	2.03338e-05	3.16152e-05	2.42358e-05	2.63221e-05	2.46995e-05	1.98701e-05	2.00632e-05	1.7127e-05	2.91426e-05	2.19564e-05	2.35789e-05	1.99858e-05	1.35339e-05	1.99858e-05	1.35339e-05
10.5351	10.5351		0	6.97473e-05	7.50789e-05	0.000103205	0.000102703	0.000117269	0.000116496	0.00013056	0.000118313	0.000103438	0.000124611	0.000104636	0.0001017	8.14167e-05	9.12303e-05	8.76364e-05	6.39923e-05	7.23374e-05	5.79649e-05	7.98325e-05	5.07013e-05	4.56013e-05	3.93425e-05	4.56013e-05	3.96514e-05	3.42425e-05	3.88014e-05	3.42425e-05	3.58651e-05	3.16152e-05	3.10357e-05	2.46995e-05	3.03015e-05	2.50858e-05	1.95995e-05	2.38495e-05	1.61996e-05	1.22976e-05	1.75133e-05	1.97927e-05	1.64701e-05	1.22976e-05	1.43839e-05	1.22976e-05	1.18339e-05	1.05976e-05	1.43839e-05
10.7154	10.7154		0	6.68728e-05	9.81052e-05	0.000101235	0.000125923	0.000126928	0.000116767	0.000150341	0.000102975	0.000113793	0.000125229	0.000105023	0.000106375	0.000116807	9.12686e-05	8.07599e-05	7.71668e-05	7.056e-05	6.71991e-05	6.58846e-05	5.14355e-05	6.25237e-05	4.71856e-05	4.67993e-05	4.64513e-05	4.03082e-05	5.04307e-05	3.35857e-05	3.52083e-05	3.77582e-05	3.43583e-05	2.45063e-05	2.45063e-05	2.29995e-05	2.22269e-05	1.92132e-05	2.76358e-05	2.46221e-05	2.84083e-05	2.02564e-05	2.02564e-05	2.26515e-05	2.87172e-05	1.60838e-05	2.14927e-05	1.26839e-05	1.5427e-05
10.8957	10.8957		0	5.78477e-05	8.39651e-05	0.000109	0.000110353	0.000115337	0.000117192	0.000112633	0.000126078	0.000108268	0.000102627	0.000105062	8.5203e-05	7.76305e-05	7.31099e-05	8.72501e-05	6.72374e-05	7.07148e-05	4.36308e-05	6.89757e-05	5.56081e-05	3.67151e-05	4.78807e-05	4.18151e-05	2.95289e-05	4.14288e-05	3.31994e-05	3.41651e-05	3.49377e-05	3.01857e-05	2.52406e-05	1.94838e-05	2.31926e-05	1.5427e-05	2.11064e-05	2.17632e-05	1.66633e-05	1.99858e-05	1.48476e-05	1.32633e-05	1.90201e-05	2.48926e-05	1.97927e-05	8.31819e-06	1.60064e-05	1.31476e-05	5.76821e-06
11.076	11.076		0	7.24673e-05	8.93739e-05	0.000100192	0.000120784	0.000125884	0.000114449	0.000122176	0.000129826	0.000128011	0.000104327	0.000109079	8.83715e-05	7.95236e-05	6.89374e-05	7.71285e-05	7.46942e-05	6.67346e-05	5.15904e-05	6.16737e-05	5.56855e-05	6.57689e-05	5.79258e-05	4.68376e-05	5.05464e-05	3.37788e-05	3.97671e-05	3.48994e-05	3.43583e-05	4.08102e-05	2.8872e-05	1.82475e-05	2.19564e-05	2.48926e-05	2.12221e-05	1.34181e-05	2.29221e-05	1.89427e-05	1.53496e-05	1.50407e-05	1.66633e-05	1.07907e-05	1.19113e-05	1.95995e-05	1.01339e-05	1.99858e-05	1.56201e-05
11.2563	11.2563		0	7.75669e-05	7.59288e-05	9.83758e-05	0.000102896	0.00011101	0.000106915	0.000104906	0.000121868	0.000104829	0.000121057	0.000108384	0.000107689	9.20412e-05	7.07914e-05	8.99558e-05	6.28717e-05	6.50737e-05	6.17121e-05	5.29807e-05	5.2865e-05	5.69218e-05	4.18925e-05	5.27101e-05	4.11973e-05	2.50092e-05	3.52857e-05	4.00377e-05	2.36564e-05	2.90652e-05	2.82152e-05	1.7977e-05	1.84407e-05	2.59358e-05	2.50858e-05	2.57426e-05	1.26839e-05	1.66633e-05	1.87495e-05	1.60838e-05	2.44289e-05	1.41907e-05	2.09132e-05	2.21495e-05	2.18789e-05	9.09076e-06	2.16858e-05
11.4366	11.4366		0	5.33662e-05	6.90132e-05	7.90199e-05	8.84082e-05	0.00011186	0.000104442	9.68315e-05	9.61363e-05	0.0001034	0.000101198	9.49392e-05	8.72118e-05	7.42305e-05	5.92786e-05	6.6464e-05	5.87375e-05	6.80483e-05	5.40238e-05	3.57494e-05	4.22013e-05	3.44357e-05	4.19308e-05	2.89111e-05	2.90269e-05	3.37788e-05	3.27357e-05	3.19631e-05	2.48926e-05	2.48926e-05	2.922e-05	2.87563e-05	2.25358e-05	2.55495e-05	1.77838e-05	2.23427e-05	1.90201e-05	1.33407e-05	1.67407e-05	1.16407e-05	2.00632e-05	1.77064e-05	1.82858e-05	1.21044e-05	2.67083e-05	1.07907e-05	1.22976e-05
11.6169	11.6169		0	6.77073e-05	7.80151e-05	0.000104905	0.000114564	0.000123643	0.000133921	0.000118004	0.000105834	0.000117657	9.32775e-05	0.000107187	8.80235e-05	9.16557e-05	9.13844e-05	9.63303e-05	8.0451e-05	7.99873e-05	4.75336e-05	5.41012e-05	5.89689e-05	5.14738e-05	4.12356e-05	4.49445e-05	3.76425e-05	4.25876e-05	4.46739e-05	4.77259e-05	3.20014e-05	2.78289e-05	1.81701e-05	2.76358e-05	1.79387e-05	2.17632e-05	2.17632e-05	2.28064e-05	1.90201e-05	1.98701e-05	1.21044e-05	1.75907e-05	1.02113e-05	1.73201e-05	1.94064e-05	1.7127e-05	1.83633e-05	1.35339e-05	1.68564e-05
11.7972	11.7972		0	6.17112e-05	6.40681e-05	9.60964e-05	9.78738e-05	9.41267e-05	0.000106683	0.000114024	0.000105447	7.91373e-05	9.28912e-05	0.000103129	7.64325e-05	7.24531e-05	7.21442e-05	6.08629e-05	6.29874e-05	6.30649e-05	4.71856e-05	5.21307e-05	5.06238e-05	4.06945e-05	4.47513e-05	4.13514e-05	2.76358e-05	2.74043e-05	3.01083e-05	2.74426e-05	2.79837e-05	1.97544e-05	1.76681e-05	2.02564e-05	2.65926e-05	2.17632e-05	2.05269e-05	2.37721e-05	1.81701e-05	9.36132e-06	1.16407e-05	1.55044e-05	1.26839e-05	1.80927e-05	1.92132e-05	1.3727e-05	1.41133e-05	2.12995e-05	1.26839e-05
11.9775	11.9775		0	6.64093e-05	9.41259e-05	0.000101042	0.000113057	0.00011441	0.000121519	0.000104559	0.000129517	0.000117618	0.000103709	0.00010031	0.000102203	9.76432e-05	7.18737e-05	8.28078e-05	7.37668e-05	6.06689e-05	5.84286e-05	5.72306e-05	4.83827e-05	5.0315e-05	4.40945e-05	5.01993e-05	4.47513e-05	3.52083e-05	2.34632e-05	2.54338e-05	3.63288e-05	3.08426e-05	2.28838e-05	2.86789e-05	2.26132e-05	3.50151e-05	1.29544e-05	1.67407e-05	1.92132e-05	1.6277e-05	1.39976e-05	2.11064e-05	1.30702e-05	1.75133e-05	1.97927e-05	1.4577e-05	1.41907e-05	1.13702e-05	1.51564e-05
12.1578	12.1578		0	6.39983e-05	6.56906e-05	8.4313e-05	0.000103476	9.48218e-05	9.64452e-05	0.000109735	0.0001	9.44755e-05	0.000103052	9.7798e-05	8.72118e-05	6.43786e-05	6.82031e-05	6.886e-05	6.2408e-05	6.37983e-05	4.92718e-05	4.5215e-05	5.27492e-05	4.35925e-05	4.66061e-05	4.42493e-05	4.55239e-05	3.98445e-05	1.96387e-05	2.85632e-05	3.95739e-05	2.25749e-05	2.10681e-05	2.22269e-05	2.25358e-05	2.33858e-05	1.94838e-05	2.34632e-05	2.84857e-05	1.44996e-05	1.7977e-05	8.12505e-06	1.6277e-05	1.05976e-05	1.60064e-05	1.07907e-05	1.83633e-05	1.24907e-05	9.94075e-06
12.3381	12.3381		0	6.38438e-05	8.57808e-05	9.28896e-05	9.07267e-05	0.000113483	0.000109465	0.000112363	0.000105602	9.6098e-05	8.14167e-05	8.32707e-05	8.42373e-05	7.57373e-05	8.3001e-05	6.631e-05	7.12551e-05	4.69533e-05	4.59876e-05	4.75327e-05	5.32512e-05	3.94199e-05	4.77267e-05	4.44808e-05	3.30063e-05	3.13063e-05	4.11582e-05	3.55945e-05	2.36181e-05	2.11064e-05	3.09583e-05	1.86338e-05	1.61613e-05	1.82475e-05	2.24201e-05	1.21044e-05	1.01339e-05	1.94064e-05	1.3727e-05	1.56976e-05	1.02113e-05	9.16818e-06	6.1545e-06	1.43839e-05	9.09076e-06	6.6182e-06	7.08191e-06
12.5184	12.5184		0	6.79238e-05	6.65406e-05	7.41131e-05	8.69787e-05	0.000107224	0.000102433	0.000116961	9.49775e-05	0.000111011	0.000107688	8.26913e-05	9.83774e-05	7.29942e-05	7.43079e-05	5.27884e-05	5.2865e-05	5.9858e-05	4.39013e-05	5.09718e-05	3.77974e-05	5.42944e-05	3.92651e-05	2.28838e-05	5.19758e-05	4.27808e-05	3.43583e-05	3.68308e-05	2.96063e-05	2.40043e-05	2.17632e-05	2.12221e-05	1.41907e-05	1.38044e-05	1.68564e-05	1.89427e-05	1.83633e-05	1.58907e-05	1.58133e-05	7.85448e-06	1.43839e-05	5.57507e-06	1.22202e-05	1.77064e-05	8.04763e-06	1.52339e-05	8.97504e-06
12.6987	12.6987		0	4.86681e-05	7.052e-05	8.67082e-05	9.84532e-05	0.000114565	0.000114874	0.00010309	0.000117772	0.000109659	9.55186e-05	9.21961e-05	8.2653e-05	7.6549e-05	7.47325e-05	8.1649e-05	6.49963e-05	5.32512e-05	4.6915e-05	5.67286e-05	4.66828e-05	3.06494e-05	4.05014e-05	4.25876e-05	3.10357e-05	3.41651e-05	3.72562e-05	3.07652e-05	2.48926e-05	3.32377e-05	1.7127e-05	3.31994e-05	1.41907e-05	1.90975e-05	2.50858e-05	2.14927e-05	1.3727e-05	7.85448e-06	1.24907e-05	1.35339e-05	1.60064e-05	1.52339e-05	1.30702e-05	8.31819e-06	8.51133e-06	7.66134e-06	7.00449e-06
12.879	12.879		0	5.36752e-05	6.65406e-05	6.76612e-05	8.75582e-05	9.20013e-05	9.67149e-05	9.08041e-05	8.18796e-05	6.98257e-05	7.44619e-05	8.67481e-05	7.49639e-05	5.79649e-05	6.036e-05	5.52609e-05	5.15513e-05	5.13198e-05	3.88788e-05	3.30063e-05	3.49377e-05	3.20789e-05	1.91749e-05	2.79837e-05	2.43906e-05	2.922e-05	3.18083e-05	2.28064e-05	2.67858e-05	2.95289e-05	1.38044e-05	2.77132e-05	1.64701e-05	1.38818e-05	2.02564e-05	1.56201e-05	1.56201e-05	1.51564e-05	1.02113e-05	1.04045e-05	2.06427e-05	1.32633e-05	9.55447e-06	8.24077e-06	6.81135e-06	7.00449e-06	5.76821e-06
13.0593	13.0593		0	6.86038e-05	8.72102e-05	9.02239e-05	9.56718e-05	0.000100308	0.000110933	9.57883e-05	0.000106414	9.38569e-05	9.73734e-05	7.86353e-05	8.43139e-05	9.00324e-05	7.54668e-05	7.08305e-05	6.36443e-05	5.88532e-05	5.1513e-05	4.48287e-05	4.54856e-05	3.11131e-05	4.54465e-05	2.837e-05	3.15768e-05	2.91426e-05	3.52857e-05	2.99926e-05	2.84857e-05	2.62838e-05	1.92132e-05	2.46995e-05	1.9677e-05	2.11064e-05	1.47701e-05	1.77064e-05	1.58907e-05	1.2877e-05	1.18339e-05	1.69338e-05	1.50407e-05	1.34564e-05	1.01339e-05	1.4577e-05	7.66134e-06	1.41133e-05	1.02113e-05
13.2395	13.2395		0	4.14666e-05	6.47249e-05	7.12543e-05	8.11062e-05	7.732e-05	8.72884e-05	8.60521e-05	7.3264e-05	7.60845e-05	6.57306e-05	9.29686e-05	7.78619e-05	6.01677e-05	6.06697e-05	4.96198e-05	5.56855e-05	5.75012e-05	4.56013e-05	3.93425e-05	3.59425e-05	3.3122e-05	3.66768e-05	2.65926e-05	2.39269e-05	2.99926e-05	2.54338e-05	2.22269e-05	1.84407e-05	2.09907e-05	2.09907e-05	1.81701e-05	8.58875e-06	1.7127e-05	1.7127e-05	1.6277e-05	7.27505e-06	9.74761e-06	1.6277e-05	1.60838e-05	1.07907e-05	1.34564e-05	8.89762e-06	1.18339e-05	7.27505e-06	2.83195e-06	7.66134e-06
13.4198	13.4198		0	5.32116e-05	8.01014e-05	9.2117e-05	0.000110353	0.000116226	8.90267e-05	9.90335e-05	0.000117385	0.000101236	9.575e-05	9.42049e-05	8.85255e-05	6.91697e-05	6.94394e-05	7.6549e-05	6.73531e-05	7.17188e-05	3.94582e-05	4.62199e-05	4.44042e-05	4.07336e-05	3.87631e-05	3.262e-05	2.90269e-05	3.61357e-05	3.05337e-05	3.12289e-05	2.68632e-05	3.21563e-05	2.96063e-05	1.77838e-05	2.8022e-05	2.23427e-05	2.62063e-05	7.85448e-06	1.73975e-05	1.64701e-05	1.39976e-05	1.47701e-05	1.26839e-05	5.76821e-06	9.09076e-06	1.1177e-05	7.66134e-06	8.89762e-06	7.27505e-06
13.6001	13.6001		0	5.08626e-05	6.0475e-05	7.57357e-05	7.3418e-05	7.70111e-05	0.000102433	9.0611e-05	0.000100038	9.68315e-05	8.3155e-05	6.94785e-05	5.42178e-05	6.03992e-05	4.68376e-05	5.73472e-05	4.23562e-05	4.33993e-05	5.04307e-05	3.44748e-05	3.57877e-05	3.30837e-05	2.91426e-05	3.37788e-05	3.71788e-05	2.40426e-05	2.11064e-05	2.07975e-05	2.03338e-05	2.15701e-05	2.18789e-05	1.8827e-05	2.06427e-05	1.55044e-05	1.25682e-05	1.35339e-05	1.18339e-05	8.31819e-06	8.89762e-06	7.4682e-06	1.05976e-05	1.09839e-05	5.96136e-06	7.66134e-06	4.53193e-06	7.19763e-06	1.22202e-05
13.7804	13.7804		0	5.88987e-05	5.94318e-05	7.77062e-05	8.31151e-05	6.09778e-05	8.13385e-05	9.29295e-05	7.25297e-05	7.44619e-05	7.59305e-05	7.91373e-05	7.16805e-05	7.21442e-05	5.75012e-05	6.09786e-05	4.9465e-05	5.08944e-05	5.18601e-05	4.02316e-05	3.09591e-05	3.93808e-05	2.78289e-05	3.69857e-05	3.7372e-05	3.2272e-05	2.837e-05	2.39652e-05	2.582e-05	2.51632e-05	1.56201e-05	1.7127e-05	1.84407e-05	2.05269e-05	1.33407e-05	1.73201e-05	9.94075e-06	1.18339e-05	9.74761e-06	1.18339e-05	1.4577e-05	8.24077e-06	1.14476e-05	8.24077e-06	7.00449e-06	6.1545e-06	9.38822e-07
13.9607	13.9607		0	5.18517e-05	5.55298e-05	6.96317e-05	7.4268e-05	9.21561e-05	9.89561e-05	7.71276e-05	9.14227e-05	8.32707e-05	6.96717e-05	5.19767e-05	7.85579e-05	7.47716e-05	6.461e-05	4.54473e-05	6.036e-05	4.67993e-05	3.4822e-05	4.65287e-05	4.20856e-05	3.4822e-05	3.92651e-05	3.46288e-05	3.57494e-05	2.73652e-05	2.87563e-05	2.45838e-05	1.51181e-05	1.70113e-05	2.17632e-05	1.39976e-05	1.0675e-05	1.4577e-05	1.60838e-05	9.36132e-06	9.94075e-06	1.56201e-05	1.04045e-05	1.7127e-05	3.87508e-06	1.2877e-05	1.58907e-05	1.1177e-05	9.09076e-06	8.51133e-06	8.04763e-06
14.141	14.141		0	5.14807e-05	4.73005e-05	7.84788e-05	9.26581e-05	9.0611e-05	8.23816e-05	8.49707e-05	7.76296e-05	5.76169e-05	7.43079e-05	7.35345e-05	7.29168e-05	6.79717e-05	5.73081e-05	5.1165e-05	5.51444e-05	4.32445e-05	3.82219e-05	2.82926e-05	4.26651e-05	4.71082e-05	3.8724e-05	2.80995e-05	3.83377e-05	3.07652e-05	2.81769e-05	2.11838e-05	2.23044e-05	2.63221e-05	2.06427e-05	2.55495e-05	8.51133e-06	1.86338e-05	1.02113e-05	1.58907e-05	1.60064e-05	9.90245e-06	1.6277e-05	9.55447e-06	1.09839e-05	1.2027e-05	1.04045e-05	7.66134e-06	7.66134e-06	8.24077e-06	8.70448e-06
14.3213	14.3213		0	3.4636e-05	5.66887e-05	5.33662e-05	7.99474e-05	9.43581e-05	7.28003e-05	7.2414e-05	9.16541e-05	7.33031e-05	8.37344e-05	7.85188e-05	6.02443e-05	6.51511e-05	5.41787e-05	5.44875e-05	4.11582e-05	5.57621e-05	2.81769e-05	3.88014e-05	3.81062e-05	4.07719e-05	3.05337e-05	3.602e-05	2.41975e-05	2.28838e-05	3.09583e-05	2.46995e-05	1.78996e-05	1.65475e-05	1.68181e-05	1.48476e-05	1.7127e-05	1.6625e-05	1.47701e-05	1.1525e-05	7.66134e-06	7.66134e-06	1.12545e-05	8.89762e-06	8.70448e-06	1.30702e-05	9.94075e-06	4.91822e-06	7.00449e-06	1.98196e-06	9.55447e-06
14.5016	14.5016		0	5.43552e-05	6.13249e-05	7.26063e-05	7.37269e-05	8.49699e-05	8.83316e-05	8.72501e-05	8.23824e-05	6.69277e-05	7.34188e-05	7.99482e-05	6.88217e-05	7.03668e-05	7.24914e-05	5.35218e-05	5.09718e-05	5.29807e-05	5.45649e-05	3.88014e-05	4.06562e-05	4.01534e-05	2.45063e-05	4.05014e-05	3.092e-05	3.54014e-05	2.40426e-05	1.99475e-05	2.03338e-05	1.94064e-05	1.67407e-05	1.60838e-05	2.57426e-05	1.60838e-05	1.8827e-05	4.91822e-06	1.39976e-05	8.70448e-06	5.76821e-06	7.66134e-06	5.76821e-06	7.66134e-06	5.96136e-06	5.11136e-06	9.55447e-06	1.41133e-05	7.27505e-06
14.6819	14.6819		0	4.35066e-05	4.20848e-05	4.81505e-05	7.02886e-05	6.76229e-05	5.96641e-05	6.58072e-05	6.51894e-05	5.49895e-05	6.57306e-05	4.46739e-05	5.92395e-05	5.18601e-05	4.49445e-05	4.09651e-05	3.93425e-05	3.66768e-05	4.42102e-05	2.85632e-05	2.14544e-05	2.94906e-05	2.65926e-05	2.05269e-05	2.41201e-05	1.98318e-05	1.05976e-05	9.63189e-06	1.53887e-05	1.90201e-05	1.22593e-05	7.85448e-06	1.60064e-05	1.95995e-05	9.74761e-06	8.31819e-06	9.55447e-06	1.1177e-05	7.66134e-06	1.07907e-05	5.84563e-06	6.42506e-06	6.42506e-06	4.91822e-06	6.81135e-06	4.72508e-06	5.96136e-06
14.8622	14.8622		0	4.46501e-05	6.23681e-05	6.68112e-05	6.93612e-05	9.66375e-05	7.4114e-05	8.68247e-05	7.63551e-05	6.84737e-05	7.00963e-05	7.96776e-05	6.19826e-05	6.98648e-05	5.90464e-05	5.53758e-05	5.52601e-05	5.2865e-05	4.55247e-05	3.85699e-05	3.347e-05	3.78357e-05	2.87563e-05	2.78289e-05	2.77132e-05	2.43906e-05	2.37338e-05	2.99152e-05	2.29995e-05	1.62387e-05	1.38044e-05	1.16407e-05	1.04045e-05	1.41907e-05	1.16407e-05	1.18339e-05	1.35339e-05	1.01339e-05	7.66134e-06	1.21044e-05	1.2027e-05	4.91822e-06	6.03878e-06	5.11136e-06	7.00449e-06	7.4682e-06	7.85448e-06
15.0425	15.0425		0	3.03089e-05	4.35142e-05	3.98054e-05	5.63798e-05	5.30573e-05	6.09004e-05	6.75846e-05	7.16797e-05	6.53052e-05	7.17962e-05	4.80739e-05	6.11717e-05	4.80356e-05	5.31355e-05	3.07269e-05	3.69474e-05	4.12739e-05	3.75651e-05	3.54405e-05	2.60906e-05	3.81445e-05	2.45063e-05	2.20338e-05	2.86789e-05	1.55044e-05	2.45063e-05	2.39652e-05	9.74761e-06	1.09839e-05	1.14476e-05	1.4577e-05	1.58133e-05	1.43839e-05	5.84563e-06	6.81135e-06	8.7819e-06	4.53193e-06	4.91822e-06	4.53193e-06	1.3727e-05	3.87508e-06	5.96136e-06	3.87508e-06	7.85448e-06	8.89762e-06	8.70448e-06
	15.2228		0	3.88085e-05	7.052e-05	6.59612e-05	7.39974e-05	7.08297e-05	9.89561e-05	7.34571e-05	6.61169e-05	8.16865e-05	8.61296e-05	5.32129e-05	7.49648e-05	5.87375e-05	5.63423e-05	5.47964e-05	6.47257e-05	4.67219e-05	4.6413e-05	4.56396e-05	3.62131e-05	3.58651e-05	3.49377e-05	3.54788e-05	3.40494e-05	2.34632e-05	1.75133e-05	2.11064e-05	2.11838e-05	2.28064e-05	1.38044e-05	2.11838e-05	1.4577e-05	1.34181e-05	1.6277e-05	1.4577e-05	1.04045e-05	2.00632e-05	1.2027e-05	8.24077e-06	7.85448e-06	7.4682e-06	8.70448e-06	6.1545e-06	9.09076e-06	5.96136e-06	5.76821e-06
	15.4031		0	3.44815e-05	4.22779e-05	5.0971e-05	5.59935e-05	6.12092e-05	5.80415e-05	6.22141e-05	7.2916e-05	6.57689e-05	5.65738e-05	5.75786e-05	5.2363e-05	6.19443e-05	5.63807e-05	3.79131e-05	3.75651e-05	4.15445e-05	3.63288e-05	2.74043e-05	3.3972e-05	2.837e-05	2.22269e-05	1.72044e-05	2.41201e-05	1.86338e-05	1.50407e-05	1.98701e-05	2.74426e-05	1.35339e-05	2.23427e-05	1.2027e-05	2.04495e-05	1.60838e-05	1.24907e-05	7.00449e-06	1.07907e-05	5.76821e-06	1.00182e-05	6.6182e-06	7.00449e-06	7.4682e-06	4.91822e-06	2.63881e-06	5.11136e-06	4.91822e-06	9.09076e-06
	15.5834		0	3.94885e-05	5.44093e-05	5.4023e-05	5.22073e-05	7.95611e-05	6.35278e-05	7.24523e-05	6.14415e-05	6.72757e-05	6.56914e-05	4.84993e-05	3.90719e-05	5.00444e-05	4.66444e-05	5.19758e-05	3.50925e-05	3.80288e-05	4.62582e-05	3.45514e-05	3.2272e-05	3.77582e-05	2.97611e-05	1.89427e-05	1.77838e-05	2.51632e-05	1.9677e-05	2.05269e-05	1.70113e-05	1.7977e-05	1.69338e-05	1.34181e-05	1.86338e-05	1.38044e-05	8.04763e-06	5.96136e-06	1.02113e-05	6.03878e-06	1.24907e-05	5.96136e-06	6.42506e-06	4.91822e-06	6.6182e-06	3.4888e-06	1.59567e-06	4.53193e-06	6.81135e-06
	15.7637		0	5.03371e-05	4.1428e-05	5.63024e-05	6.88975e-05	9.03787e-05	8.01405e-05	8.8061e-05	8.29227e-05	8.20344e-05	8.63227e-05	7.34962e-05	6.44943e-05	6.51894e-05	5.00444e-05	4.54856e-05	3.86857e-05	4.16219e-05	4.07336e-05	3.89945e-05	3.80288e-05	3.92651e-05	2.77906e-05	2.18406e-05	2.93357e-05	2.60132e-05	2.25358e-05	1.72818e-05	2.54721e-05	2.29995e-05	2.51632e-05	1.36113e-05	1.10613e-05	1.04045e-05	8.51133e-06	1.69338e-05	1.26839e-05	4.53193e-06	1.2027e-05	1.4577e-05	9.94075e-06	4.91822e-06	2.83195e-06	9.38822e-07	9.55447e-06	6.81135e-06	6.1545e-06
	15.944		0	3.74486e-05	4.44416e-05	6.02818e-05	6.05524e-05	6.37592e-05	6.83955e-05	5.52601e-05	7.16414e-05	6.16354e-05	4.80356e-05	5.58786e-05	5.99738e-05	4.18925e-05	4.56013e-05	4.36699e-05	3.98445e-05	4.06945e-05	3.25426e-05	2.60906e-05	2.58975e-05	2.9722e-05	2.00249e-05	2.43132e-05	2.59358e-05	1.36113e-05	1.68181e-05	1.61613e-05	7.9319e-06	1.14476e-05	1.2027e-05	1.75133e-05	1.07907e-05	1.05976e-05	1.2027e-05	6.23192e-06	9.74761e-06	4.14565e-06	1.25682e-05	9.09076e-06	8.89762e-06	3.87508e-06	9.16818e-06	9.36132e-06	5.96136e-06	7.19763e-06	3.68194e-06
	16.1243		0	3.81286e-05	3.33534e-05	4.67211e-05	7.04043e-05	5.6921e-05	6.38366e-05	6.11709e-05	4.56396e-05	4.96964e-05	6.81257e-05	5.15896e-05	4.17768e-05	4.61816e-05	5.98963e-05	3.42425e-05	3.64062e-05	3.54788e-05	2.77132e-05	2.79063e-05	2.13769e-05	2.34632e-05	2.45063e-05	2.49701e-05	2.04112e-05	2.17632e-05	1.7127e-05	1.58133e-05	1.44613e-05	1.31476e-05	6.42506e-06	1.33407e-05	1.26839e-05	9.94075e-06	7.85448e-06	1.01339e-05	1.01339e-05	8.12505e-06	7.85448e-06	8.70448e-06	4.53193e-06	1.2027e-05	2.83195e-06	6.1545e-06	3.4888e-06	3.02509e-06	6.6182e-06
	16.3046		0	3.3956e-05	3.51691e-05	6.54975e-05	5.93935e-05	6.45318e-05	6.20592e-05	5.93552e-05	6.66189e-05	5.83512e-05	6.02052e-05	5.1165e-05	4.6413e-05	4.26651e-05	3.59425e-05	4.06562e-05	2.96063e-05	4.47513e-05	3.84151e-05	2.98769e-05	2.28838e-05	2.79837e-05	2.65926e-05	1.33407e-05	1.75907e-05	2.37338e-05	1.60838e-05	2.26132e-05	2.06427e-05	2.09907e-05	1.35339e-05	1.18339e-05	1.05976e-05	8.70448e-06	1.12545e-05	1.60064e-05	5.96136e-06	7.66134e-06	6.1545e-06	5.96136e-06	6.81135e-06	3.02509e-06	7.4682e-06	2.63881e-06	7.00449e-06	7.19763e-06	9.38822e-07
	16.4849		0	2.76509e-05	6.00113e-05	6.21749e-05	6.7468e-05	7.61611e-05	5.6921e-05	6.34503e-05	5.41395e-05	5.67669e-05	5.05081e-05	5.19375e-05	5.82738e-05	5.57238e-05	3.98836e-05	4.93876e-05	3.6522e-05	3.14994e-05	3.01857e-05	2.02955e-05	2.77132e-05	2.43132e-05	2.24201e-05	2.70563e-05	1.87112e-05	2.48926e-05	1.77838e-05	1.16407e-05	1.07907e-05	1.27613e-05	8.70448e-06	7.27505e-06	1.35339e-05	1.31476e-05	1.14476e-05	1.22976e-05	1.21044e-05	1.2877e-05	5.96136e-06	5.11136e-06	8.24077e-06	6.23192e-06	6.81135e-06	4.91822e-06	6.1545e-06	1.0327e-05	5.38193e-06
	16.6652		0	4.11576e-05	4.15054e-05	5.80024e-05	5.44867e-05	4.45191e-05	6.69277e-05	6.97483e-05	6.78551e-05	5.70758e-05	6.24463e-05	6.36826e-05	4.61041e-05	5.54532e-05	5.59944e-05	4.07719e-05	4.37473e-05	3.517e-05	1.94838e-05	2.45838e-05	2.752e-05	3.177e-05	2.45838e-05	2.42358e-05	1.16024e-05	2.32701e-05	1.99858e-05	1.4577e-05	1.82475e-05	1.05976e-05	1.48476e-05	1.52339e-05	1.22976e-05	9.55447e-06	1.44613e-05	6.42506e-06	2.63881e-06	7.00449e-06	1.78881e-06	3.68194e-06	7.00449e-06	6.81135e-06	7.00449e-06	5.57507e-06	8.70448e-06	9.38822e-07	3.02509e-06
	16.8455		0	3.5996e-05	4.58711e-05	4.37848e-05	4.78033e-05	6.01278e-05	7.33797e-05	7.42297e-05	7.08297e-05	5.97032e-05	4.64513e-05	6.34895e-05	5.23238e-05	3.60974e-05	4.32445e-05	4.6567e-05	3.5672e-05	2.51249e-05	3.75651e-05	2.56269e-05	3.30446e-05	2.73269e-05	1.97927e-05	1.69338e-05	1.86338e-05	2.06427e-05	2.07975e-05	1.16407e-05	9.74761e-06	1.68564e-05	1.24907e-05	1.07907e-05	7.66134e-06	5.96136e-06	6.6182e-06	6.81135e-06	9.74761e-06	1.05976e-05	5.96136e-06	4.14565e-06	3.02509e-06	3.87508e-06	3.4888e-06	5.76821e-06	1.98196e-06	1.98196e-06	4.91822e-06
	17.0257		0	2.76509e-05	3.06103e-05	3.08035e-05	3.48603e-05	5.67278e-05	5.02759e-05	4.59876e-05	3.69857e-05	4.98896e-05	4.20082e-05	3.35857e-05	3.33151e-05	3.11131e-05	3.20789e-05	1.69338e-05	3.11514e-05	1.82475e-05	2.31926e-05	2.00632e-05	1.52339e-05	1.87112e-05	1.35339e-05	1.52339e-05	1.12545e-05	1.31476e-05	1.12545e-05	1.27613e-05	7.9319e-06	8.58875e-06	1.14476e-05	4.14565e-06	6.42506e-06	1.07907e-05	6.81135e-06	8.04763e-06	8.89762e-06	3.02509e-06	1.78881e-06	1.26839e-05	1.98196e-06	5.96136e-06	4.72508e-06	9.38822e-07	7.19763e-06	1.78881e-06	3.02509e-06
	17.206		0	4.4032e-05	3.85691e-05	4.67211e-05	6.21749e-05	6.20592e-05	6.13258e-05	5.94326e-05	6.37209e-05	5.3869e-05	6.22532e-05	6.02443e-05	5.69218e-05	5.3367e-05	3.77582e-05	3.68699e-05	3.65994e-05	2.21112e-05	3.37405e-05	2.09907e-05	2.922e-05	2.42358e-05	2.05269e-05	1.31476e-05	2.01407e-05	2.63995e-05	1.91358e-05	1.38044e-05	1.43839e-05	1.1177e-05	1.35339e-05	7.85448e-06	4.91822e-06	8.31819e-06	1.2877e-05	9.16818e-06	3.87508e-06	8.51133e-06	8.04763e-06	6.6182e-06	8.51133e-06	1.09839e-05	5.11136e-06	4.91822e-06	5.11136e-06	1.78881e-06	9.38822e-07
	17.3863		0	2.9629e-05	5.04299e-05	4.44416e-05	5.19367e-05	5.83504e-05	5.86209e-05	6.45326e-05	5.23238e-05	6.01669e-05	4.61807e-05	5.61101e-05	4.97739e-05	3.81836e-05	3.432e-05	3.65994e-05	2.41975e-05	3.24268e-05	2.19564e-05	2.68632e-05	3.45514e-05	3.98445e-05	1.17182e-05	1.95612e-05	1.53113e-05	1.21044e-05	1.36887e-05	1.4577e-05	1.16407e-05	2.18789e-05	1.19113e-05	8.51133e-06	1.14476e-05	1.02113e-05	1.05976e-05	8.12505e-06	8.51133e-06	7.66134e-06	4.06823e-06	1.01339e-05	5.57507e-06	2.44566e-06	3.02509e-06	5.11136e-06	7.19763e-06	3.87508e-06	7.00449e-06
	17.5666		0	2.87944e-05	2.64378e-05	3.16535e-05	4.52916e-05	3.25034e-05	4.24328e-05	6.68503e-05	4.67602e-05	4.08493e-05	3.79131e-05	4.98896e-05	3.69857e-05	2.38495e-05	2.39269e-05	3.15768e-05	1.84407e-05	2.49701e-05	1.56976e-05	1.59681e-05	1.44613e-05	1.9677e-05	2.00632e-05	1.70113e-05	1.04045e-05	1.28387e-05	1.43839e-05	1.12545e-05	9.16818e-06	1.98196e-06	1.12545e-05	7.66134e-06	9.16818e-06	4.91822e-06	9.74761e-06	1.16407e-05	4.91822e-06	1.98196e-06	6.42506e-06	3.87508e-06	5.76821e-06	2.83195e-06	3.68194e-06	2.83195e-06	1.78881e-06	3.87508e-06	2.83195e-06
	17.7469		0	4.29811e-05	4.88073e-05	4.54848e-05	6.03592e-05	6.02435e-05	4.61807e-05	7.60454e-05	4.37856e-05	4.90787e-05	4.73396e-05	5.0817e-05	5.04307e-05	4.25102e-05	5.86984e-05	4.6567e-05	3.88788e-05	2.43906e-05	3.37014e-05	3.97671e-05	2.79063e-05	2.79837e-05	2.05269e-05	2.30769e-05	1.7977e-05	1.67407e-05	1.10613e-05	1.98701e-05	1.34181e-05	1.5427e-05	1.6277e-05	4.91822e-06	7.00449e-06	7.73876e-06	1.14476e-05	4.91822e-06	4.53193e-06	9.94075e-06	7.85448e-06	9.74761e-06	7.85448e-06	4.53193e-06	6.6182e-06	5.76821e-06	4.91822e-06	1.09839e-05	5.96136e-06
	17.9272		0	3.0618e-05	4.10417e-05	3.79123e-05	3.64828e-05	4.35916e-05	3.62514e-05	4.79965e-05	3.82219e-05	3.262e-05	4.03856e-05	3.54014e-05	5.0663e-05	2.51632e-05	2.71337e-05	2.94132e-05	2.33858e-05	2.74426e-05	1.8827e-05	2.8872e-05	1.3727e-05	1.66633e-05	2.03338e-05	1.26839e-05	1.66633e-05	1.47318e-05	1.41907e-05	4.72508e-06	1.22976e-05	1.05976e-05	1.4577e-05	9.94075e-06	4.06823e-06	1.02113e-05	5.76821e-06	1.09839e-05	8.24077e-06	7.00449e-06	1.78881e-06	2.63881e-06	5.57507e-06	8.12505e-06	3.87508e-06	4.06823e-06	2.83195e-06	4.91822e-06	4.91822e-06
	18.1075		0	4.23011e-05	4.52142e-05	4.23554e-05	6.76612e-05	4.16602e-05	5.70367e-05	6.88209e-05	6.4764e-05	4.97739e-05	5.67669e-05	5.44101e-05	4.70699e-05	4.16219e-05	5.24013e-05	4.49062e-05	2.77132e-05	3.04563e-05	4.11582e-05	3.1422e-05	2.18406e-05	2.26132e-05	1.48476e-05	2.17632e-05	1.78996e-05	2.08358e-05	1.85564e-05	1.6277e-05	8.31819e-06	1.64701e-05	9.55447e-06	1.60838e-05	1.3727e-05	7.00449e-06	1.33407e-05	6.42506e-06	9.09076e-06	5.18878e-06	5.76821e-06	7.66134e-06	6.03878e-06	6.81135e-06	3.87508e-06	4.91822e-06	4.06823e-06	1.98196e-06	6.1545e-06
	18.2878		0	1.65859e-05	3.68691e-05	3.12672e-05	3.60966e-05	4.13897e-05	4.00377e-05	4.06171e-05	3.97671e-05	3.82602e-05	4.16219e-05	3.20789e-05	3.55562e-05	3.262e-05	2.77132e-05	3.58651e-05	3.03789e-05	2.43906e-05	2.14927e-05	1.14476e-05	1.90201e-05	2.41201e-05	1.56201e-05	1.63544e-05	1.21044e-05	8.7819e-06	1.07907e-05	1.05976e-05	1.33407e-05	7.4682e-06	7.66134e-06	7.00449e-06	3.95251e-06	5.96136e-06	7.08191e-06	9.55447e-06	3.02509e-06	3.87508e-06	9.38822e-07	3.68194e-06	5.76821e-06	4.91822e-06	2.83195e-06	0	1.98196e-06	7.45679e-07	1.40253e-06
	18.4681		0	3.5687e-05	4.32054e-05	5.0623e-05	5.19367e-05	5.61867e-05	5.19758e-05	6.01278e-05	4.26259e-05	4.59876e-05	6.06689e-05	5.09718e-05	4.20082e-05	4.69533e-05	4.41719e-05	4.29739e-05	2.88337e-05	3.1422e-05	3.5672e-05	1.56976e-05	2.48926e-05	1.86338e-05	1.64701e-05	1.02887e-05	1.60838e-05	1.65475e-05	1.60064e-05	1.70496e-05	1.33407e-05	1.34181e-05	1.41907e-05	4.91822e-06	8.89762e-06	1.12545e-05	1.14476e-05	1.05976e-05	7.85448e-06	7.00449e-06	5.76821e-06	3.68194e-06	5.11136e-06	9.74761e-06	5.11136e-06	4.72508e-06	1.98196e-06	1.98196e-06	4.06823e-06
	18.6484		0	3.07725e-05	3.77191e-05	3.45897e-05	4.54848e-05	4.67985e-05	3.94965e-05	4.6567e-05	4.86533e-05	4.12739e-05	3.83377e-05	3.30063e-05	3.7372e-05	2.59749e-05	3.99994e-05	3.33151e-05	2.46995e-05	2.79063e-05	1.28387e-05	1.34181e-05	9.43875e-06	2.87946e-05	1.48476e-05	1.07907e-05	9.94075e-06	1.08682e-05	9.74761e-06	1.14476e-05	5.57507e-06	1.04045e-05	1.41133e-05	5.57507e-06	7.66134e-06	5.38193e-06	5.76821e-06	8.70448e-06	1.40253e-06	4.53193e-06	1.78881e-06	8.89762e-06	8.70448e-06	5.76821e-06	3.02509e-06	0	3.4888e-06	2.44566e-06	1.78881e-06
	18.8287		0	2.69709e-05	3.16535e-05	3.33534e-05	3.18466e-05	4.01534e-05	3.2774e-05	3.72945e-05	3.64445e-05	3.95356e-05	4.21239e-05	2.91426e-05	3.02631e-05	3.28131e-05	2.31543e-05	2.07201e-05	3.58268e-05	2.65926e-05	2.02181e-05	2.00632e-05	1.96387e-05	1.61613e-05	2.53563e-05	1.25682e-05	1.53113e-05	8.97504e-06	7.08191e-06	8.70448e-06	7.66134e-06	1.26839e-05	7.19763e-06	9.90245e-06	3.87508e-06	3.87508e-06	5.76821e-06	2.83195e-06	7.4682e-06	4.91822e-06	1.78881e-06	6.6182e-06	1.98196e-06	3.02509e-06	4.72508e-06	4.06823e-06	9.38822e-07	1.98196e-06	1.98196e-06
	19.009		0	3.2967e-05	3.7526e-05	3.0224e-05	3.29672e-05	4.11965e-05	4.24328e-05	4.42102e-05	4.00377e-05	3.85308e-05	4.32445e-05	2.77132e-05	3.88014e-05	3.20789e-05	2.01407e-05	2.03338e-05	3.37014e-05	2.26132e-05	1.94838e-05	1.21819e-05	1.60064e-05	1.25682e-05	1.18339e-05	1.94838e-05	1.84407e-05	1.10613e-05	9.74761e-06	1.29544e-05	1.31476e-05	1.30702e-05	6.42506e-06	8.12505e-06	8.58875e-06	7.4682e-06	2.83195e-06	4.06823e-06	9.74761e-06	6.1545e-06	1.78881e-06	5.96136e-06	3.02509e-06	1.78881e-06	3.02509e-06	1.98196e-06	1.40253e-06	1.98196e-06	2.83195e-06
	19.1893		0	2.86399e-05	4.35142e-05	4.73005e-05	3.99985e-05	6.98249e-05	5.86209e-05	5.48347e-05	5.07396e-05	5.32895e-05	5.39081e-05	4.89239e-05	4.75719e-05	3.89945e-05	3.65994e-05	4.02308e-05	3.20789e-05	3.30837e-05	2.26132e-05	2.35406e-05	2.05269e-05	3.30446e-05	1.36113e-05	2.26132e-05	1.56201e-05	1.4577e-05	1.73201e-05	7.9319e-06	1.67407e-05	5.76821e-06	1.05976e-05	1.35339e-05	5.76821e-06	6.81135e-06	7.45679e-07	7.4682e-06	2.63881e-06	2.83195e-06	6.6182e-06	3.02509e-06	4.72508e-06	1.78881e-06	4.72508e-06	5.57507e-06	9.38822e-07	1.78881e-06	5.96136e-06
	19.3696		0	2.57654e-05	3.39329e-05	2.45446e-05	4.71848e-05	3.98054e-05	4.66053e-05	4.06171e-05	4.32445e-05	4.06945e-05	3.86857e-05	3.69082e-05	3.54014e-05	3.27357e-05	3.12289e-05	3.33151e-05	1.18339e-05	2.68632e-05	1.9677e-05	1.7127e-05	1.48476e-05	2.42358e-05	1.24907e-05	1.63544e-05	8.58875e-06	9.09076e-06	1.5427e-05	1.50407e-05	7.08191e-06	1.05976e-05	6.6182e-06	5.84563e-06	2.90937e-06	2.83195e-06	1.21044e-05	6.42506e-06	3.68194e-06	3.68194e-06	1.40253e-06	3.02509e-06	7.45679e-07	6.6182e-06	1.98196e-06	5.96136e-06	3.02509e-06	1.98196e-06	1.98196e-06
	19.5499		0	2.46219e-05	2.38878e-05	3.64828e-05	2.91809e-05	4.68759e-05	5.41395e-05	4.73396e-05	3.63288e-05	4.11199e-05	3.72945e-05	3.52857e-05	3.35857e-05	2.72495e-05	3.092e-05	2.82152e-05	2.45838e-05	2.14927e-05	2.80995e-05	2.07975e-05	9.55447e-06	1.14476e-05	1.67407e-05	2.21495e-05	1.50407e-05	1.12545e-05	1.26839e-05	8.70448e-06	1.12545e-05	7.27505e-06	1.41907e-05	2.63881e-06	7.66134e-06	1.05976e-05	3.87508e-06	6.1545e-06	5.57507e-06	2.83195e-06	4.06823e-06	5.11136e-06	8.24077e-06	2.83195e-06	9.38822e-07	7.45679e-07	3.87508e-06	3.02509e-06	1.59567e-06
	19.7302		0	2.53019e-05	2.76741e-05	2.76741e-05	3.73328e-05	2.79446e-05	5.42553e-05	3.64445e-05	4.76102e-05	4.05014e-05	2.61289e-05	3.91494e-05	4.18151e-05	3.13063e-05	3.03789e-05	2.11064e-05	3.31994e-05	2.05269e-05	2.96063e-05	2.19564e-05	1.21044e-05	2.01407e-05	8.85932e-06	2.04495e-05	6.23192e-06	3.4888e-06	9.55447e-06	1.21044e-05	6.03878e-06	1.39976e-05	1.24907e-05	7.85448e-06	8.04763e-06	7.00449e-06	4.91822e-06	4.72508e-06	6.6182e-06	5.11136e-06	3.02509e-06	5.11136e-06	4.91822e-06	5.57507e-06	1.98196e-06	4.06823e-06	3.87508e-06	4.06823e-06	3.87508e-06
	19.9105		0	2.12839e-05	3.79123e-05	3.37397e-05	3.23877e-05	4.10034e-05	4.01534e-05	3.89171e-05	4.00377e-05	5.00827e-05	4.36308e-05	3.52857e-05	2.63995e-05	3.11131e-05	2.60906e-05	3.53631e-05	2.56269e-05	2.13769e-05	1.67407e-05	1.56201e-05	2.14927e-05	1.6277e-05	2.13769e-05	1.81701e-05	1.3225e-05	1.12545e-05	1.25682e-05	4.72508e-06	8.51133e-06	6.81135e-06	9.16818e-06	7.66134e-06	1.10613e-05	1.02113e-05	4.72508e-06	8.12505e-06	1.09839e-05	7.08191e-06	0	8.31819e-06	4.06823e-06	4.91822e-06	1.98196e-06	2.83195e-06	3.02509e-06	4.06823e-06	4.06823e-06
	20.0908		0	2.22729e-05	3.88397e-05	3.96122e-05	2.94515e-05	3.47446e-05	4.16602e-05	4.86916e-05	3.3972e-05	5.08561e-05	3.86473e-05	3.01857e-05	4.42102e-05	2.78289e-05	3.64062e-05	1.97544e-05	2.49701e-05	1.51181e-05	2.29995e-05	2.14927e-05	1.77838e-05	2.08358e-05	8.12505e-06	1.33407e-05	2.33858e-05	9.55447e-06	8.97504e-06	6.50248e-06	8.70448e-06	7.00449e-06	1.04045e-05	7.85448e-06	1.04045e-05	2.83195e-06	7.66134e-06	1.98196e-06	4.91822e-06	4.72508e-06	8.89762e-06	4.53193e-06	2.83195e-06	8.04763e-06	4.72508e-06	1.98196e-06	1.98196e-06	2.83195e-06	1.78881e-06
	20.2711		0	2.29529e-05	2.89103e-05	2.8524e-05	4.32054e-05	3.85308e-05	4.86533e-05	3.28514e-05	4.55239e-05	3.86082e-05	3.75651e-05	2.582e-05	3.93808e-05	4.34376e-05	2.36564e-05	2.15701e-05	2.70563e-05	2.19181e-05	1.90201e-05	1.99858e-05	1.26839e-05	1.3225e-05	1.48476e-05	1.24907e-05	1.2027e-05	1.20661e-05	1.43839e-05	1.04045e-05	9.63189e-06	7.08191e-06	5.18878e-06	5.76821e-06	1.18339e-05	1.07907e-05	5.57507e-06	7.85448e-06	3.87508e-06	4.06823e-06	7.4682e-06	5.11136e-06	6.1545e-06	2.83195e-06	1.98196e-06	5.11136e-06	9.38822e-07	5.11136e-06	6.81135e-06
	20.4514		0	1.81004e-05	3.93417e-05	3.62897e-05	3.81828e-05	4.13897e-05	6.02435e-05	4.22396e-05	3.30446e-05	3.95356e-05	3.93808e-05	4.27808e-05	4.15445e-05	4.08876e-05	3.03789e-05	1.90201e-05	2.74426e-05	2.49701e-05	1.78612e-05	2.16858e-05	1.34181e-05	1.14476e-05	1.39976e-05	1.04045e-05	1.50407e-05	1.19113e-05	8.89762e-06	8.31819e-06	3.4888e-06	1.75133e-05	7.9319e-06	7.08191e-06	6.6182e-06	2.83195e-06	4.91822e-06	6.42506e-06	6.1545e-06	6.6182e-06	6.1545e-06	3.87508e-06	1.78881e-06	4.91822e-06	8.04763e-06	1.98196e-06	5.96136e-06	1.98196e-06	3.02509e-06
	20.6317		0	3.0618e-05	3.33534e-05	3.37397e-05	4.47122e-05	4.23554e-05	3.85308e-05	3.67534e-05	3.69082e-05	3.60583e-05	4.09651e-05	4.18151e-05	2.57043e-05	3.35857e-05	2.67858e-05	2.68632e-05	2.41201e-05	2.82926e-05	2.36564e-05	2.43906e-05	1.82475e-05	1.21044e-05	1.18339e-05	1.02113e-05	1.3225e-05	1.49633e-05	7.54562e-06	8.51133e-06	9.09076e-06	4.06823e-06	5.76821e-06	5.57507e-06	8.04763e-06	6.81135e-06	7.9319e-06	5.76821e-06	3.68194e-06	4.06823e-06	5.96136e-06	1.98196e-06	4.91822e-06	1.98196e-06	6.42506e-06	5.52536e-07	1.78881e-06	2.83195e-06	2.44566e-06
	20.8119		0	1.32478e-05	1.53496e-05	1.9329e-05	2.0179e-05	3.86465e-05	2.28838e-05	2.36564e-05	3.41651e-05	2.99543e-05	1.33407e-05	2.48543e-05	2.20338e-05	2.90269e-05	1.94838e-05	1.30319e-05	1.35339e-05	2.29221e-05	1.3225e-05	8.12505e-06	1.00182e-05	1.3225e-05	6.6182e-06	8.7819e-06	1.58133e-05	6.30934e-06	8.7819e-06	7.08191e-06	7.08191e-06	7.73876e-06	7.4682e-06	3.87508e-06	3.68194e-06	3.87508e-06	0	3.68194e-06	1.78881e-06	4.06823e-06	3.02509e-06	4.53193e-06	1.59567e-06	4.06823e-06	1.98196e-06	2.83195e-06	9.38822e-07	3.02509e-06	7.45679e-07
	20.9922		0	3.03089e-05	2.72878e-05	3.23103e-05	4.0076e-05	4.11965e-05	4.47896e-05	3.81445e-05	3.72945e-05	4.23171e-05	3.35857e-05	4.05014e-05	2.62063e-05	3.262e-05	2.38495e-05	2.89495e-05	2.55495e-05	1.92907e-05	1.76681e-05	9.36132e-06	2.34632e-05	1.52339e-05	1.29544e-05	1.60838e-05	1.07907e-05	1.33407e-05	9.82503e-06	3.29566e-06	5.76821e-06	1.21819e-05	7.66134e-06	1.04045e-05	3.87508e-06	5.96136e-06	4.72508e-06	7.85448e-06	4.33879e-06	7.08191e-06	4.91822e-06	8.51133e-06	1.98196e-06	4.91822e-06	3.87508e-06	4.72508e-06	1.98196e-06	1.98196e-06	4.91822e-06
	21.1725		0	2.31074e-05	3.70623e-05	3.52466e-05	3.96122e-05	3.93034e-05	4.0076e-05	4.85759e-05	4.38239e-05	3.59425e-05	3.25426e-05	3.33151e-05	3.68699e-05	3.38946e-05	2.56269e-05	2.80995e-05	2.22269e-05	2.17632e-05	2.30769e-05	1.9677e-05	2.09132e-05	1.3727e-05	1.0675e-05	1.29544e-05	1.34181e-05	1.05976e-05	7.4682e-06	7.66134e-06	9.55447e-06	8.31819e-06	5.76821e-06	9.82503e-06	5.76821e-06	5.96136e-06	4.14565e-06	8.04763e-06	4.91822e-06	3.87508e-06	5.96136e-06	3.68194e-06	5.57507e-06	6.6182e-06	3.87508e-06	9.38822e-07	3.87508e-06	9.38822e-07	5.11136e-06
	21.3528		0	2.54564e-05	3.30829e-05	3.99985e-05	2.84083e-05	3.2774e-05	4.23171e-05	3.76808e-05	4.20082e-05	3.86082e-05	3.03789e-05	2.09907e-05	2.79063e-05	2.97994e-05	2.78289e-05	3.29288e-05	2.56652e-05	2.582e-05	1.2375e-05	2.15701e-05	1.67407e-05	1.82475e-05	9.16818e-06	1.31476e-05	1.51181e-05	1.0675e-05	8.12505e-06	1.05976e-05	6.03878e-06	7.00449e-06	7.85448e-06	5.57507e-06	7.27505e-06	8.70448e-06	3.4888e-06	4.72508e-06	5.18878e-06	2.83195e-06	4.91822e-06	1.78881e-06	4.91822e-06	4.72508e-06	5.96136e-06	4.06823e-06	1.98196e-06	5.96136e-06	7.00449e-06
	21.5331		0	2.31074e-05	2.38878e-05	1.97927e-05	1.85564e-05	2.29221e-05	3.1924e-05	2.65152e-05	2.27289e-05	3.0572e-05	2.00249e-05	2.14544e-05	1.7127e-05	2.18406e-05	1.50024e-05	2.15701e-05	1.3225e-05	1.48476e-05	1.56201e-05	1.02113e-05	1.60064e-05	6.42506e-06	1.48476e-05	1.21819e-05	5.38193e-06	9.16818e-06	5.57507e-06	4.91822e-06	8.70448e-06	4.72508e-06	6.42506e-06	2.63881e-06	5.96136e-06	4.53193e-06	3.87508e-06	2.44566e-06	2.25252e-06	0	2.44566e-06	1.98196e-06	1.98196e-06	1.59567e-06	3.02509e-06	2.83195e-06	3.4888e-06	9.38822e-07	1.78881e-06
	21.7134		0	2.31074e-05	2.66309e-05	3.6676e-05	3.94191e-05	5.7771e-05	3.5324e-05	4.53691e-05	4.09651e-05	4.14671e-05	4.54082e-05	3.30063e-05	1.89044e-05	3.67151e-05	2.27289e-05	2.30769e-05	2.67858e-05	2.80995e-05	2.60132e-05	1.22976e-05	1.36113e-05	2.50858e-05	1.10613e-05	1.58907e-05	1.7127e-05	5.76821e-06	1.68564e-05	1.00182e-05	9.55447e-06	7.85448e-06	7.9319e-06	8.24077e-06	6.1545e-06	1.59567e-06	4.53193e-06	3.02509e-06	5.96136e-06	9.09076e-06	5.18878e-06	4.91822e-06	6.23192e-06	2.83195e-06	8.51133e-06	2.63881e-06	5.11136e-06	9.38822e-07	0
	21.8937		0	1.81004e-05	3.22329e-05	4.27417e-05	3.86465e-05	4.44416e-05	3.55945e-05	3.77582e-05	4.27808e-05	4.11965e-05	4.5215e-05	4.04631e-05	3.33151e-05	3.38563e-05	3.20789e-05	2.43906e-05	1.31476e-05	2.7172e-05	2.48926e-05	1.73201e-05	1.85181e-05	1.52339e-05	1.22976e-05	1.73975e-05	1.94064e-05	1.5427e-05	7.00449e-06	6.6182e-06	7.4682e-06	1.2027e-05	3.87508e-06	5.96136e-06	4.33879e-06	7.00449e-06	6.42506e-06	8.89762e-06	7.00449e-06	3.4888e-06	2.83195e-06	1.98196e-06	3.87508e-06	2.05938e-06	4.06823e-06	3.02509e-06	5.11136e-06	1.98196e-06	5.96136e-06
	22.074		0	1.55968e-05	1.1177e-05	2.80603e-05	1.99858e-05	3.08809e-05	2.52015e-05	3.07652e-05	3.16926e-05	2.24975e-05	2.54721e-05	1.92132e-05	2.55112e-05	2.78289e-05	2.60132e-05	1.66633e-05	1.19113e-05	1.10613e-05	2.17632e-05	1.2375e-05	9.63189e-06	6.42506e-06	7.85448e-06	4.14565e-06	1.05976e-05	1.21044e-05	4.53193e-06	7.66134e-06	5.96136e-06	1.05976e-05	7.00449e-06	5.76821e-06	7.85448e-06	7.45679e-07	5.57507e-06	3.4888e-06	1.98196e-06	2.44566e-06	7.45679e-07	0	4.06823e-06	4.06823e-06	3.02509e-06	1.78881e-06	9.38822e-07	7.45679e-07	3.68194e-06
	22.2543		0	2.39419e-05	3.89554e-05	3.16535e-05	4.0076e-05	3.55171e-05	4.67602e-05	5.53758e-05	4.12739e-05	4.18925e-05	4.01151e-05	4.34376e-05	3.01474e-05	3.04563e-05	2.90269e-05	3.347e-05	2.12612e-05	2.10681e-05	1.73201e-05	1.27613e-05	1.7977e-05	1.53113e-05	1.52339e-05	1.67407e-05	1.41907e-05	1.21044e-05	9.94075e-06	1.22976e-05	8.70448e-06	1.49633e-05	6.81135e-06	4.72508e-06	9.09076e-06	1.78881e-06	4.91822e-06	5.57507e-06	7.66134e-06	3.02509e-06	4.91822e-06	2.83195e-06	1.78881e-06	1.01339e-05	8.24077e-06	4.33879e-06	3.02509e-06	6.1545e-06	0
	22.4346		0	1.89349e-05	2.0179e-05	2.70946e-05	3.32377e-05	2.50084e-05	3.55945e-05	3.11514e-05	2.46995e-05	2.54721e-05	3.1422e-05	2.33475e-05	2.96063e-05	2.40043e-05	1.08682e-05	1.72044e-05	1.48476e-05	1.39976e-05	1.0675e-05	1.00182e-05	4.33879e-06	8.58875e-06	9.36132e-06	9.09076e-06	6.23192e-06	7.85448e-06	4.14565e-06	8.51133e-06	4.53193e-06	1.14476e-05	3.87508e-06	7.54562e-06	2.05938e-06	8.04763e-06	3.02509e-06	3.87508e-06	4.33879e-06	3.02509e-06	4.91822e-06	1.78881e-06	1.98196e-06	1.59567e-06	4.72508e-06	4.06823e-06	3.02509e-06	0	1.78881e-06
	22.6149		0	2.40964e-05	3.09966e-05	3.6676e-05	4.08102e-05	5.66504e-05	4.22396e-05	3.7372e-05	3.092e-05	4.11582e-05	3.24268e-05	4.27808e-05	4.40171e-05	3.67151e-05	2.19564e-05	2.64769e-05	3.08426e-05	1.53113e-05	1.72044e-05	1.90201e-05	2.05269e-05	2.32318e-05	1.61613e-05	9.55447e-06	1.49633e-05	7.85448e-06	1.2375e-05	6.88877e-06	1.19113e-05	8.31819e-06	1.5427e-05	1.56201e-05	1.1525e-05	9.94075e-06	3.68194e-06	3.02509e-06	7.66134e-06	5.18878e-06	5.11136e-06	5.96136e-06	4.72508e-06	6.6182e-06	6.81135e-06	6.1545e-06	8.04763e-06	5.11136e-06	4.33879e-06
	22.7952		0	1.89349e-05	2.33084e-05	1.60064e-05	2.65152e-05	2.46221e-05	3.08809e-05	2.87946e-05	3.20406e-05	2.99926e-05	2.8872e-05	3.21563e-05	2.00632e-05	2.26906e-05	2.06044e-05	1.41907e-05	1.52339e-05	2.52789e-05	8.51133e-06	2.03338e-05	1.56201e-05	9.16818e-06	4.53193e-06	1.04045e-05	9.43875e-06	1.58133e-05	9.16818e-06	1.04045e-05	6.6182e-06	6.03878e-06	6.6182e-06	1.78881e-06	4.33879e-06	3.4888e-06	4.72508e-06	2.83195e-06	4.53193e-06	3.68194e-06	2.83195e-06	4.33879e-06	1.40253e-06	0	7.00449e-06	2.83195e-06	2.83195e-06	1.78881e-06	3.02509e-06
	22.9755		0	1.90894e-05	3.37397e-05	3.2774e-05	4.69916e-05	4.22396e-05	3.40877e-05	5.51053e-05	3.7024e-05	3.35857e-05	3.10357e-05	4.7765e-05	2.62838e-05	4.17768e-05	3.20789e-05	3.4474e-05	2.01407e-05	2.27681e-05	2.71337e-05	2.21112e-05	1.38044e-05	1.64318e-05	1.41907e-05	1.43839e-05	1.39976e-05	1.97544e-05	9.36132e-06	6.6182e-06	7.73876e-06	5.96136e-06	3.4888e-06	5.57507e-06	3.87508e-06	7.66134e-06	3.68194e-06	3.87508e-06	5.57507e-06	1.33407e-05	3.87508e-06	5.11136e-06	7.66134e-06	2.83195e-06	2.83195e-06	8.04763e-06	1.98196e-06	5.96136e-06	5.11136e-06
	23.1558		0	1.57513e-05	2.55878e-05	2.05653e-05	2.72878e-05	2.86015e-05	2.21495e-05	3.10357e-05	3.16152e-05	2.922e-05	2.93357e-05	2.43132e-05	2.06818e-05	1.17182e-05	2.28838e-05	1.11387e-05	2.19564e-05	1.6625e-05	8.58875e-06	1.24907e-05	1.12545e-05	9.74761e-06	9.55447e-06	2.63881e-06	1.14476e-05	5.96136e-06	9.74761e-06	6.81135e-06	6.50248e-06	1.12545e-05	4.72508e-06	6.1545e-06	1.78881e-06	3.68194e-06	3.68194e-06	4.06823e-06	4.53193e-06	4.91822e-06	1.78881e-06	3.29566e-06	2.44566e-06	2.83195e-06	6.1545e-06	3.02509e-06	2.05938e-06	0	2.83195e-06
	23.3361		0	1.32478e-05	2.47378e-05	3.23103e-05	2.56652e-05	1.97927e-05	3.30446e-05	2.99926e-05	3.03015e-05	2.94906e-05	2.52789e-05	1.14476e-05	2.11838e-05	2.26906e-05	1.84407e-05	1.8827e-05	1.95612e-05	1.04819e-05	1.38044e-05	1.21044e-05	8.89762e-06	8.31819e-06	1.19113e-05	8.31819e-06	4.72508e-06	9.09076e-06	7.9319e-06	9.74761e-06	4.53193e-06	5.52536e-07	1.08682e-05	5.11136e-06	4.91822e-06	1.0327e-05	5.57507e-06	2.63881e-06	2.83195e-06	4.91822e-06	5.96136e-06	0	5.11136e-06	3.4888e-06	6.1545e-06	2.63881e-06	2.44566e-06	9.38822e-07	6.42506e-06
	23.5164		0	2.12839e-05	2.70946e-05	3.42034e-05	3.5324e-05	4.77259e-05	2.58583e-05	3.49377e-05	4.25876e-05	4.76102e-05	4.6567e-05	3.517e-05	3.65994e-05	2.90269e-05	2.15701e-05	3.08426e-05	2.80612e-05	2.18789e-05	2.39269e-05	2.43132e-05	1.38044e-05	1.61613e-05	1.60838e-05	7.35247e-06	8.89762e-06	1.46544e-05	8.89762e-06	1.12545e-05	1.13319e-05	7.00449e-06	8.31819e-06	1.39202e-05	1.51564e-05	4.06823e-06	2.83195e-06	9.63189e-06	4.72508e-06	4.53193e-06	5.57507e-06	4.33879e-06	1.16407e-05	8.04763e-06	1.78881e-06	7.19763e-06	1.78881e-06	2.83195e-06	4.91822e-06
	23.6967		0	1.40823e-05	1.53496e-05	2.05653e-05	3.33534e-05	3.1924e-05	3.46671e-05	3.20014e-05	3.32377e-05	2.46221e-05	2.05269e-05	2.19564e-05	2.34632e-05	1.97544e-05	2.32701e-05	1.21819e-05	1.43839e-05	2.00632e-05	2.05269e-05	6.23192e-06	1.05976e-05	9.82503e-06	9.16818e-06	5.38193e-06	6.42506e-06	8.31819e-06	1.60838e-05	4.53193e-06	8.89762e-06	1.98196e-06	7.00449e-06	9.36132e-06	6.81135e-06	0	3.68194e-06	4.91822e-06	2.83195e-06	1.78881e-06	4.91822e-06	3.02509e-06	3.68194e-06	3.02509e-06	2.83195e-06	2.83195e-06	1.98196e-06	3.02509e-06	1.98196e-06
	23.877		0	1.74204e-05	2.03721e-05	2.20721e-05	3.07652e-05	2.37338e-05	2.99926e-05	3.71397e-05	3.8724e-05	2.24975e-05	1.4075e-05	1.78612e-05	1.53887e-05	2.47769e-05	1.51181e-05	2.00249e-05	1.44613e-05	1.67407e-05	8.12505e-06	1.04045e-05	1.02113e-05	1.48476e-05	5.38193e-06	1.10613e-05	9.36132e-06	8.51133e-06	5.65249e-06	1.21044e-05	6.1545e-06	4.72508e-06	4.91822e-06	8.31819e-06	3.10251e-06	3.87508e-06	3.02509e-06	4.72508e-06	6.6182e-06	4.91822e-06	4.53193e-06	4.72508e-06	9.38822e-07	4.14565e-06	3.02509e-06	5.52536e-07	1.98196e-06	2.83195e-06	3.02509e-06
	24.0573		0	1.71113e-05	3.39329e-05	4.33211e-05	3.86465e-05	4.71848e-05	3.4474e-05	4.04239e-05	3.67925e-05	3.3972e-05	4.1313e-05	4.62582e-05	3.15768e-05	2.28455e-05	1.86338e-05	3.1422e-05	2.55495e-05	2.837e-05	2.31926e-05	1.78612e-05	1.4075e-05	1.4577e-05	1.73201e-05	2.05269e-05	1.56201e-05	9.36132e-06	1.90201e-05	1.19113e-05	1.47701e-05	1.07907e-05	4.91822e-06	1.29544e-05	1.31476e-05	1.07907e-05	5.96136e-06	4.72508e-06	4.72508e-06	9.38822e-07	7.08191e-06	2.63881e-06	1.78881e-06	3.4888e-06	7.00449e-06	3.29566e-06	3.68194e-06	5.11136e-06	4.72508e-06
	24.2376		0	1.40823e-05	2.26515e-05	2.57809e-05	2.60515e-05	2.9374e-05	2.86015e-05	2.76358e-05	2.63995e-05	2.22269e-05	3.48994e-05	1.38818e-05	1.52339e-05	2.43906e-05	2.11064e-05	1.66633e-05	1.92907e-05	1.63544e-05	7.73876e-06	1.05976e-05	1.19113e-05	1.36113e-05	1.04045e-05	1.07907e-05	9.36132e-06	1.24907e-05	4.72508e-06	3.02509e-06	7.4682e-06	6.81135e-06	6.1545e-06	4.53193e-06	5.11136e-06	9.38822e-07	5.76821e-06	5.76821e-06	9.38822e-07	4.91822e-06	8.70448e-06	6.6182e-06	1.59567e-06	4.72508e-06	1.98196e-06	1.98196e-06	1.98196e-06	4.06823e-06	3.87508e-06
	24.4178		0	1.72658e-05	2.35015e-05	2.18789e-05	2.75583e-05	2.45446e-05	2.77515e-05	3.21946e-05	3.2272e-05	3.11131e-05	2.78289e-05	2.24975e-05	2.77906e-05	2.77132e-05	2.30769e-05	2.09132e-05	2.13769e-05	1.68181e-05	1.68181e-05	1.04045e-05	1.24907e-05	1.05976e-05	5.38193e-06	1.29544e-05	1.02113e-05	3.02509e-06	7.66134e-06	6.03878e-06	8.51133e-06	7.27505e-06	4.06823e-06	2.83195e-06	6.42506e-06	6.42506e-06	1.78881e-06	5.96136e-06	1.98196e-06	1.78881e-06	1.78881e-06	4.91822e-06	6.42506e-06	4.06823e-06	1.78881e-06	9.38822e-07	9.38822e-07	9.38822e-07	1.98196e-06
	24.5981		0	1.12698e-05	1.47701e-05	1.49633e-05	2.91809e-05	3.25809e-05	2.67858e-05	2.08358e-05	3.72945e-05	2.31926e-05	2.97994e-05	1.6277e-05	2.89495e-05	2.55495e-05	1.42298e-05	1.47318e-05	8.85932e-06	1.7977e-05	1.34956e-05	9.63189e-06	1.05976e-05	7.00449e-06	1.22976e-05	8.7819e-06	1.01339e-05	7.4682e-06	4.53193e-06	1.14476e-05	6.81135e-06	7.9319e-06	4.53193e-06	8.89762e-06	7.08191e-06	4.91822e-06	2.63881e-06	7.85448e-06	4.06823e-06	4.91822e-06	1.78881e-06	2.63881e-06	3.02509e-06	1.78881e-06	1.98196e-06	6.42506e-06	3.02509e-06	1.98196e-06	1.78881e-06
	24.7784		0	1.39278e-05	2.33084e-05	2.24584e-05	3.1924e-05	3.23877e-05	2.69015e-05	3.20789e-05	3.10357e-05	2.50858e-05	2.76358e-05	2.07201e-05	1.1525e-05	2.57043e-05	1.7977e-05	1.42681e-05	1.60455e-05	8.97504e-06	1.04819e-05	1.08682e-05	7.27505e-06	1.00956e-05	1.25682e-05	4.53193e-06	9.36132e-06	1.41907e-05	5.57507e-06	9.36132e-06	9.82503e-06	1.13702e-05	8.51133e-06	4.72508e-06	9.09076e-06	4.72508e-06	2.44566e-06	5.96136e-06	2.63881e-06	9.38822e-07	3.87508e-06	2.63881e-06	7.66134e-06	1.98196e-06	5.96136e-06	4.06823e-06	8.04763e-06	1.98196e-06	1.98196e-06
	24.9587		0	2.84854e-05	3.33534e-05	4.25485e-05	3.98828e-05	4.43259e-05	5.13573e-05	4.64896e-05	5.57238e-05	3.42425e-05	3.5672e-05	3.16152e-05	3.95356e-05	4.30513e-05	2.40043e-05	2.90269e-05	2.41201e-05	1.92907e-05	2.36181e-05	2.667e-05	2.15701e-05	2.21495e-05	1.85564e-05	1.53113e-05	1.6277e-05	2.41975e-05	1.58907e-05	4.91822e-06	6.42506e-06	7.27505e-06	8.31819e-06	1.5427e-05	8.51133e-06	6.81135e-06	1.0675e-05	2.83195e-06	3.4888e-06	7.85448e-06	7.00449e-06	9.74761e-06	9.74761e-06	5.18878e-06	6.81135e-06	8.24077e-06	5.18878e-06	4.91822e-06	6.1545e-06
	25.139		0	1.46078e-05	2.45446e-05	2.76741e-05	2.8524e-05	2.48926e-05	3.80671e-05	3.74494e-05	2.68632e-05	2.26906e-05	2.37338e-05	2.70563e-05	1.90975e-05	2.17249e-05	1.77838e-05	1.8827e-05	2.03338e-05	2.00632e-05	1.53113e-05	1.22976e-05	2.35789e-05	6.42506e-06	7.08191e-06	6.6182e-06	1.12545e-05	7.4682e-06	1.04045e-05	7.27505e-06	8.31819e-06	5.18878e-06	6.42506e-06	3.02509e-06	7.85448e-06	7.00449e-06	6.42506e-06	4.53193e-06	4.72508e-06	4.33879e-06	1.98196e-06	7.08191e-06	6.42506e-06	1.78881e-06	7.00449e-06	6.81135e-06	1.98196e-06	2.83195e-06	1.98196e-06
	25.3193		0	1.97694e-05	1.1177e-05	2.12221e-05	3.11514e-05	3.15377e-05	2.57426e-05	3.0572e-05	2.86789e-05	3.38946e-05	2.55495e-05	2.30769e-05	2.16475e-05	2.67083e-05	2.15318e-05	2.56269e-05	1.51955e-05	1.3727e-05	1.41907e-05	1.31476e-05	1.24524e-05	9.36132e-06	6.77305e-06	8.31819e-06	8.12505e-06	3.29566e-06	8.12505e-06	1.4577e-05	7.85448e-06	4.91822e-06	5.57507e-06	8.51133e-06	3.87508e-06	3.87508e-06	1.01339e-05	2.83195e-06	3.87508e-06	3.68194e-06	4.72508e-06	3.02509e-06	3.68194e-06	3.02509e-06	3.02509e-06	4.91822e-06	9.38822e-07	5.57507e-06	1.98196e-06
	25.4996		0	2.61364e-05	2.78672e-05	2.9374e-05	3.0224e-05	3.35857e-05	3.72945e-05	3.4822e-05	3.77582e-05	2.41975e-05	3.37788e-05	1.94838e-05	1.90592e-05	2.78289e-05	1.53113e-05	2.12612e-05	1.68181e-05	1.10613e-05	1.58907e-05	1.00182e-05	1.36113e-05	9.36132e-06	1.48476e-05	4.53193e-06	1.39976e-05	1.52339e-05	3.87508e-06	1.29544e-05	1.2027e-05	9.16818e-06	6.6182e-06	7.66134e-06	5.11136e-06	9.55447e-06	5.57507e-06	6.42506e-06	3.87508e-06	8.51133e-06	4.91822e-06	2.44566e-06	4.53193e-06	1.98196e-06	6.1545e-06	0	1.98196e-06	1.98196e-06	1.78881e-06
	25.6799		0	1.65859e-05	2.0179e-05	2.05653e-05	3.15377e-05	2.84083e-05	3.16152e-05	3.01083e-05	2.48543e-05	3.20014e-05	2.77132e-05	2.23044e-05	2.68632e-05	2.02955e-05	2.48926e-05	1.87112e-05	1.62004e-05	1.08682e-05	1.38818e-05	1.0675e-05	1.36113e-05	5.57507e-06	1.09456e-05	9.74761e-06	1.43839e-05	1.50407e-05	1.10613e-05	1.14476e-05	8.20247e-06	7.66134e-06	5.57507e-06	6.6182e-06	3.02509e-06	8.89762e-06	5.38193e-06	5.76821e-06	3.68194e-06	0	5.96136e-06	1.59567e-06	4.91822e-06	1.78881e-06	3.87508e-06	1.59567e-06	3.87508e-06	0	3.87508e-06
	25.8602		0	1.89349e-05	3.31603e-05	2.63221e-05	2.9374e-05	2.8022e-05	2.41201e-05	2.92583e-05	3.95739e-05	1.6625e-05	2.29612e-05	2.31926e-05	1.44613e-05	1.28387e-05	1.55818e-05	1.79387e-05	2.12612e-05	1.76681e-05	1.02113e-05	8.58875e-06	1.73201e-05	9.43875e-06	3.4888e-06	7.27505e-06	9.09076e-06	8.39561e-06	8.12505e-06	1.12545e-05	3.68194e-06	6.69563e-06	6.6182e-06	8.97504e-06	6.23192e-06	7.4682e-06	5.38193e-06	4.53193e-06	7.66134e-06	7.45679e-07	1.78881e-06	2.63881e-06	2.83195e-06	9.38822e-07	4.91822e-06	0	3.87508e-06	1.98196e-06	2.83195e-06
	26.0405		0	1.77913e-05	3.33534e-05	2.58583e-05	1.87495e-05	3.51308e-05	4.08876e-05	3.33926e-05	3.35083e-05	3.10357e-05	3.67925e-05	2.96837e-05	2.32701e-05	2.68632e-05	1.86338e-05	2.25749e-05	1.87112e-05	1.30319e-05	1.47701e-05	9.43875e-06	7.15933e-06	1.47701e-05	1.75907e-05	1.39202e-05	1.83633e-05	1.08682e-05	1.02113e-05	8.7819e-06	3.10251e-06	9.36132e-06	6.81135e-06	7.27505e-06	1.14476e-05	7.4682e-06	5.76821e-06	7.4682e-06	7.19763e-06	1.78881e-06	9.74761e-06	7.19763e-06	3.68194e-06	9.38822e-07	2.83195e-06	5.76821e-06	1.98196e-06	9.38822e-07	3.02509e-06
	26.2208		0	2.15929e-05	1.74358e-05	1.68564e-05	2.58583e-05	4.24328e-05	3.57103e-05	3.92651e-05	3.007e-05	3.05337e-05	2.98769e-05	3.49377e-05	2.35406e-05	2.49701e-05	1.43456e-05	1.20661e-05	8.85932e-06	1.51181e-05	1.51955e-05	1.34181e-05	1.10613e-05	8.7819e-06	1.17182e-05	1.2375e-05	7.66134e-06	8.12505e-06	9.16818e-06	9.36132e-06	1.24907e-05	9.55447e-06	5.57507e-06	1.02113e-05	6.81135e-06	9.63189e-06	4.91822e-06	3.02509e-06	7.85448e-06	4.91822e-06	3.68194e-06	5.96136e-06	3.68194e-06	4.53193e-06	4.53193e-06	3.02509e-06	3.4888e-06	1.59567e-06	1.98196e-06
	26.4011		0	2.24274e-05	2.07584e-05	2.14152e-05	3.2774e-05	2.18406e-05	3.37014e-05	2.03338e-05	2.43132e-05	2.667e-05	3.81062e-05	2.43132e-05	1.09456e-05	1.95229e-05	1.53113e-05	2.27681e-05	1.73975e-05	1.58133e-05	1.86338e-05	1.41524e-05	1.77064e-05	1.6277e-05	1.17182e-05	1.16407e-05	1.13319e-05	1.41907e-05	1.22202e-05	1.07907e-05	3.87508e-06	8.51133e-06	4.99564e-06	9.74761e-06	5.57507e-06	4.72508e-06	6.23192e-06	2.83195e-06	2.83195e-06	5.11136e-06	5.57507e-06	5.38193e-06	6.1545e-06	3.02509e-06	2.83195e-06	3.02509e-06	1.78881e-06	2.83195e-06	1.98196e-06
	26.5814		0	2.19639e-05	1.8479e-05	1.70496e-05	3.52466e-05	3.32377e-05	3.52083e-05	2.85632e-05	4.42102e-05	3.21563e-05	2.57426e-05	3.50925e-05	1.41907e-05	2.33475e-05	2.80995e-05	2.07975e-05	1.72818e-05	1.27613e-05	1.59681e-05	1.6625e-05	9.70931e-06	1.36113e-05	9.16818e-06	8.70448e-06	8.58875e-06	1.02887e-05	8.97504e-06	8.12505e-06	1.05976e-05	8.70448e-06	1.16407e-05	6.6182e-06	4.72508e-06	1.78881e-06	3.68194e-06	1.22202e-05	2.44566e-06	9.38822e-07	2.44566e-06	2.83195e-06	7.45679e-07	4.91822e-06	6.81135e-06	9.38822e-07	1.98196e-06	4.06823e-06	1.59567e-06
	26.7617		0	1.89349e-05	2.22652e-05	2.45446e-05	3.3624e-05	3.48603e-05	3.81828e-05	2.70946e-05	2.82543e-05	3.15768e-05	3.62131e-05	3.33926e-05	3.16926e-05	2.12612e-05	2.86789e-05	1.72818e-05	2.582e-05	2.28838e-05	1.8827e-05	1.4925e-05	1.13319e-05	1.48476e-05	1.00182e-05	1.4075e-05	1.13319e-05	1.64701e-05	8.51133e-06	1.50407e-05	8.31819e-06	6.6182e-06	1.26839e-05	7.66134e-06	8.70448e-06	7.08191e-06	3.87508e-06	7.66134e-06	7.4682e-06	3.68194e-06	2.63881e-06	6.42506e-06	9.38822e-07	6.6182e-06	1.59567e-06	0	4.91822e-06	0	3.02509e-06
	26.942		0	1.55968e-05	2.59741e-05	1.8479e-05	2.98377e-05	3.20014e-05	2.8872e-05	3.27357e-05	3.03789e-05	2.62063e-05	2.24201e-05	1.90201e-05	1.93681e-05	1.84407e-05	2.09132e-05	2.33475e-05	1.73201e-05	1.39976e-05	9.36132e-06	1.7127e-05	1.4075e-05	9.55447e-06	1.04819e-05	1.47701e-05	8.89762e-06	7.08191e-06	6.81135e-06	1.34181e-05	7.73876e-06	8.31819e-06	5.38193e-06	9.74761e-06	9.16818e-06	4.91822e-06	5.76821e-06	6.6182e-06	4.14565e-06	5.84563e-06	5.11136e-06	2.83195e-06	1.78881e-06	4.53193e-06	3.02509e-06	5.57507e-06	9.38822e-07	3.68194e-06	0
	27.1223		0	2.40964e-05	3.16535e-05	1.81701e-05	2.97603e-05	2.96446e-05	3.04946e-05	3.25809e-05	3.3122e-05	2.41201e-05	2.84474e-05	2.45455e-05	1.91749e-05	2.64769e-05	1.89818e-05	2.06044e-05	1.51955e-05	1.53113e-05	1.62387e-05	9.63189e-06	1.3727e-05	1.1525e-05	1.53113e-05	1.6625e-05	7.73876e-06	1.36887e-05	1.19113e-05	9.16818e-06	7.08191e-06	6.42506e-06	1.17182e-05	7.66134e-06	8.12505e-06	4.06823e-06	9.16818e-06	7.19763e-06	3.87508e-06	8.31819e-06	3.68194e-06	0	1.40253e-06	4.72508e-06	3.68194e-06	7.85448e-06	9.38822e-07	1.98196e-06	5.11136e-06
	27.3026		0	1.99239e-05	3.16535e-05	2.95672e-05	3.59034e-05	3.64445e-05	3.67534e-05	3.80288e-05	2.63995e-05	3.20789e-05	2.72495e-05	2.41201e-05	2.84474e-05	3.41651e-05	1.38818e-05	2.27681e-05	1.5775e-05	2.10681e-05	1.87112e-05	2.16475e-05	1.6277e-05	1.00182e-05	1.41907e-05	1.26839e-05	9.94075e-06	1.04819e-05	1.46544e-05	6.23192e-06	8.12505e-06	6.42506e-06	9.74761e-06	4.91822e-06	5.57507e-06	7.4682e-06	4.06823e-06	2.25252e-06	6.81135e-06	4.06823e-06	3.02509e-06	4.06823e-06	6.1545e-06	0	3.02509e-06	3.02509e-06	3.02509e-06	9.38822e-07	3.68194e-06
	27.4829		0	2.19639e-05	2.74809e-05	2.81378e-05	3.16535e-05	3.17309e-05	2.36564e-05	3.12289e-05	3.67151e-05	3.86857e-05	2.81386e-05	3.42042e-05	2.88337e-05	2.51249e-05	1.86338e-05	1.45387e-05	1.89044e-05	1.34181e-05	2.34632e-05	1.27613e-05	1.33024e-05	1.45387e-05	7.85448e-06	1.30319e-05	1.50407e-05	1.12545e-05	1.12545e-05	1.2375e-05	8.97504e-06	9.36132e-06	9.55447e-06	5.96136e-06	1.04045e-05	9.74761e-06	3.87508e-06	4.33879e-06	4.33879e-06	2.44566e-06	4.06823e-06	3.87508e-06	1.78881e-06	3.02509e-06	5.76821e-06	1.59567e-06	3.87508e-06	3.02509e-06	5.96136e-06
	27.6632		0	9.90979e-06	1.61996e-05	1.18339e-05	1.4577e-05	1.5427e-05	1.52339e-05	1.58907e-05	1.93681e-05	2.11064e-05	1.87112e-05	1.6625e-05	7.73876e-06	1.47318e-05	1.19113e-05	1.04819e-05	2.05938e-06	1.05976e-05	7.35247e-06	3.95251e-06	4.99564e-06	5.76821e-06	4.33879e-06	6.81135e-06	1.17182e-05	5.38193e-06	7.27505e-06	3.87508e-06	2.83195e-06	3.68194e-06	3.29566e-06	5.11136e-06	3.02509e-06	3.68194e-06	1.78881e-06	3.10251e-06	4.91822e-06	3.4888e-06	1.98196e-06	7.85448e-06	3.87508e-06	9.38822e-07	7.45679e-07	1.78881e-06	3.87508e-06	1.98196e-06	1.98196e-06
	27.8435		0	2.14384e-05	1.63927e-05	2.41584e-05	2.44289e-05	2.44289e-05	4.06171e-05	3.81445e-05	2.96063e-05	3.40494e-05	3.22337e-05	4.11582e-05	3.33151e-05	2.07975e-05	2.52406e-05	2.24201e-05	2.25749e-05	1.28387e-05	1.61613e-05	1.78612e-05	1.48476e-05	1.00182e-05	9.55447e-06	1.68181e-05	1.02887e-05	1.21044e-05	1.0675e-05	7.85448e-06	8.51133e-06	4.72508e-06	7.85448e-06	9.36132e-06	8.31819e-06	6.1545e-06	3.87508e-06	2.63881e-06	1.98196e-06	5.96136e-06	9.94075e-06	7.00449e-06	4.91822e-06	3.02509e-06	9.38822e-07	7.45679e-07	4.06823e-06	4.91822e-06	3.87508e-06
	28.0238		0	2.18094e-05	2.33084e-05	2.12221e-05	3.1074e-05	2.56652e-05	3.42809e-05	3.5672e-05	3.59425e-05	3.24651e-05	3.39337e-05	2.65543e-05	2.9066e-05	2.60906e-05	2.02955e-05	1.70113e-05	1.92907e-05	2.28838e-05	1.30319e-05	1.22593e-05	1.75907e-05	1.92907e-05	1.66633e-05	1.56201e-05	6.96619e-06	9.74761e-06	8.20247e-06	7.00449e-06	8.00932e-06	1.04045e-05	6.6182e-06	3.29566e-06	5.76821e-06	3.68194e-06	4.53193e-06	7.00449e-06	4.14565e-06	4.91822e-06	5.11136e-06	7.08191e-06	2.83195e-06	2.63881e-06	2.63881e-06	7.85448e-06	3.87508e-06	1.78881e-06	2.83195e-06
	28.204		0	2.07584e-05	2.57809e-05	3.12672e-05	4.03465e-05	4.81896e-05	3.49377e-05	3.50925e-05	4.98122e-05	2.38112e-05	3.29288e-05	2.30386e-05	2.62838e-05	2.35406e-05	2.667e-05	1.36113e-05	2.24975e-05	2.49701e-05	1.89044e-05	1.98318e-05	1.17182e-05	8.7819e-06	9.82503e-06	1.17182e-05	1.12545e-05	1.07907e-05	1.55044e-05	6.69563e-06	6.6182e-06	6.6182e-06	1.2375e-05	3.37308e-06	7.9319e-06	5.96136e-06	4.33879e-06	5.38193e-06	3.02509e-06	9.94075e-06	6.23192e-06	5.38193e-06	1.59567e-06	2.83195e-06	1.98196e-06	5.76821e-06	1.98196e-06	4.91822e-06	1.59567e-06
	28.3843		0	1.77913e-05	3.08035e-05	2.91809e-05	3.79514e-05	3.35083e-05	3.35083e-05	3.57494e-05	3.52474e-05	2.9568e-05	4.41719e-05	3.99219e-05	3.20406e-05	2.6168e-05	2.57043e-05	2.10681e-05	2.89495e-05	2.11838e-05	2.23044e-05	1.38044e-05	1.30319e-05	8.7819e-06	2.32701e-05	1.27613e-05	1.45387e-05	9.74761e-06	8.12505e-06	7.66134e-06	1.24907e-05	8.51133e-06	9.36132e-06	7.85448e-06	7.9319e-06	6.23192e-06	2.83195e-06	6.42506e-06	4.53193e-06	7.00449e-06	5.96136e-06	8.31819e-06	3.87508e-06	0	1.78881e-06	1.98196e-06	3.02509e-06	3.02509e-06	3.87508e-06
	28.5646		0	9.75527e-06	1.41133e-05	1.53496e-05	1.64701e-05	1.70496e-05	1.77838e-05	1.46544e-05	2.27681e-05	2.24201e-05	2.12995e-05	2.09907e-05	9.43875e-06	1.50024e-05	1.3225e-05	5.65249e-06	1.11387e-05	8.70448e-06	6.88877e-06	3.95251e-06	8.12505e-06	8.58875e-06	9.82503e-06	6.23192e-06	9.82503e-06	3.68194e-06	6.6182e-06	1.98196e-06	3.68194e-06	2.63881e-06	5.84563e-06	2.44566e-06	1.98196e-06	4.72508e-06	4.06823e-06	5.38193e-06	3.87508e-06	0	3.02509e-06	1.78881e-06	1.98196e-06	2.83195e-06	2.83195e-06	1.78881e-06	1.78881e-06	1.78881e-06	0
	28.7449		0	2.23348e-05	2.18789e-05	3.23103e-05	3.97671e-05	4.86916e-05	4.45582e-05	4.06171e-05	2.77906e-05	4.40945e-05	2.57043e-05	4.01925e-05	3.43974e-05	3.07652e-05	2.06044e-05	1.96387e-05	1.92907e-05	2.42749e-05	2.37338e-05	2.10681e-05	1.84407e-05	1.77838e-05	1.30319e-05	1.34181e-05	1.36113e-05	9.16818e-06	8.31819e-06	7.66134e-06	1.05593e-05	1.12545e-05	1.34181e-05	4.72508e-06	7.4682e-06	6.81135e-06	5.18878e-06	3.87508e-06	5.57507e-06	3.87508e-06	7.66134e-06	6.1545e-06	5.18878e-06	5.76821e-06	3.4888e-06	3.68194e-06	2.83195e-06	0	2.63881e-06
	28.9252		0	2.31074e-05	3.28897e-05	2.8524e-05	3.40877e-05	3.35083e-05	4.88464e-05	3.75651e-05	3.87631e-05	4.2163e-05	3.80679e-05	2.62838e-05	3.03797e-05	1.60455e-05	2.52023e-05	2.40043e-05	2.08749e-05	2.26906e-05	2.93357e-05	1.6625e-05	2.04886e-05	1.25682e-05	2.28838e-05	1.3225e-05	1.53113e-05	1.19113e-05	1.41907e-05	9.36132e-06	1.04819e-05	1.53887e-05	6.88877e-06	8.70448e-06	8.12505e-06	1.01339e-05	5.76821e-06	9.09076e-06	5.76821e-06	2.63881e-06	4.33879e-06	9.38822e-07	5.96136e-06	6.81135e-06	4.91822e-06	5.96136e-06	4.91822e-06	5.11136e-06	4.53193e-06
	29.1055		0	2.48384e-05	3.09966e-05	2.29221e-05	3.01857e-05	4.04239e-05	4.63739e-05	3.63288e-05	4.82287e-05	4.09268e-05	3.32768e-05	3.177e-05	3.60583e-05	2.86023e-05	1.77455e-05	2.97994e-05	2.49701e-05	2.21112e-05	2.36564e-05	2.22269e-05	2.00249e-05	1.29544e-05	1.63544e-05	1.33798e-05	1.59681e-05	9.63189e-06	1.39976e-05	1.31476e-05	5.65249e-06	8.00932e-06	7.54562e-06	8.12505e-06	4.53193e-06	8.89762e-06	5.18878e-06	3.68194e-06	9.94075e-06	2.63881e-06	5.96136e-06	3.02509e-06	2.63881e-06	5.38193e-06	7.27505e-06	5.11136e-06	3.87508e-06	1.59567e-06	2.83195e-06
	29.2858		0	1.32478e-05	8.24077e-06	1.3727e-05	2.65152e-05	2.80995e-05	1.60838e-05	2.54338e-05	1.82475e-05	1.50798e-05	2.02955e-05	3.22337e-05	1.05593e-05	1.12161e-05	1.45387e-05	7.15933e-06	1.1525e-05	1.33024e-05	1.17182e-05	9.32302e-06	5.2662e-06	9.90245e-06	1.08682e-05	1.43839e-05	8.31819e-06	4.33879e-06	3.02509e-06	4.22307e-06	5.65249e-06	4.91822e-06	4.53193e-06	4.53193e-06	3.95251e-06	5.57507e-06	4.33879e-06	6.81135e-06	1.78881e-06	9.38822e-07	5.11136e-06	0	0	1.78881e-06	0	1.98196e-06	3.02509e-06	1.59567e-06	1.78881e-06
	29.4661		0	2.81145e-05	2.89878e-05	4.60259e-05	3.42809e-05	3.06494e-05	3.59808e-05	5.3869e-05	3.19248e-05	3.58268e-05	3.5672e-05	2.74043e-05	3.63296e-05	2.98386e-05	2.9066e-05	2.30386e-05	1.76681e-05	1.34573e-05	2.73269e-05	1.65092e-05	1.17182e-05	1.60455e-05	1.6625e-05	1.11387e-05	1.6123e-05	1.36113e-05	8.58875e-06	1.61613e-05	1.26456e-05	1.24907e-05	1.19113e-05	7.35247e-06	9.16818e-06	5.96136e-06	8.31819e-06	4.33879e-06	1.00956e-05	8.97504e-06	2.25252e-06	3.87508e-06	1.86623e-06	4.06823e-06	3.29566e-06	6.6182e-06	6.23192e-06	3.4888e-06	1.78881e-06
	29.6464		0	2.51474e-05	3.4976e-05	4.97347e-05	5.44484e-05	3.91877e-05	3.7024e-05	3.71405e-05	4.65287e-05	4.23562e-05	3.93042e-05	4.37864e-05	3.14611e-05	3.23885e-05	2.91043e-05	2.61297e-05	2.66317e-05	2.09524e-05	2.02955e-05	1.94455e-05	1.73592e-05	1.19113e-05	1.61613e-05	1.60838e-05	1.12545e-05	1.75907e-05	6.96619e-06	1.1525e-05	1.17182e-05	1.35339e-05	9.63189e-06	1.10613e-05	3.68194e-06	7.9319e-06	9.16818e-06	1.18339e-05	3.68194e-06	3.87508e-06	8.39561e-06	7.15933e-06	4.06823e-06	1.98196e-06	7.45679e-07	4.72508e-06	4.53193e-06	8.04763e-06	3.02509e-06
	29.8267		0	1.22588e-05	1.2877e-05	2.00632e-05	1.98701e-05	2.15701e-05	1.97544e-05	3.04563e-05	2.41975e-05	2.38886e-05	2.25749e-05	1.33024e-05	1.92524e-05	1.29161e-05	1.51955e-05	1.48093e-05	5.45935e-06	1.11387e-05	9.82503e-06	9.05246e-06	8.66617e-06	1.02887e-05	4.53193e-06	4.8025e-06	6.88877e-06	2.05938e-06	6.23192e-06	2.63881e-06	4.14565e-06	7.4682e-06	1.04045e-05	6.81135e-06	3.68194e-06	1.78881e-06	2.63881e-06	3.29566e-06	5.38193e-06	2.63881e-06	5.18878e-06	2.83195e-06	3.02509e-06	2.83195e-06	1.20939e-06	9.38822e-07	1.98196e-06	9.38822e-07	4.91822e-06
	30.007		0	2.9629e-05	4.46348e-05	3.94191e-05	5.00827e-05	4.09651e-05	5.2169e-05	4.26651e-05	4.56021e-05	3.39728e-05	4.42501e-05	5.15904e-05	4.68384e-05	4.32062e-05	3.06886e-05	2.52023e-05	2.10681e-05	2.43523e-05	2.21886e-05	1.76681e-05	1.87887e-05	1.60455e-05	1.0173e-05	2.15318e-05	1.45387e-05	8.97504e-06	1.45387e-05	1.17182e-05	8.00932e-06	9.36132e-06	8.39561e-06	3.68194e-06	6.03878e-06	2.44566e-06	1.27613e-05	8.70448e-06	5.76821e-06	6.23192e-06	1.16407e-05	5.57507e-06	6.50248e-06	0	4.53193e-06	2.63881e-06	1.98196e-06	9.55447e-06	2.63881e-06
	30.1873		0	2.64454e-05	4.32054e-05	3.59034e-05	5.45641e-05	5.97032e-05	4.8267e-05	4.76493e-05	4.58719e-05	4.71473e-05	4.10816e-05	3.97679e-05	3.82228e-05	5.08178e-05	2.66709e-05	3.35474e-05	2.40818e-05	2.5318e-05	2.6516e-05	2.03338e-05	2.57043e-05	1.65092e-05	1.53113e-05	1.50798e-05	1.31093e-05	1.84024e-05	1.04819e-05	1.45387e-05	1.2375e-05	1.04045e-05	1.0173e-05	1.07524e-05	5.38193e-06	8.97504e-06	2.83195e-06	5.76821e-06	6.42506e-06	1.78881e-06	9.16818e-06	5.52536e-07	6.81135e-06	3.02509e-06	6.81135e-06	4.91822e-06	7.66134e-06	0	1.98196e-06
	30.3676		0	1.22588e-05	1.43064e-05	2.37721e-05	2.42358e-05	2.54721e-05	2.31543e-05	2.24975e-05	2.47769e-05	2.23044e-05	2.17249e-05	1.96387e-05	2.16475e-05	1.28778e-05	1.22593e-05	1.41141e-05	2.24975e-05	8.00932e-06	1.2723e-05	1.17956e-05	6.50248e-06	1.26456e-05	1.05593e-05	9.63189e-06	8.7819e-06	4.53193e-06	1.04045e-05	5.18878e-06	2.90937e-06	5.38193e-06	5.2662e-06	6.81135e-06	2.83195e-06	3.68194e-06	3.68194e-06	3.68194e-06	4.14565e-06	4.06823e-06	1.01624e-06	0	1.78881e-06	5.52536e-07	1.40253e-06	1.78881e-06	3.87508e-06	7.45679e-07	9.38822e-07
	30.5479		0	4.1683e-05	3.47829e-05	4.05397e-05	4.7069e-05	5.07396e-05	5.17835e-05	5.39855e-05	4.91952e-05	4.91569e-05	5.29041e-05	3.33934e-05	3.52865e-05	3.32385e-05	2.42366e-05	3.41659e-05	3.13454e-05	2.59366e-05	2.22661e-05	2.15318e-05	1.4925e-05	2.24975e-05	1.3225e-05	1.55818e-05	9.70931e-06	1.67407e-05	1.53113e-05	1.64318e-05	1.2375e-05	9.70931e-06	8.51133e-06	1.2375e-05	5.92305e-06	1.19113e-05	2.44566e-06	7.73876e-06	6.23192e-06	4.33879e-06	7.08191e-06	2.83195e-06	8.89762e-06	4.53193e-06	7.4682e-06	3.02509e-06	2.83195e-06	3.68194e-06	1.40253e-06
	30.7282		0	1.81004e-05	1.51564e-05	2.29221e-05	1.9677e-05	2.17632e-05	1.89818e-05	2.07975e-05	2.61297e-05	2.45838e-05	2.25366e-05	1.79387e-05	1.28004e-05	2.28455e-05	1.31867e-05	1.65092e-05	6.1162e-06	1.61613e-05	2.18023e-05	1.16799e-05	5.57507e-06	6.88877e-06	6.30934e-06	8.00932e-06	8.20247e-06	1.78881e-06	5.65249e-06	6.50248e-06	6.30934e-06	6.23192e-06	5.57507e-06	4.33879e-06	3.4888e-06	2.83195e-06	6.6182e-06	3.29566e-06	3.4888e-06	1.78881e-06	3.29566e-06	3.4888e-06	2.63881e-06	7.45679e-07	1.78881e-06	3.02509e-06	9.38822e-07	1.98196e-06	3.68194e-06
	30.9085		0	3.44815e-05	4.53691e-05	3.68308e-05	5.87758e-05	6.21758e-05	6.27169e-05	5.92786e-05	4.63747e-05	5.89314e-05	4.78049e-05	4.66453e-05	3.04571e-05	4.61824e-05	3.14611e-05	3.79522e-05	2.6864e-05	2.6168e-05	1.60072e-05	1.56593e-05	2.07592e-05	1.62004e-05	1.90592e-05	1.85955e-05	2.01024e-05	2.19181e-05	6.30934e-06	1.11387e-05	1.67024e-05	1.26073e-05	1.1023e-05	8.39561e-06	7.73876e-06	1.2375e-05	9.16818e-06	6.6182e-06	6.1162e-06	9.05246e-06	4.53193e-06	4.14565e-06	5.57507e-06	1.78881e-06	8.31819e-06	3.68194e-06	7.00449e-06	1.78881e-06	1.78881e-06
	31.0888		0	3.09889e-05	4.76485e-05	4.69916e-05	5.48347e-05	5.24787e-05	5.76943e-05	5.81972e-05	4.85384e-05	5.36e-05	5.53e-05	4.00776e-05	3.76433e-05	3.88413e-05	3.35865e-05	2.84866e-05	2.86414e-05	2.98769e-05	2.6864e-05	2.28072e-05	2.18798e-05	1.48867e-05	2.11455e-05	1.38818e-05	1.24524e-05	2.21495e-05	1.22593e-05	1.21044e-05	4.99564e-06	1.12161e-05	9.70931e-06	8.00932e-06	9.82503e-06	8.97504e-06	9.94075e-06	7.35247e-06	7.27505e-06	5.18878e-06	9.16818e-06	2.44566e-06	3.68194e-06	3.68194e-06	1.98196e-06	6.42506e-06	3.29566e-06	2.63881e-06	1.78881e-06
	31.2691		0	1.12698e-05	2.40426e-05	2.70946e-05	2.11064e-05	2.60132e-05	2.81769e-05	2.26523e-05	2.42749e-05	2.30386e-05	1.79387e-05	3.34317e-05	1.84024e-05	1.87121e-05	1.40367e-05	2.36181e-05	1.21053e-05	8.93674e-06	7.23675e-06	9.12988e-06	1.46161e-05	1.22593e-05	6.65732e-06	1.04436e-05	7.04361e-06	7.08191e-06	3.68194e-06	5.65249e-06	2.63881e-06	9.2456e-06	5.18878e-06	4.60935e-06	4.53193e-06	2.44566e-06	5.18878e-06	1.78881e-06	7.4682e-06	3.4888e-06	2.25252e-06	3.87508e-06	3.4888e-06	1.40253e-06	1.78881e-06	0	7.45679e-07	7.45679e-07	0
	31.4494		0	3.81905e-05	4.30122e-05	4.44033e-05	4.86533e-05	5.80806e-05	7.10628e-05	5.93177e-05	4.78432e-05	4.20864e-05	4.29755e-05	6.2254e-05	3.9459e-05	4.97364e-05	4.28207e-05	3.16168e-05	3.93433e-05	1.96004e-05	2.83317e-05	1.96004e-05	2.48543e-05	2.34249e-05	1.88661e-05	1.97552e-05	1.50024e-05	1.32641e-05	1.55044e-05	1.34956e-05	1.4925e-05	1.46544e-05	1.4925e-05	1.00956e-05	1.22593e-05	9.2456e-06	9.36132e-06	1.00182e-05	8.12505e-06	1.59567e-06	2.44566e-06	9.63189e-06	5.57507e-06	2.83195e-06	3.10251e-06	5.57507e-06	1.59567e-06	3.68194e-06	4.06823e-06
	31.6297		0	1.52878e-05	2.0179e-05	2.57426e-05	2.69789e-05	2.667e-05	1.72818e-05	3.59042e-05	2.55886e-05	2.62071e-05	2.8718e-05	2.38503e-05	2.29229e-05	1.28778e-05	1.56593e-05	2.09524e-05	1.44621e-05	5.92305e-06	1.38818e-05	1.43073e-05	9.90245e-06	7.73876e-06	7.70046e-06	4.14565e-06	9.78673e-06	7.73876e-06	8.31819e-06	3.95251e-06	6.50248e-06	1.98196e-06	6.42506e-06	7.9319e-06	2.90937e-06	1.98196e-06	2.63881e-06	2.83195e-06	2.83195e-06	1.78881e-06	2.63881e-06	2.83195e-06	9.38822e-07	2.63881e-06	1.78881e-06	6.1545e-06	2.83195e-06	1.78881e-06	0
	31.81		0	3.30289e-05	5.08936e-05	6.32572e-05	5.00053e-05	5.83121e-05	5.88149e-05	5.1513e-05	5.26726e-05	4.50618e-05	4.92735e-05	3.73345e-05	3.50559e-05	4.45207e-05	3.13845e-05	4.25884e-05	3.12297e-05	2.61297e-05	3.14228e-05	1.46161e-05	2.13003e-05	1.98318e-05	1.27613e-05	8.12505e-06	1.55044e-05	1.48476e-05	1.97161e-05	1.13319e-05	1.0675e-05	7.81618e-06	9.43875e-06	1.62387e-05	5.72991e-06	1.08682e-05	4.22307e-06	6.42506e-06	1.0675e-05	4.33879e-06	7.54562e-06	4.53193e-06	4.72508e-06	2.83195e-06	3.87508e-06	7.66134e-06	3.4888e-06	4.72508e-06	1.78881e-06
	31.9902		0	1.54423e-05	2.29221e-05	2.20721e-05	1.86338e-05	2.63221e-05	3.28905e-05	2.75974e-05	2.51249e-05	1.91366e-05	2.60523e-05	2.77906e-05	2.10298e-05	1.65867e-05	1.40367e-05	1.58141e-05	1.02504e-05	1.04436e-05	6.65732e-06	8.51133e-06	1.56593e-05	1.21819e-05	1.10613e-05	9.51617e-06	8.39561e-06	7.73876e-06	3.95251e-06	5.65249e-06	4.8025e-06	5.72991e-06	2.44566e-06	2.32994e-06	4.53193e-06	1.20939e-06	3.56622e-06	5.57507e-06	2.90937e-06	2.90937e-06	1.59567e-06	2.83195e-06	2.83195e-06	1.59567e-06	1.59567e-06	7.45679e-07	9.38822e-07	1.78881e-06	3.02509e-06
	32.1705		0	4.26721e-05	3.35466e-05	4.86916e-05	5.61101e-05	4.76876e-05	6.7856e-05	4.5563e-05	4.68384e-05	4.43659e-05	3.95365e-05	4.2009e-05	4.68001e-05	3.81845e-05	3.74885e-05	2.87571e-05	2.62071e-05	3.06503e-05	1.88661e-05	1.54661e-05	1.89044e-05	2.23818e-05	2.01024e-05	1.1023e-05	1.76681e-05	1.97544e-05	1.31867e-05	1.07524e-05	8.7819e-06	1.08682e-05	9.63189e-06	8.47303e-06	9.2456e-06	8.39561e-06	5.65249e-06	2.44566e-06	6.23192e-06	6.23192e-06	5.2662e-06	8.70448e-06	6.69563e-06	9.55447e-06	5.57507e-06	6.6182e-06	9.38822e-07	5.96136e-06	1.78881e-06
	32.3508		0	1.44533e-05	1.91358e-05	2.96446e-05	2.63995e-05	3.24651e-05	3.23494e-05	2.81769e-05	2.79837e-05	2.23818e-05	1.89435e-05	2.4468e-05	2.19572e-05	1.63935e-05	1.56593e-05	1.51572e-05	1.3921e-05	1.23367e-05	9.97987e-06	1.72044e-05	2.83195e-06	1.3225e-05	1.20939e-06	4.60935e-06	6.5799e-06	2.05938e-06	1.04819e-05	1.22976e-05	6.69563e-06	7.9319e-06	4.53193e-06	3.10251e-06	6.6182e-06	3.75936e-06	4.33879e-06	7.45679e-07	2.44566e-06	7.45679e-07	0	3.4888e-06	4.14565e-06	5.52536e-07	9.38822e-07	0	3.68194e-06	1.40253e-06	2.83195e-06
	32.5311		0	3.2967e-05	3.84534e-05	4.39396e-05	4.89239e-05	4.50602e-05	4.67219e-05	4.8113e-05	5.64589e-05	4.79198e-05	4.30138e-05	4.63364e-05	4.36707e-05	3.2466e-05	4.20864e-05	3.74502e-05	1.87504e-05	2.91043e-05	2.50092e-05	1.27621e-05	1.84798e-05	1.60455e-05	1.99475e-05	2.04886e-05	1.41524e-05	1.51955e-05	1.16024e-05	1.64318e-05	1.77838e-05	1.14093e-05	9.70931e-06	1.0675e-05	1.08682e-05	1.0675e-05	5.57507e-06	3.75936e-06	9.16818e-06	8.97504e-06	3.29566e-06	3.02509e-06	4.72508e-06	5.11136e-06	4.72508e-06	9.38822e-07	6.6182e-06	2.44566e-06	0
	32.7114		0	1.51333e-05	1.86721e-05	2.29995e-05	2.12995e-05	2.65926e-05	2.86406e-05	2.5318e-05	2.66317e-05	2.52406e-05	2.32318e-05	2.17249e-05	1.62387e-05	1.75524e-05	1.45004e-05	1.13319e-05	8.82101e-06	1.50024e-05	1.84024e-05	1.81318e-05	4.8025e-06	1.16024e-05	1.09456e-05	6.88877e-06	8.31819e-06	4.8025e-06	2.90937e-06	6.23192e-06	5.18878e-06	4.72508e-06	8.04763e-06	3.87508e-06	1.59567e-06	4.99564e-06	4.53193e-06	3.4888e-06	7.45679e-07	3.02509e-06	3.29566e-06	3.87508e-06	2.83195e-06	3.68194e-06	0	0	1.98196e-06	9.38822e-07	0
	32.8917		0	1.30933e-05	2.02564e-05	1.72427e-05	2.18789e-05	2.94132e-05	2.72495e-05	2.41975e-05	2.04886e-05	2.4816e-05	2.12229e-05	1.76298e-05	2.41975e-05	2.03729e-05	1.09456e-05	2.35797e-05	5.61419e-06	1.12545e-05	1.53887e-05	1.04819e-05	1.09456e-05	5.84563e-06	6.42506e-06	5.18878e-06	8.97504e-06	7.08191e-06	4.72508e-06	6.03878e-06	4.99564e-06	7.27505e-06	7.4682e-06	5.76821e-06	1.59567e-06	1.86623e-06	2.63881e-06	3.87508e-06	4.53193e-06	5.76821e-06	2.83195e-06	2.83195e-06	7.45679e-07	9.38822e-07	1.59567e-06	7.45679e-07	5.52536e-07	0	0
	33.072		0	3.40179e-05	2.50084e-05	4.22396e-05	3.1422e-05	6.9014e-05	4.93101e-05	5.89306e-05	5.92786e-05	3.98836e-05	3.52474e-05	4.58336e-05	3.16543e-05	3.80296e-05	3.15394e-05	2.6362e-05	2.46229e-05	3.47454e-05	1.85572e-05	1.6973e-05	1.91366e-05	1.37661e-05	2.40043e-05	1.48093e-05	9.90245e-06	1.39593e-05	1.63544e-05	8.97504e-06	1.02887e-05	8.7819e-06	7.4682e-06	8.12505e-06	8.12505e-06	4.53193e-06	8.12505e-06	3.68194e-06	6.6182e-06	4.33879e-06	7.00449e-06	7.45679e-07	3.68194e-06	1.78881e-06	4.33879e-06	2.83195e-06	3.29566e-06	2.83195e-06	9.38822e-07
	33.2523		0	1.22588e-05	2.31152e-05	1.49633e-05	2.17632e-05	2.24975e-05	2.73269e-05	2.30386e-05	1.67024e-05	1.23367e-05	1.98318e-05	1.93681e-05	2.19955e-05	1.31093e-05	1.85181e-05	2.11455e-05	9.59359e-06	2.08749e-05	5.92305e-06	1.17956e-05	9.16818e-06	1.17956e-05	8.12505e-06	7.9319e-06	8.51133e-06	7.9319e-06	7.66134e-06	3.83678e-06	1.86623e-06	6.30934e-06	1.98196e-06	2.44566e-06	5.11136e-06	3.4888e-06	2.25252e-06	9.38822e-07	4.53193e-06	3.02509e-06	1.59567e-06	1.59567e-06	1.98196e-06	3.59393e-07	9.38822e-07	9.38822e-07	0	3.68194e-06	2.83195e-06
	33.4326		0	2.61364e-05	3.47829e-05	3.77965e-05	4.85759e-05	4.68376e-05	4.76876e-05	5.85443e-05	4.50219e-05	4.5911e-05	2.75591e-05	2.89111e-05	3.32385e-05	3.44748e-05	2.03346e-05	2.60523e-05	2.29612e-05	1.76681e-05	1.84798e-05	1.11004e-05	2.07975e-05	1.91366e-05	1.59681e-05	1.34956e-05	7.9319e-06	1.5775e-05	1.48476e-05	8.97504e-06	5.18878e-06	8.31819e-06	7.00449e-06	7.9319e-06	5.38193e-06	8.70448e-06	5.38193e-06	5.76821e-06	1.02113e-05	2.63881e-06	3.4888e-06	3.02509e-06	7.45679e-07	2.05938e-06	9.38822e-07	3.02509e-06	9.38822e-07	1.78881e-06	1.59567e-06
	33.6129		0	2.01403e-05	1.16407e-05	1.9329e-05	1.47701e-05	2.31926e-05	1.90201e-05	1.10613e-05	1.98318e-05	2.41975e-05	2.28455e-05	2.43523e-05	2.02955e-05	1.08299e-05	2.10681e-05	9.90245e-06	1.16024e-05	1.2723e-05	4.60935e-06	1.33407e-05	9.38822e-07	4.8025e-06	6.1162e-06	7.4682e-06	3.95251e-06	4.33879e-06	8.31819e-06	3.4888e-06	7.08191e-06	1.20939e-06	4.72508e-06	4.53193e-06	5.76821e-06	1.59567e-06	7.66134e-06	1.98196e-06	0	4.72508e-06	2.83195e-06	9.38822e-07	1.78881e-06	9.38822e-07	0	0	1.98196e-06	9.38822e-07	9.38822e-07
	33.7932		0	7.40626e-06	1.55427e-05	1.55427e-05	2.60515e-05	1.95995e-05	1.73975e-05	1.74367e-05	2.41975e-05	2.12612e-05	1.16024e-05	2.7018e-05	1.47318e-05	1.60455e-05	1.55818e-05	1.58907e-05	9.70931e-06	1.17182e-05	1.04819e-05	7.54562e-06	1.34181e-05	3.95251e-06	4.33879e-06	8.00932e-06	8.89762e-06	3.10251e-06	4.53193e-06	1.40253e-06	5.76821e-06	2.63881e-06	5.52536e-07	3.68194e-06	1.59567e-06	3.4888e-06	3.02509e-06	2.63881e-06	2.83195e-06	3.59393e-07	5.76821e-06	0	0	2.83195e-06	9.38822e-07	0	9.38822e-07	0	0
	33.9735		0	2.56109e-05	3.25034e-05	3.66377e-05	4.07328e-05	3.77582e-05	4.45582e-05	3.42817e-05	4.20856e-05	4.20473e-05	3.66385e-05	3.76433e-05	3.53631e-05	3.15385e-05	2.40043e-05	2.63229e-05	2.4468e-05	2.04886e-05	2.19181e-05	1.42681e-05	1.2375e-05	1.76681e-05	1.19113e-05	2.07201e-05	1.08682e-05	1.56976e-05	1.60838e-05	1.02113e-05	1.27613e-05	9.16818e-06	5.84563e-06	8.58875e-06	6.23192e-06	5.65249e-06	6.81135e-06	3.10251e-06	1.40253e-06	3.02509e-06	3.4888e-06	3.68194e-06	1.98196e-06	2.83195e-06	2.83195e-06	9.38822e-07	2.83195e-06	7.45679e-07	9.38822e-07
	34.1538		0	1.02808e-05	9.09076e-06	1.49633e-05	2.18789e-05	1.73201e-05	2.28838e-05	1.85564e-05	2.14544e-05	1.93681e-05	2.01798e-05	1.1525e-05	1.29544e-05	1.58907e-05	1.55044e-05	1.59681e-05	8.97504e-06	1.33024e-05	6.96619e-06	6.6182e-06	3.75936e-06	7.66134e-06	6.69563e-06	5.38193e-06	6.23192e-06	1.59567e-06	3.87508e-06	6.23192e-06	2.63881e-06	6.42506e-06	1.59567e-06	3.02509e-06	1.98196e-06	4.33879e-06	1.98196e-06	7.45679e-07	9.38822e-07	0	0	0	7.45679e-07	5.52536e-07	0	7.45679e-07	0	7.45679e-07	0
	34.3341		0	2.22729e-05	3.18466e-05	4.16985e-05	3.3972e-05	3.72945e-05	3.28131e-05	4.9117e-05	3.35474e-05	3.87248e-05	4.15062e-05	2.97611e-05	3.42042e-05	3.81445e-05	2.82543e-05	1.5775e-05	2.15318e-05	2.38495e-05	1.48093e-05	1.46544e-05	1.34956e-05	1.30319e-05	8.39561e-06	1.19887e-05	1.4075e-05	2.90937e-06	8.39561e-06	6.23192e-06	8.51133e-06	7.19763e-06	7.9319e-06	5.76821e-06	4.14565e-06	8.12505e-06	4.53193e-06	2.44566e-06	9.38822e-07	1.98196e-06	0	2.63881e-06	2.83195e-06	1.98196e-06	4.06823e-06	1.78881e-06	9.38822e-07	1.78881e-06	0
	34.5144		0	1.49168e-05	1.2027e-05	1.72427e-05	1.52339e-05	1.24907e-05	1.47318e-05	1.86338e-05	2.27681e-05	1.90975e-05	2.02181e-05	1.87112e-05	9.63189e-06	1.58524e-05	1.34181e-05	9.51617e-06	1.24524e-05	9.36132e-06	6.42506e-06	1.0675e-05	9.55447e-06	8.31819e-06	4.8025e-06	4.33879e-06	1.24907e-05	1.40253e-06	3.29566e-06	1.98196e-06	7.4682e-06	2.90937e-06	1.59567e-06	2.44566e-06	2.63881e-06	1.78881e-06	7.45679e-07	9.38822e-07	5.52536e-07	0	1.59567e-06	1.98196e-06	9.38822e-07	9.38822e-07	9.38822e-07	0	9.38822e-07	0	9.38822e-07
	34.6947		0	8.24077e-06	1.41133e-05	1.63927e-05	1.95995e-05	2.15701e-05	2.15701e-05	1.82475e-05	1.4577e-05	1.60455e-05	2.09907e-05	1.17956e-05	1.92907e-05	2.26906e-05	1.61613e-05	1.53113e-05	1.60838e-05	1.31093e-05	9.90245e-06	4.33879e-06	7.00449e-06	7.66134e-06	5.38193e-06	7.54562e-06	5.76821e-06	6.6182e-06	4.99564e-06	5.96136e-06	4.06823e-06	2.63881e-06	2.44566e-06	3.29566e-06	9.38822e-07	5.52536e-07	1.40253e-06	9.38822e-07	1.78881e-06	7.45679e-07	2.83195e-06	2.63881e-06	1.78881e-06	0	0	7.45679e-07	9.38822e-07	1.59567e-06	0
	34.875		0	1.21043e-05	1.63927e-05	1.86721e-05	1.61996e-05	1.12545e-05	2.40426e-05	2.65926e-05	1.58524e-05	1.87112e-05	1.76681e-05	1.36113e-05	2.12612e-05	1.36113e-05	1.46544e-05	1.0675e-05	1.3225e-05	7.08191e-06	1.46161e-05	7.73876e-06	9.51617e-06	8.12505e-06	5.72991e-06	5.45935e-06	6.03878e-06	4.33879e-06	3.87508e-06	1.20939e-06	3.4888e-06	4.06823e-06	9.38822e-07	4.14565e-06	3.68194e-06	2.44566e-06	7.45679e-07	1.98196e-06	5.52536e-07	2.83195e-06	5.11136e-06	0	0	0	7.45679e-07	0	9.38822e-07	9.38822e-07	7.45679e-07
	35.0553		0	2.36329e-05	3.25034e-05	2.81378e-05	2.67083e-05	4.27034e-05	3.97671e-05	3.26974e-05	4.46356e-05	3.99219e-05	3.28131e-05	2.96837e-05	2.35797e-05	2.18406e-05	2.62454e-05	1.8325e-05	1.2723e-05	1.61613e-05	2.40043e-05	1.84024e-05	1.46544e-05	1.33407e-05	1.11387e-05	1.16024e-05	1.00182e-05	1.44613e-05	7.08191e-06	1.12545e-05	3.4888e-06	1.12545e-05	5.76821e-06	7.27505e-06	6.6182e-06	2.83195e-06	3.29566e-06	2.90937e-06	2.25252e-06	1.98196e-06	4.72508e-06	0	9.38822e-07	5.52536e-07	3.87508e-06	7.45679e-07	9.38822e-07	2.83195e-06	0
	35.2356		0	1.51333e-05	1.51564e-05	1.61996e-05	1.85564e-05	1.38044e-05	1.81318e-05	2.39269e-05	1.99858e-05	2.01407e-05	1.55044e-05	1.63544e-05	2.07975e-05	1.11387e-05	1.31093e-05	1.19113e-05	1.35339e-05	1.02113e-05	8.7819e-06	8.58875e-06	8.51133e-06	3.10251e-06	7.27505e-06	3.4888e-06	3.4888e-06	3.87508e-06	4.91822e-06	2.25252e-06	1.02113e-05	2.05938e-06	2.83195e-06	9.38822e-07	9.38822e-07	3.4888e-06	1.78881e-06	1.98196e-06	7.45679e-07	0	1.98196e-06	3.29566e-06	3.02509e-06	9.38822e-07	0	1.59567e-06	2.63881e-06	7.45679e-07	9.38822e-07
	35.4159		0	1.29388e-05	1.49633e-05	1.80927e-05	1.95995e-05	1.32633e-05	2.38495e-05	2.06818e-05	1.52339e-05	2.43132e-05	1.87887e-05	1.97161e-05	1.14476e-05	1.46544e-05	1.73201e-05	1.36887e-05	7.73876e-06	6.23192e-06	6.50248e-06	1.27613e-05	1.59567e-06	7.4682e-06	4.99564e-06	3.87508e-06	2.90937e-06	3.95251e-06	6.6182e-06	2.63881e-06	4.14565e-06	3.68194e-06	7.4682e-06	4.53193e-06	5.57507e-06	1.78881e-06	2.83195e-06	9.38822e-07	0	2.83195e-06	0	7.45679e-07	1.98196e-06	9.38822e-07	1.98196e-06	0	9.38822e-07	7.45679e-07	0
	35.5962		0	1.57513e-05	3.06877e-05	3.26966e-05	3.48603e-05	3.72171e-05	3.42809e-05	4.37465e-05	3.20789e-05	3.95356e-05	3.3818e-05	2.77132e-05	1.80544e-05	3.71788e-05	1.82475e-05	9.70931e-06	2.06044e-05	1.58907e-05	1.48093e-05	2.31543e-05	1.47318e-05	1.08682e-05	1.21819e-05	3.4888e-06	4.14565e-06	6.88877e-06	6.6182e-06	7.4682e-06	5.57507e-06	5.84563e-06	1.40253e-06	5.76821e-06	5.57507e-06	3.02509e-06	5.65249e-06	7.27505e-06	3.68194e-06	2.44566e-06	2.83195e-06	1.98196e-06	4.91822e-06	7.45679e-07	2.83195e-06	1.98196e-06	9.38822e-07	2.63881e-06	3.87508e-06
	35.7764		0	1.30933e-05	1.82858e-05	1.30702e-05	1.17182e-05	2.00632e-05	2.15701e-05	1.92132e-05	1.6625e-05	2.28064e-05	2.09907e-05	1.73975e-05	1.4577e-05	1.59681e-05	1.21819e-05	4.60935e-06	1.14476e-05	7.54562e-06	8.51133e-06	1.11387e-05	5.84563e-06	6.69563e-06	8.31819e-06	5.52536e-07	4.8025e-06	1.98196e-06	4.72508e-06	4.53193e-06	3.10251e-06	1.98196e-06	3.68194e-06	9.38822e-07	1.59567e-06	3.02509e-06	1.78881e-06	0	2.63881e-06	5.11136e-06	7.45679e-07	7.45679e-07	0	9.38822e-07	0	0	0	7.45679e-07	0
	35.9567		0	1.07443e-05	1.2027e-05	2.37721e-05	1.65859e-05	2.25358e-05	2.69789e-05	1.90975e-05	2.45063e-05	1.70887e-05	1.4075e-05	1.34181e-05	1.7977e-05	1.5775e-05	8.51133e-06	1.34956e-05	8.31819e-06	9.32302e-06	1.60838e-05	5.84563e-06	1.01339e-05	2.83195e-06	4.33879e-06	5.57507e-06	7.45679e-07	4.33879e-06	2.63881e-06	1.40253e-06	1.78881e-06	2.63881e-06	9.38822e-07	3.29566e-06	2.83195e-06	9.38822e-07	4.91822e-06	1.40253e-06	1.78881e-06	5.52536e-07	3.4888e-06	9.38822e-07	9.38822e-07	0	0	0	7.45679e-07	1.59567e-06	0
	36.137		0	1.46078e-05	1.41133e-05	2.08358e-05	2.14927e-05	1.77064e-05	2.17632e-05	1.81701e-05	1.92907e-05	1.46544e-05	1.58907e-05	1.11387e-05	1.31093e-05	8.58875e-06	1.72044e-05	1.38044e-05	1.19113e-05	1.21044e-05	1.22976e-05	7.27505e-06	2.71623e-06	7.4682e-06	5.76821e-06	2.44566e-06	6.1545e-06	0	4.99564e-06	3.68194e-06	0	4.99564e-06	5.52536e-07	1.78881e-06	0	0	7.45679e-07	9.38822e-07	3.87508e-06	3.02509e-06	0	9.38822e-07	0	0	9.38822e-07	0	0	0	0
	36.3173		0	1.99239e-05	1.82858e-05	2.66309e-05	3.46671e-05	3.68308e-05	2.38495e-05	3.30837e-05	3.96514e-05	2.57043e-05	3.58268e-05	2.34249e-05	2.76358e-05	2.91043e-05	1.81318e-05	2.30769e-05	2.72495e-05	1.17956e-05	1.4925e-05	1.07907e-05	1.41907e-05	1.82475e-05	6.30934e-06	7.66134e-06	3.95251e-06	1.08682e-05	6.23192e-06	5.96136e-06	5.76821e-06	3.87508e-06	1.78881e-06	1.59567e-06	1.78881e-06	3.02509e-06	3.68194e-06	9.38822e-07	1.40253e-06	5.76821e-06	4.72508e-06	1.78881e-06	4.53193e-06	2.44566e-06	7.45679e-07	0	1.78881e-06	9.38822e-07	3.02509e-06
	36.4976		0	9.90979e-06	1.87495e-05	1.51564e-05	1.78996e-05	2.00632e-05	1.29544e-05	1.56201e-05	1.7127e-05	1.14476e-05	1.56201e-05	1.59681e-05	1.04819e-05	6.5799e-06	1.0675e-05	8.97504e-06	1.34181e-05	8.51133e-06	4.33879e-06	5.96136e-06	5.38193e-06	6.88877e-06	3.29566e-06	1.78881e-06	4.06823e-06	4.53193e-06	1.78881e-06	1.86623e-06	4.14565e-06	5.57507e-06	3.68194e-06	2.25252e-06	0	2.44566e-06	0	1.59567e-06	2.83195e-06	0	1.98196e-06	1.78881e-06	1.98196e-06	1.78881e-06	0	7.45679e-07	1.59567e-06	0	0
	36.6779		0	1.07443e-05	1.53496e-05	1.18339e-05	1.49633e-05	1.58133e-05	1.90201e-05	2.50858e-05	1.42681e-05	1.61613e-05	1.59681e-05	1.35339e-05	1.44613e-05	1.25682e-05	4.60935e-06	1.08682e-05	5.57507e-06	7.27505e-06	4.72508e-06	9.55447e-06	6.42506e-06	8.51133e-06	0	3.10251e-06	5.11136e-06	3.4888e-06	5.11136e-06	4.06823e-06	2.63881e-06	1.98196e-06	1.59567e-06	4.06823e-06	1.59567e-06	2.83195e-06	1.98196e-06	2.44566e-06	7.45679e-07	1.78881e-06	1.98196e-06	1.78881e-06	9.38822e-07	0	4.06823e-06	7.45679e-07	9.38822e-07	9.38822e-07	0
	36.8582		0	8.24077e-06	1.1177e-05	1.41133e-05	1.55044e-05	2.16858e-05	2.11064e-05	8.24077e-06	1.38044e-05	1.67407e-05	1.4577e-05	1.51955e-05	1.85181e-05	1.08682e-05	1.31476e-05	6.81135e-06	5.45935e-06	7.4682e-06	5.38193e-06	6.23192e-06	6.23192e-06	5.18878e-06	5.2662e-06	4.53193e-06	1.59567e-06	2.71623e-06	2.83195e-06	3.02509e-06	2.83195e-06	1.98196e-06	3.02509e-06	4.33879e-06	0	7.45679e-07	4.06823e-06	9.38822e-07	1.59567e-06	7.45679e-07	0	0	0	7.45679e-07	0	0	0	0	0
	37.0385		0	1.65859e-05	2.87172e-05	3.38171e-05	3.55171e-05	3.43583e-05	2.59358e-05	4.10034e-05	3.57494e-05	3.35857e-05	2.36564e-05	2.41975e-05	1.64318e-05	1.5775e-05	2.23044e-05	1.6625e-05	2.15701e-05	1.44613e-05	1.93681e-05	1.75907e-05	1.22593e-05	1.21819e-05	1.04045e-05	6.42506e-06	4.53193e-06	3.68194e-06	8.97504e-06	2.63881e-06	4.14565e-06	2.63881e-06	5.18878e-06	3.68194e-06	1.78881e-06	5.11136e-06	3.68194e-06	9.38822e-07	2.83195e-06	6.81135e-06	0	7.45679e-07	2.83195e-06	5.52536e-07	9.38822e-07	0	1.78881e-06	9.38822e-07	9.38822e-07
	37.2188		0	1.12698e-05	1.22202e-05	1.51564e-05	1.75133e-05	1.80927e-05	1.69338e-05	1.36113e-05	1.73975e-05	1.0675e-05	1.52339e-05	1.08682e-05	1.08682e-05	9.2839e-06	6.69563e-06	1.38044e-05	8.39561e-06	4.53193e-06	3.4888e-06	4.53193e-06	9.2456e-06	4.02993e-06	7.08191e-06	4.99564e-06	6.42506e-06	3.02509e-06	0	6.03878e-06	1.59567e-06	9.38822e-07	9.38822e-07	9.38822e-07	0	5.11136e-06	7.45679e-07	0	9.38822e-07	9.38822e-07	7.45679e-07	0	0	3.02509e-06	7.45679e-07	0	1.98196e-06	7.45679e-07	1.98196e-06
	37.3991		0	8.24077e-06	1.01339e-05	8.89762e-06	1.56201e-05	1.07907e-05	2.00632e-05	1.65475e-05	2.00632e-05	8.31819e-06	6.88877e-06	1.22976e-05	1.09456e-05	1.36113e-05	7.08191e-06	9.05246e-06	7.73876e-06	9.36132e-06	5.45935e-06	1.78881e-06	9.2456e-06	4.33879e-06	2.83195e-06	2.83195e-06	3.02509e-06	3.87508e-06	2.83195e-06	2.83195e-06	1.78881e-06	1.59567e-06	2.63881e-06	2.63881e-06	1.40253e-06	2.83195e-06	4.33879e-06	7.45679e-07	1.98196e-06	0	3.68194e-06	0	0	0	5.52536e-07	0	0	0	0
	37.5794		0	6.57175e-06	1.74358e-05	1.0327e-05	1.51564e-05	7.9319e-06	1.47701e-05	1.9677e-05	1.36113e-05	1.53113e-05	1.34181e-05	1.36113e-05	1.64701e-05	1.14476e-05	1.0675e-05	4.8025e-06	7.08191e-06	3.95251e-06	9.94075e-06	7.27505e-06	1.59567e-06	6.42506e-06	7.45679e-07	2.63881e-06	3.29566e-06	2.63881e-06	1.98196e-06	7.45679e-07	1.78881e-06	3.02509e-06	7.45679e-07	7.45679e-07	9.38822e-07	1.59567e-06	9.38822e-07	1.98196e-06	3.02509e-06	0	0	5.52536e-07	9.38822e-07	7.45679e-07	0	0	0	1.98196e-06	3.02509e-06
	37.7597		0	8.24077e-06	7.19763e-06	1.1177e-05	1.1177e-05	1.14476e-05	1.83633e-05	1.5427e-05	6.6182e-06	1.58907e-05	1.65475e-05	1.17182e-05	5.38193e-06	1.0675e-05	4.53193e-06	1.24907e-05	9.74761e-06	5.18878e-06	5.38193e-06	5.18878e-06	2.83195e-06	3.4888e-06	2.63881e-06	3.29566e-06	4.06823e-06	1.78881e-06	3.95251e-06	2.63881e-06	3.29566e-06	1.98196e-06	0	1.59567e-06	9.38822e-07	1.20939e-06	1.59567e-06	0	1.78881e-06	9.38822e-07	2.44566e-06	0	1.98196e-06	0	7.45679e-07	5.52536e-07	1.59567e-06	0	9.38822e-07
	37.94		0	6.57175e-06	1.13702e-05	1.47701e-05	1.1177e-05	7.66134e-06	1.41907e-05	2.18406e-05	7.54562e-06	1.75907e-05	1.2375e-05	1.2877e-05	1.35339e-05	1.29544e-05	1.08682e-05	3.4888e-06	8.89762e-06	7.9319e-06	5.76821e-06	7.08191e-06	3.02509e-06	1.59567e-06	5.76821e-06	4.53193e-06	4.14565e-06	9.38822e-07	1.40253e-06	2.05938e-06	2.63881e-06	1.01624e-06	9.38822e-07	3.02509e-06	3.29566e-06	7.45679e-07	1.78881e-06	9.38822e-07	0	1.78881e-06	9.38822e-07	0	2.63881e-06	9.38822e-07	0	9.38822e-07	0	7.45679e-07	0
	38.1203		0	1.97694e-05	2.70946e-05	2.31152e-05	2.60515e-05	3.35466e-05	1.80544e-05	1.80927e-05	2.23044e-05	2.55112e-05	1.41907e-05	2.89495e-05	2.37721e-05	1.78612e-05	1.36113e-05	1.70113e-05	1.68181e-05	1.58907e-05	1.10613e-05	1.29544e-05	5.11136e-06	2.83195e-06	3.10251e-06	6.69563e-06	5.11136e-06	2.25252e-06	7.66134e-06	7.85448e-06	7.08191e-06	2.25252e-06	3.68194e-06	2.05938e-06	2.63881e-06	8.04763e-06	1.78881e-06	1.59567e-06	2.83195e-06	5.52536e-07	0	7.45679e-07	3.02509e-06	1.78881e-06	0	0	1.78881e-06	0	1.98196e-06
	38.3006		0	6.57175e-06	1.01339e-05	1.2027e-05	9.94075e-06	1.35339e-05	1.14476e-05	1.58133e-05	6.03878e-06	1.46544e-05	1.10613e-05	1.08682e-05	8.12505e-06	7.27505e-06	6.03878e-06	8.31819e-06	8.51133e-06	5.18878e-06	5.18878e-06	1.01624e-06	4.14565e-06	5.57507e-06	4.33879e-06	4.14565e-06	3.68194e-06	3.68194e-06	9.38822e-07	9.38822e-07	5.52536e-07	0	0	5.52536e-07	7.45679e-07	1.98196e-06	1.78881e-06	0	2.44566e-06	9.38822e-07	0	1.98196e-06	9.38822e-07	0	0	9.38822e-07	0	0	0
	38.4809		0	8.24077e-06	5.96136e-06	1.68564e-05	1.51564e-05	1.75133e-05	1.5427e-05	1.3727e-05	1.3225e-05	1.26456e-05	9.63189e-06	8.97504e-06	1.12545e-05	3.68194e-06	2.90937e-06	7.4682e-06	4.99564e-06	4.91822e-06	9.09076e-06	2.63881e-06	6.03878e-06	3.29566e-06	2.63881e-06	4.14565e-06	5.11136e-06	1.59567e-06	1.59567e-06	1.40253e-06	1.98196e-06	9.38822e-07	0	1.78881e-06	0	1.78881e-06	7.45679e-07	3.02509e-06	1.98196e-06	3.02509e-06	0	0	0	0	0	9.38822e-07	0	9.38822e-07	0
	38.6612		0	9.75527e-06	1.01339e-05	9.2839e-06	1.2877e-05	1.3727e-05	1.66633e-05	1.25682e-05	1.3727e-05	5.96136e-06	1.60838e-05	1.00956e-05	1.10613e-05	1.42681e-05	8.97504e-06	1.36113e-05	7.27505e-06	4.8025e-06	3.68194e-06	3.02509e-06	2.83195e-06	4.06823e-06	3.95251e-06	1.59567e-06	1.78881e-06	3.02509e-06	9.38822e-07	5.38193e-06	4.06823e-06	9.38822e-07	1.78881e-06	9.38822e-07	0	9.38822e-07	1.98196e-06	0	1.40253e-06	1.98196e-06	0	9.38822e-07	0	1.98196e-06	1.78881e-06	9.38822e-07	0	3.59393e-07	0
	38.8415		0	8.92076e-06	9.09076e-06	1.13702e-05	1.1177e-05	1.2877e-05	8.51133e-06	1.05976e-05	1.7977e-05	1.66633e-05	8.58875e-06	7.4682e-06	6.88877e-06	5.38193e-06	5.57507e-06	3.68194e-06	4.91822e-06	4.33879e-06	7.9319e-06	1.78881e-06	3.4888e-06	2.63881e-06	1.98196e-06	3.29566e-06	9.38822e-07	5.18878e-06	9.38822e-07	4.72508e-06	2.83195e-06	4.72508e-06	9.38822e-07	9.38822e-07	2.83195e-06	3.87508e-06	0	0	2.83195e-06	1.78881e-06	1.98196e-06	1.78881e-06	0	9.38822e-07	0	9.38822e-07	9.38822e-07	1.78881e-06	0
	39.0218		0	8.92076e-06	8.04763e-06	1.13702e-05	1.2027e-05	1.10613e-05	1.51564e-05	1.64701e-05	1.25682e-05	1.63544e-05	7.66134e-06	7.85448e-06	4.33879e-06	1.4075e-05	8.51133e-06	4.72508e-06	6.81135e-06	7.08191e-06	9.38822e-07	8.04763e-06	4.06823e-06	1.78881e-06	9.38822e-07	9.38822e-07	1.40253e-06	9.38822e-07	9.38822e-07	5.18878e-06	2.63881e-06	3.4888e-06	3.02509e-06	1.98196e-06	0	0	1.40253e-06	0	0	5.52536e-07	7.45679e-07	0	1.98196e-06	0	9.38822e-07	0	9.38822e-07	9.38822e-07	9.38822e-07
	39.2021		0	3.91371e-06	5.11136e-06	1.0327e-05	8.89762e-06	1.47701e-05	1.29544e-05	7.66134e-06	6.6182e-06	1.10613e-05	1.60064e-05	8.97504e-06	4.99564e-06	2.25252e-06	3.4888e-06	8.24077e-06	3.95251e-06	7.66134e-06	7.00449e-06	7.19763e-06	2.25252e-06	5.38193e-06	0	1.98196e-06	2.63881e-06	1.78881e-06	2.63881e-06	7.45679e-07	3.87508e-06	1.98196e-06	1.40253e-06	9.38822e-07	2.63881e-06	0	7.45679e-07	7.45679e-07	0	7.45679e-07	9.38822e-07	1.98196e-06	1.98196e-06	0	9.38822e-07	9.38822e-07	0	0	0
	39.3823		0	5.73724e-06	5.11136e-06	9.09076e-06	9.2839e-06	1.05976e-05	1.29544e-05	9.2839e-06	1.26839e-05	1.64701e-05	5.96136e-06	1.02113e-05	4.91822e-06	1.14476e-05	3.87508e-06	7.08191e-06	4.33879e-06	6.03878e-06	5.38193e-06	5.96136e-06	3.29566e-06	9.38822e-07	3.87508e-06	3.4888e-06	2.83195e-06	1.98196e-06	0	2.83195e-06	9.38822e-07	0	3.02509e-06	1.98196e-06	9.38822e-07	9.38822e-07	9.38822e-07	0	7.45679e-07	9.38822e-07	0	0	0	0	9.38822e-07	0	0	7.45679e-07	9.38822e-07
	39.5626		0	9.07528e-06	1.97153e-05	2.35015e-05	1.35339e-05	2.16858e-05	1.75133e-05	2.16858e-05	1.95612e-05	1.42681e-05	1.92132e-05	1.16407e-05	2.03338e-05	9.16818e-06	1.66633e-05	1.00182e-05	1.41907e-05	1.14476e-05	9.36132e-06	8.04763e-06	8.89762e-06	8.70448e-06	4.72508e-06	7.66134e-06	2.63881e-06	8.31819e-06	5.38193e-06	2.83195e-06	3.02509e-06	4.91822e-06	6.81135e-06	2.63881e-06	9.38822e-07	3.68194e-06	4.06823e-06	3.87508e-06	9.38822e-07	9.38822e-07	9.38822e-07	3.02509e-06	2.44566e-06	0	9.38822e-07	9.38822e-07	9.38822e-07	9.38822e-07	7.45679e-07
	39.7429		0	6.41724e-06	7.19763e-06	1.01339e-05	5.76821e-06	1.91358e-05	8.12505e-06	1.49633e-05	9.55447e-06	6.81135e-06	5.38193e-06	7.66134e-06	6.23192e-06	6.23192e-06	5.57507e-06	8.51133e-06	0	7.4682e-06	3.02509e-06	3.29566e-06	2.83195e-06	2.83195e-06	5.52536e-07	7.45679e-07	3.02509e-06	7.45679e-07	9.38822e-07	1.59567e-06	9.38822e-07	0	9.38822e-07	1.98196e-06	0	2.83195e-06	3.02509e-06	1.98196e-06	0	9.38822e-07	0	0	9.38822e-07	9.38822e-07	0	0	7.45679e-07	0	9.38822e-07
	39.9232		0	7.40626e-06	1.13702e-05	8.04763e-06	1.72427e-05	8.24077e-06	1.85564e-05	6.23192e-06	1.77064e-05	7.9319e-06	9.16818e-06	4.91822e-06	1.98196e-06	3.02509e-06	5.38193e-06	1.04045e-05	7.00449e-06	1.98196e-06	4.06823e-06	2.83195e-06	2.83195e-06	3.4888e-06	9.38822e-07	1.40253e-06	1.78881e-06	3.68194e-06	1.40253e-06	3.68194e-06	0	0	9.38822e-07	5.52536e-07	9.38822e-07	1.98196e-06	2.83195e-06	9.38822e-07	1.78881e-06	1.98196e-06	9.38822e-07	0	2.63881e-06	9.38822e-07	0	9.38822e-07	0	0	3.02509e-06
	40.1035		0	6.57175e-06	1.2027e-05	6.81135e-06	9.2839e-06	1.14476e-05	1.49633e-05	7.85448e-06	1.35339e-05	1.60838e-05	6.23192e-06	9.94075e-06	4.99564e-06	5.38193e-06	2.83195e-06	1.17182e-05	2.83195e-06	7.00449e-06	1.59567e-06	5.52536e-07	0	4.53193e-06	4.53193e-06	1.98196e-06	1.98196e-06	0	1.78881e-06	0	3.68194e-06	1.78881e-06	9.38822e-07	2.83195e-06	9.38822e-07	9.38822e-07	9.38822e-07	1.78881e-06	1.98196e-06	1.98196e-06	9.38822e-07	9.38822e-07	0	2.83195e-06	1.59567e-06	9.38822e-07	0	9.38822e-07	9.38822e-07
	40.2838		0	4.06823e-06	5.96136e-06	1.0327e-05	8.24077e-06	8.24077e-06	9.74761e-06	8.70448e-06	8.58875e-06	7.27505e-06	6.6182e-06	9.09076e-06	6.81135e-06	4.06823e-06	3.68194e-06	4.53193e-06	2.83195e-06	1.98196e-06	9.36132e-06	7.45679e-07	1.78881e-06	9.74761e-06	2.25252e-06	7.4682e-06	1.98196e-06	1.78881e-06	3.87508e-06	9.38822e-07	1.98196e-06	7.45679e-07	1.98196e-06	9.38822e-07	7.45679e-07	0	0	7.45679e-07	9.38822e-07	0	7.45679e-07	0	0	7.45679e-07	0	9.38822e-07	0	0	0
	40.4641		0	4.90274e-06	8.24077e-06	7.00449e-06	9.94075e-06	8.70448e-06	1.68564e-05	7.66134e-06	5.96136e-06	1.01339e-05	1.24907e-05	6.42506e-06	8.04763e-06	2.83195e-06	6.23192e-06	2.25252e-06	2.44566e-06	4.14565e-06	5.11136e-06	5.76821e-06	9.38822e-07	3.02509e-06	7.45679e-07	5.11136e-06	1.98196e-06	3.02509e-06	0	7.45679e-07	1.78881e-06	1.78881e-06	0	9.38822e-07	9.38822e-07	1.59567e-06	0	1.98196e-06	9.38822e-07	0	7.45679e-07	1.98196e-06	9.38822e-07	0	0	9.38822e-07	9.38822e-07	9.38822e-07	7.45679e-07
	40.6444		0	7.25175e-06	7.19763e-06	4.06823e-06	1.1177e-05	8.04763e-06	6.03878e-06	1.05976e-05	8.51133e-06	1.01339e-05	8.97504e-06	7.4682e-06	1.31476e-05	6.03878e-06	2.63881e-06	5.11136e-06	8.04763e-06	1.40253e-06	2.83195e-06	2.83195e-06	4.72508e-06	2.63881e-06	2.63881e-06	3.87508e-06	1.78881e-06	1.40253e-06	1.78881e-06	4.33879e-06	2.44566e-06	1.98196e-06	9.38822e-07	2.83195e-06	9.38822e-07	9.38822e-07	0	0	1.98196e-06	0	9.38822e-07	0	9.38822e-07	0	0	0	7.45679e-07	9.38822e-07	9.38822e-07
	40.8247		0	2.39921e-06	1.0327e-05	6.1545e-06	5.11136e-06	1.2877e-05	1.61996e-05	8.04763e-06	4.72508e-06	7.27505e-06	6.42506e-06	9.55447e-06	4.72508e-06	9.36132e-06	7.4682e-06	4.53193e-06	2.63881e-06	3.4888e-06	7.00449e-06	2.44566e-06	5.96136e-06	2.83195e-06	3.02509e-06	1.59567e-06	0	3.68194e-06	4.06823e-06	1.98196e-06	2.83195e-06	9.38822e-07	1.78881e-06	9.38822e-07	1.78881e-06	9.38822e-07	0	0	1.78881e-06	1.78881e-06	0	9.38822e-07	0	9.38822e-07	0	0	0	0	0
	41.005		0	4.90274e-06	4.06823e-06	5.96136e-06	1.0327e-05	9.74761e-06	1.04045e-05	1.47701e-05	1.00182e-05	7.66134e-06	6.88877e-06	6.81135e-06	5.38193e-06	6.6182e-06	8.89762e-06	5.57507e-06	3.87508e-06	3.4888e-06	6.6182e-06	1.67309e-06	4.91822e-06	1.98196e-06	9.38822e-07	5.18878e-06	0	9.38822e-07	9.38822e-07	3.02509e-06	5.76821e-06	4.72508e-06	3.02509e-06	9.38822e-07	0	0	0	3.02509e-06	0	0	9.38822e-07	1.98196e-06	0	9.38822e-07	0	0	0	0	9.38822e-07
	41.1853		0	5.58273e-06	8.89762e-06	1.13702e-05	4.06823e-06	7.4682e-06	1.16407e-05	1.01339e-05	5.76821e-06	7.00449e-06	7.27505e-06	1.4577e-05	4.99564e-06	5.57507e-06	8.31819e-06	5.76821e-06	3.87508e-06	3.4888e-06	2.44566e-06	2.83195e-06	5.11136e-06	3.4888e-06	1.59567e-06	3.4888e-06	1.98196e-06	3.02509e-06	2.63881e-06	1.78881e-06	9.38822e-07	9.38822e-07	3.02509e-06	0	7.45679e-07	0	0	1.98196e-06	0	0	9.38822e-07	0	7.45679e-07	0	9.38822e-07	0	0	0	1.78881e-06
	41.3656		0	2.39921e-06	3.02509e-06	7.85448e-06	9.09076e-06	8.70448e-06	1.18339e-05	1.07907e-05	1.18339e-05	8.51133e-06	4.72508e-06	4.53193e-06	9.36132e-06	8.12505e-06	9.74761e-06	6.42506e-06	9.38822e-07	4.72508e-06	1.78881e-06	1.98196e-06	0	7.45679e-07	1.98196e-06	5.76821e-06	1.78881e-06	7.45679e-07	9.38822e-07	1.78881e-06	9.38822e-07	9.38822e-07	3.02509e-06	2.63881e-06	3.02509e-06	5.11136e-06	1.98196e-06	9.38822e-07	0	0	9.38822e-07	9.38822e-07	1.78881e-06	9.38822e-07	9.38822e-07	9.38822e-07	7.45679e-07	0	9.38822e-07
	41.5459		0	4.90274e-06	5.11136e-06	3.02509e-06	4.91822e-06	1.07907e-05	8.04763e-06	1.41133e-05	1.01339e-05	8.70448e-06	8.58875e-06	6.6182e-06	4.06823e-06	4.33879e-06	2.63881e-06	2.83195e-06	5.76821e-06	1.59567e-06	6.1545e-06	5.57507e-06	4.72508e-06	1.98196e-06	1.98196e-06	1.78881e-06	9.38822e-07	2.25252e-06	9.38822e-07	0	0	1.78881e-06	3.87508e-06	1.98196e-06	2.83195e-06	0	9.38822e-07	9.38822e-07	0	1.98196e-06	9.38822e-07	0	0	0	0	9.38822e-07	9.38822e-07	0	7.45679e-07
	41.7262		0	5.73724e-06	8.04763e-06	8.89762e-06	2.83195e-06	9.36132e-06	1.43064e-05	9.94075e-06	1.24907e-05	1.12545e-05	7.4682e-06	9.74761e-06	4.72508e-06	4.33879e-06	4.53193e-06	6.6182e-06	5.96136e-06	7.66134e-06	0	3.87508e-06	1.98196e-06	3.4888e-06	2.25252e-06	5.18878e-06	9.38822e-07	2.44566e-06	9.38822e-07	9.38822e-07	4.33879e-06	9.38822e-07	9.38822e-07	1.78881e-06	9.38822e-07	7.45679e-07	7.45679e-07	2.44566e-06	7.45679e-07	0	9.38822e-07	0	1.78881e-06	7.45679e-07	0	0	9.38822e-07	1.98196e-06	9.38822e-07
	41.9065		0	3.23372e-06	7.19763e-06	9.09076e-06	7.00449e-06	4.06823e-06	8.04763e-06	9.94075e-06	1.02113e-05	9.82503e-06	1.21044e-05	7.08191e-06	8.31819e-06	8.51133e-06	5.38193e-06	7.4682e-06	4.72508e-06	1.59567e-06	4.53193e-06	3.4888e-06	0	3.02509e-06	2.05938e-06	3.29566e-06	1.98196e-06	9.38822e-07	9.38822e-07	9.38822e-07	3.87508e-06	9.38822e-07	1.98196e-06	0	9.38822e-07	9.38822e-07	7.45679e-07	9.38822e-07	9.38822e-07	0	9.38822e-07	0	0	0	9.38822e-07	0	9.38822e-07	0	7.45679e-07
	42.0868		0	5.58273e-06	6.1545e-06	1.41133e-05	2.83195e-06	8.24077e-06	5.57507e-06	1.14476e-05	1.47701e-05	1.22976e-05	8.31819e-06	1.26839e-05	3.68194e-06	2.83195e-06	6.81135e-06	8.12505e-06	1.3727e-05	5.76821e-06	4.33879e-06	3.68194e-06	2.63881e-06	6.81135e-06	5.18878e-06	1.59567e-06	1.98196e-06	1.78881e-06	9.38822e-07	1.98196e-06	2.44566e-06	0	2.83195e-06	9.38822e-07	0	7.45679e-07	3.02509e-06	1.98196e-06	1.98196e-06	9.38822e-07	9.38822e-07	9.38822e-07	0	9.38822e-07	1.98196e-06	9.38822e-07	9.38822e-07	0	9.38822e-07
	42.2671		0	3.91371e-06	9.2839e-06	9.09076e-06	5.11136e-06	7.85448e-06	1.36113e-05	9.74761e-06	9.16818e-06	7.00449e-06	3.87508e-06	1.35339e-05	5.76821e-06	7.08191e-06	1.12545e-05	7.9319e-06	4.06823e-06	2.44566e-06	3.37308e-06	4.91822e-06	1.98196e-06	7.4682e-06	1.98196e-06	1.98196e-06	1.98196e-06	3.68194e-06	1.78881e-06	3.87508e-06	7.45679e-07	2.25252e-06	7.45679e-07	9.38822e-07	3.87508e-06	1.59567e-06	0	9.38822e-07	0	0	1.78881e-06	1.78881e-06	1.78881e-06	0	0	1.59567e-06	9.38822e-07	1.78881e-06	0
	42.4474		0	6.57175e-06	6.1545e-06	9.55447e-06	9.09076e-06	9.09076e-06	3.87508e-06	1.17182e-05	1.63544e-05	1.07907e-05	5.38193e-06	1.02887e-05	7.81618e-06	1.02113e-05	1.0675e-05	6.23192e-06	4.8025e-06	5.18878e-06	7.66134e-06	4.72508e-06	9.38822e-07	1.78881e-06	9.38822e-07	3.29566e-06	3.68194e-06	3.4888e-06	1.78881e-06	3.37308e-06	0	3.02509e-06	3.68194e-06	1.98196e-06	3.87508e-06	9.38822e-07	1.98196e-06	7.45679e-07	1.78881e-06	1.98196e-06	9.38822e-07	0	7.45679e-07	0	0	0	9.38822e-07	0	0
	42.6277		0	7.40626e-06	9.09076e-06	8.70448e-06	1.01339e-05	1.3727e-05	2.13769e-05	1.95995e-05	1.10613e-05	8.58875e-06	1.09456e-05	9.82503e-06	1.31476e-05	5.84563e-06	1.4925e-05	4.53193e-06	7.4682e-06	5.38193e-06	6.6182e-06	6.88877e-06	3.87508e-06	4.53193e-06	1.25682e-05	8.04763e-06	5.96136e-06	3.02509e-06	3.02509e-06	0	0	3.68194e-06	1.59567e-06	4.53193e-06	0	7.45679e-07	1.98196e-06	7.45679e-07	9.38822e-07	1.78881e-06	2.83195e-06	0	9.38822e-07	9.38822e-07	0	0	0	0	9.38822e-07
	42.808		0	6.57175e-06	1.49633e-05	9.94075e-06	1.12545e-05	1.0675e-05	1.36113e-05	1.7127e-05	2.01407e-05	5.38193e-06	9.63189e-06	8.20247e-06	8.31819e-06	1.11387e-05	9.94075e-06	5.18878e-06	5.65249e-06	4.53193e-06	2.25252e-06	3.02509e-06	5.2662e-06	3.95251e-06	3.29566e-06	4.06823e-06	1.98196e-06	4.06823e-06	2.44566e-06	3.4888e-06	1.59567e-06	2.44566e-06	3.87508e-06	2.83195e-06	3.02509e-06	1.78881e-06	1.98196e-06	0	1.01624e-06	7.45679e-07	1.59567e-06	1.98196e-06	0	1.98196e-06	9.38822e-07	7.45679e-07	0	2.83195e-06	0
	42.9883		0	7.40626e-06	1.22202e-05	1.73201e-05	1.49633e-05	1.66633e-05	1.90975e-05	1.6625e-05	1.73975e-05	1.85564e-05	1.60838e-05	8.66617e-06	9.90245e-06	1.26456e-05	1.34181e-05	8.58875e-06	6.30934e-06	7.15933e-06	4.8025e-06	5.38193e-06	6.42506e-06	6.69563e-06	9.55447e-06	4.60935e-06	5.96136e-06	3.29566e-06	1.59567e-06	6.42506e-06	2.63881e-06	1.98196e-06	5.57507e-06	3.59393e-07	2.63881e-06	3.68194e-06	9.38822e-07	7.45679e-07	1.59567e-06	2.83195e-06	9.38822e-07	9.38822e-07	2.83195e-06	3.87508e-06	9.38822e-07	1.98196e-06	1.98196e-06	0	7.45679e-07
	43.1685		0	2.35286e-06	4.67096e-06	4.41597e-06	3.87125e-06	3.55831e-06	5.26213e-06	7.02389e-06	7.30211e-06	6.5024e-06	5.13475e-06	3.83654e-06	3.72065e-06	3.06005e-06	2.50361e-06	2.85126e-06	2.863e-06	3.60477e-06	1.64595e-06	1.42567e-06	1.36773e-06	2.05155e-06	1.17067e-06	2.24861e-06	2.24861e-06	1.54156e-06	1.5995e-06	6.02737e-07	1.3445e-06	1.54156e-06	8.57734e-07	4.63625e-07	9.27413e-08	1.3445e-06	9.7362e-07	7.76565e-07	4.05682e-07	3.47984e-08	0	7.18622e-07	2.08627e-07	1.14745e-06	2.08627e-07	4.63625e-07	1.50684e-07	2.08627e-07	2.08627e-07
	43.3488		0	4.30932e-06	2.85126e-06	6.57183e-06	5.26213e-06	1.14862e-05	7.18622e-06	5.11153e-06	7.15151e-06	6.87328e-06	5.78386e-06	6.32857e-06	5.38975e-06	3.70916e-06	4.08004e-06	4.03359e-06	3.17594e-06	2.94417e-06	2.32978e-06	2.28333e-06	2.56155e-06	2.30655e-06	1.68067e-06	1.99361e-06	1.99361e-06	4.63625e-07	1.11273e-06	1.50684e-06	9.15677e-07	1.11273e-06	4.63625e-07	7.76565e-07	1.97038e-06	1.91244e-06	7.18622e-07	4.63625e-07	1.54156e-06	0	2.08627e-07	7.76565e-07	7.76565e-07	0	7.76565e-07	2.08627e-07	4.05682e-07	0	4.63625e-07
	43.5291		0	4.60603e-06	6.91949e-06	4.35802e-06	7.74243e-06	1.04895e-05	7.96271e-06	7.07034e-06	6.45619e-06	6.32857e-06	5.92297e-06	7.23268e-06	5.54035e-06	3.02534e-06	4.5321e-06	4.45093e-06	4.36976e-06	3.80182e-06	3.09477e-06	2.09801e-06	4.52036e-06	1.84301e-06	1.36773e-06	2.13272e-06	1.53007e-06	2.16744e-06	1.73861e-06	2.05155e-06	4.63625e-07	2.08627e-07	6.25963e-07	1.03156e-06	6.02737e-07	7.18622e-07	3.47984e-08	1.08951e-06	1.17067e-06	6.02737e-07	7.18622e-07	0	7.76565e-07	6.6068e-07	0	4.05682e-07	2.08627e-07	7.18622e-07	0
	43.7094		0	3.60462e-06	5.04185e-06	5.20419e-06	7.8236e-06	1.05824e-05	6.80385e-06	8.29888e-06	6.76913e-06	6.96619e-06	7.11704e-06	5.6335e-06	5.08854e-06	7.2559e-06	7.02413e-06	3.68594e-06	4.43944e-06	2.7124e-06	4.60153e-06	1.61124e-06	3.48888e-06	2.80506e-06	1.62273e-06	9.15677e-07	3.34977e-06	1.76184e-06	1.05479e-06	1.39096e-06	1.36773e-06	3.47739e-07	1.42567e-06	1.79656e-06	1.62273e-06	1.68067e-06	1.03156e-06	9.7362e-07	3.47739e-07	1.08951e-06	6.6068e-07	9.15677e-07	7.18622e-07	5.44794e-07	3.47739e-07	7.99791e-07	9.7362e-07	4.05682e-07	1.08951e-06
	43.8897		0	4.01262e-06	8.05537e-06	8.44948e-06	9.09859e-06	8.93649e-06	1.09418e-05	7.55735e-06	1.11503e-05	8.09057e-06	7.88203e-06	3.8715e-06	5.98116e-06	7.1053e-06	5.74914e-06	3.79033e-06	4.96092e-06	3.23413e-06	2.65445e-06	2.97888e-06	2.72389e-06	2.94417e-06	1.2983e-06	2.353e-06	2.66594e-06	9.15677e-07	1.65744e-06	1.65744e-06	1.28656e-06	1.99361e-06	1.28656e-06	4.28908e-07	1.25184e-06	1.28656e-06	8.57734e-07	1.91244e-06	5.44794e-07	7.18622e-07	7.99791e-07	1.22862e-06	4.63625e-07	5.21568e-07	1.7391e-07	4.63625e-07	4.63625e-07	4.63625e-07	0
	44.07		0	7.58249e-06	7.85831e-06	1.14862e-05	7.20945e-06	1.18456e-05	8.29912e-06	5.96942e-06	9.37705e-06	5.56382e-06	7.3603e-06	8.73968e-06	3.99912e-06	5.89999e-06	6.56059e-06	4.79883e-06	4.06855e-06	1.84301e-06	3.28033e-06	2.34151e-06	4.11476e-06	2.37623e-06	1.98212e-06	3.97565e-06	1.64595e-06	2.32978e-06	1.33301e-06	3.88299e-06	2.22538e-06	1.78507e-06	6.83906e-07	4.86851e-07	1.95889e-06	1.79656e-06	1.21713e-06	4.86851e-07	2.08627e-07	3.47739e-07	0	4.05682e-07	2.08627e-07	1.50684e-07	0	9.27413e-08	0	0	8.57734e-07
	44.2503		0	6.62743e-06	8.76242e-06	1.04895e-05	5.93446e-06	9.41177e-06	1.03623e-05	1.1707e-05	8.78613e-06	6.27087e-06	8.90202e-06	8.14876e-06	5.50588e-06	6.35204e-06	5.87676e-06	5.25088e-06	4.61327e-06	2.43417e-06	3.04856e-06	4.20767e-06	1.95889e-06	4.1727e-06	2.59651e-06	1.46063e-06	3.23388e-06	1.02007e-06	1.81978e-06	1.10124e-06	1.36773e-06	2.23712e-06	2.07478e-06	1.33301e-06	5.44794e-07	1.56478e-06	9.27413e-08	1.50684e-06	4.86851e-07	3.47739e-07	9.7362e-07	3.47739e-07	1.22862e-06	4.63625e-07	5.21568e-07	7.99791e-07	1.50684e-07	1.50684e-07	4.05682e-07
	44.4306		0	0	0	0	0	0	0	0	0	0	0	0	0	0	0	0	0	0	0	0	0	0	0	0	0	0	0	0	0	0	0	0	0	0	0	0	0	0	0	0	0	0	0	0	0	0	0
	44.6109		0	7.92555e-06	4.24214e-06	6.42123e-06	9.37681e-06	9.46971e-06	8.79762e-06	9.36556e-06	7.91675e-06	7.97469e-06	9.58584e-06	6.34031e-06	7.00115e-06	4.98439e-06	5.56382e-06	6.27087e-06	2.52708e-06	3.26884e-06	4.96092e-06	3.75561e-06	2.74711e-06	3.62799e-06	2.70091e-06	4.08004e-06	2.83977e-06	2.7586e-06	1.72712e-06	1.90095e-06	1.7039e-06	1.76184e-06	8.8096e-07	0	6.49189e-07	3.47739e-07	1.25184e-06	1.50684e-07	4.63625e-07	1.81978e-06	0	0	1.50684e-07	9.27413e-08	1.54156e-06	1.50684e-07	1.03156e-06	4.63625e-07	1.03156e-06
	44.7912		0	9.39989e-06	6.49067e-06	1.29003e-05	8.89004e-06	1.38509e-05	1.24835e-05	9.63205e-06	1.17067e-05	1.14173e-05	6.09704e-06	8.70496e-06	6.51438e-06	5.3785e-06	5.61028e-06	5.42471e-06	5.86527e-06	4.4744e-06	3.7209e-06	4.69444e-06	3.16445e-06	2.68917e-06	2.00535e-06	2.49212e-06	1.66918e-06	2.63123e-06	2.41095e-06	1.48362e-06	1.80829e-06	9.38903e-07	1.58801e-06	1.54156e-06	1.93567e-06	1.50684e-07	1.50684e-07	2.05155e-06	5.21568e-07	1.48362e-06	1.13596e-06	9.15677e-07	4.05682e-07	4.05682e-07	4.63625e-07	5.44794e-07	0	8.34508e-07	1.50684e-07
	44.9715		0	4.35568e-06	7.39477e-06	7.63828e-06	1.0733e-05	1.3225e-05	1.04318e-05	7.08232e-06	7.09381e-06	8.10231e-06	6.27087e-06	6.58381e-06	7.47643e-06	4.61351e-06	6.06233e-06	2.87473e-06	3.24562e-06	2.42268e-06	3.67444e-06	3.59328e-06	4.74064e-06	1.9474e-06	1.63446e-06	2.77034e-06	3.23388e-06	1.39096e-06	3.09477e-06	1.95889e-06	1.17067e-06	1.39096e-06	0	9.62129e-07	6.02737e-07	4.28908e-07	1.28656e-06	7.18622e-07	2.31853e-07	1.42567e-06	1.54156e-06	8.23018e-07	2.89796e-07	6.02737e-07	3.47739e-07	4.63625e-07	9.15677e-07	7.18622e-07	3.47739e-07
	45.1518		0	6.26579e-06	6.57183e-06	1.08951e-05	9.89854e-06	9.42326e-06	9.74794e-06	9.9335e-06	6.74615e-06	6.80409e-06	7.99791e-06	7.22143e-06	3.76735e-06	5.15822e-06	5.84205e-06	2.82853e-06	5.1812e-06	5.135e-06	3.53533e-06	5.66797e-06	2.9559e-06	2.73562e-06	2.49212e-06	4.35827e-06	1.4489e-06	1.64595e-06	1.90095e-06	1.30979e-06	9.15677e-07	2.01684e-06	2.13272e-06	1.17067e-06	1.22862e-06	1.72712e-06	9.15677e-07	8.34508e-07	9.7362e-07	3.47739e-07	4.05682e-07	1.50684e-07	1.28656e-06	1.50684e-07	1.40245e-06	6.6068e-07	2.08627e-07	4.63625e-07	5.21568e-07
	45.3321		0	5.48696e-06	1.06401e-05	1.14283e-05	8.35682e-06	1.16603e-05	8.70472e-06	9.45822e-06	9.99144e-06	9.96822e-06	8.48468e-06	6.94321e-06	5.61028e-06	6.67647e-06	3.24562e-06	3.89473e-06	5.05383e-06	5.63326e-06	3.25711e-06	4.46266e-06	3.03683e-06	2.66594e-06	3.16445e-06	1.54156e-06	2.78183e-06	1.42567e-06	2.27183e-06	7.41849e-07	2.19067e-06	8.23018e-07	2.353e-06	1.64595e-06	1.54156e-06	9.15677e-07	1.68067e-06	2.08627e-07	2.89796e-07	1.03156e-06	9.7362e-07	4.05682e-07	9.7362e-07	7.18622e-07	1.08951e-06	2.89796e-07	3.70965e-07	1.08951e-06	5.21568e-07
	45.5124		0	6.81285e-06	6.57183e-06	9.15653e-06	9.53915e-06	6.56034e-06	6.46768e-06	9.16851e-06	6.47942e-06	1.05479e-05	7.32558e-06	7.77763e-06	6.93147e-06	7.58058e-06	5.74914e-06	2.12123e-06	4.99588e-06	3.7209e-06	2.88623e-06	2.68917e-06	3.23388e-06	2.88623e-06	2.63123e-06	2.52683e-06	2.863e-06	1.17067e-06	1.87773e-06	3.21066e-06	2.32978e-06	1.93567e-06	1.30979e-06	9.27413e-08	4.05682e-07	4.63625e-07	3.47984e-08	1.50684e-07	6.83906e-07	5.21568e-07	1.11273e-06	6.02737e-07	5.21568e-07	2.08627e-07	9.7362e-07	6.6068e-07	1.14745e-06	6.02737e-07	5.21568e-07
	45.6927		0	6.62743e-06	9.16802e-06	6.17772e-06	5.4939e-06	8.99443e-06	1.02694e-05	8.24118e-06	7.84707e-06	9.18e-06	6.51414e-06	6.05059e-06	5.63326e-06	4.60178e-06	6.5953e-06	3.81356e-06	3.37299e-06	3.19917e-06	3.3615e-06	2.01684e-06	3.7671e-06	2.7586e-06	2.32978e-06	2.07478e-06	2.32978e-06	2.13272e-06	2.24861e-06	2.24861e-06	2.19067e-06	9.15677e-07	2.22538e-06	1.42567e-06	1.28656e-06	1.22862e-06	1.5995e-06	3.47984e-08	1.28656e-06	4.63625e-07	4.05682e-07	7.18622e-07	1.22862e-06	1.50684e-07	2.08627e-07	1.50684e-07	2.08627e-07	4.63625e-07	0
	45.873		0	4.85638e-06	5.04185e-06	7.33683e-06	7.10506e-06	6.16623e-06	8.51916e-06	1.05476e-05	7.56884e-06	5.88825e-06	6.98966e-06	8.03263e-06	6.88502e-06	5.56382e-06	3.62799e-06	4.49738e-06	2.80506e-06	2.863e-06	7.19796e-06	2.57328e-06	2.78183e-06	6.02737e-07	1.25184e-06	1.42567e-06	1.93567e-06	1.68067e-06	7.99791e-07	7.76565e-07	8.23018e-07	2.1095e-06	1.13596e-06	5.44794e-07	8.34508e-07	9.7362e-07	5.6802e-07	2.89796e-07	0	7.76565e-07	7.76565e-07	5.21568e-07	7.18622e-07	4.05682e-07	1.50684e-06	2.08627e-07	0	0	0
	46.0533		0	0	0	0	0	0	0	0	0	0	0	0	0	0	0	0	0	0	0	0	0	0	0	0	0	0	0	0	0	0	0	0	0	0	0	0	0	0	0	0	0	0	0	0	0	0	0
	46.2336		0	2.89992e-06	5.69096e-06	7.19772e-06	6.74566e-06	9.2377e-06	7.52239e-06	8.3221e-06	4.13799e-06	6.30535e-06	7.18647e-06	6.08531e-06	5.57531e-06	4.04533e-06	4.48565e-06	3.31505e-06	1.98212e-06	4.76387e-06	4.23065e-06	2.32978e-06	2.83977e-06	3.63948e-06	1.99361e-06	1.92418e-06	2.01684e-06	1.79656e-06	6.6068e-07	1.22862e-06	1.64595e-06	7.41849e-07	1.8545e-06	9.15677e-07	1.30979e-06	5.44794e-07	1.1939e-06	1.42567e-06	2.42244e-06	1.50684e-07	4.63625e-07	8.34508e-07	0	7.41849e-07	0	4.63625e-07	5.21568e-07	6.6068e-07	5.21568e-07
	46.4139		0	5.06038e-06	3.53509e-06	5.7489e-06	7.30211e-06	6.59506e-06	7.18622e-06	8.41501e-06	7.11679e-06	6.69946e-06	5.9462e-06	5.29709e-06	4.47415e-06	4.24238e-06	2.31829e-06	4.90298e-06	6.12003e-06	2.79357e-06	3.28033e-06	2.19067e-06	2.52683e-06	1.13596e-06	2.66594e-06	1.81978e-06	1.81978e-06	6.83906e-07	2.44566e-06	4.86851e-07	9.96846e-07	1.05479e-06	1.05479e-06	1.54156e-06	1.8545e-06	7.18622e-07	9.15677e-07	0	3.47739e-07	7.18622e-07	6.6068e-07	9.27413e-08	4.63625e-07	8.34508e-07	2.08627e-07	4.63625e-07	1.50684e-07	7.18622e-07	4.05682e-07
	46.5942		0	6.01544e-06	5.66773e-06	7.62654e-06	8.61182e-06	7.49917e-06	7.19796e-06	6.74591e-06	7.6615e-06	9.0294e-06	8.72795e-06	5.47092e-06	6.00414e-06	5.30858e-06	6.40974e-06	6.7574e-06	4.76387e-06	1.77357e-06	3.65122e-06	1.76184e-06	2.06329e-06	2.13272e-06	1.56478e-06	4.28859e-06	1.13596e-06	2.78183e-06	9.27413e-08	1.54156e-06	5.44794e-07	7.76565e-07	3.47984e-08	1.22862e-06	4.05682e-07	5.44794e-07	0	1.79656e-06	1.03156e-06	1.22862e-06	4.63625e-07	0	7.18622e-07	7.76565e-07	1.50684e-07	2.08627e-07	0	2.08627e-07	1.50684e-07
	46.7745		0	4.60603e-06	3.79009e-06	8.44948e-06	8.29888e-06	4.98391e-06	8.73944e-06	8.91327e-06	7.5109e-06	7.93973e-06	5.00738e-06	6.21269e-06	3.06005e-06	5.65648e-06	4.69444e-06	3.43094e-06	4.9377e-06	1.90095e-06	2.21389e-06	1.7039e-06	3.23388e-06	2.61949e-06	2.56155e-06	2.07478e-06	1.11273e-06	2.24861e-06	4.86851e-07	1.68067e-06	2.30655e-06	1.22862e-06	8.8096e-07	1.08951e-06	1.17067e-06	1.97038e-06	1.3445e-06	6.83906e-07	5.21568e-07	1.14745e-06	0	9.27413e-08	5.44794e-07	4.63625e-07	2.08627e-07	2.08627e-07	1.50684e-07	1.50684e-07	4.05682e-07
	46.9547		0	4.26297e-06	4.61302e-06	5.12302e-06	6.79212e-06	9.77092e-06	7.36005e-06	6.93123e-06	7.78912e-06	7.37179e-06	4.69444e-06	7.83533e-06	4.35827e-06	2.93268e-06	2.13272e-06	2.46889e-06	6.0968e-06	2.46889e-06	2.74711e-06	3.72065e-06	2.15595e-06	3.08328e-06	2.04006e-06	1.81978e-06	1.30979e-06	5.10077e-07	7.18622e-07	7.65075e-07	1.48362e-06	1.28656e-06	1.62273e-06	1.42567e-06	1.08951e-06	9.27413e-08	2.1095e-06	0	5.21568e-07	9.15677e-07	2.89796e-07	1.14745e-06	1.54156e-06	4.63625e-07	2.08627e-07	2.08627e-07	3.47739e-07	1.50684e-07	2.08627e-07
	47.135		0	6.87778e-06	8.17125e-06	8.66976e-06	8.90153e-06	8.09033e-06	7.98593e-06	1.03853e-05	6.88502e-06	6.12003e-06	4.2771e-06	6.90825e-06	4.99588e-06	6.0968e-06	4.67121e-06	3.28033e-06	4.26561e-06	3.7671e-06	4.10327e-06	2.15595e-06	1.11273e-06	2.97888e-06	1.62273e-06	2.09801e-06	1.4489e-06	1.21713e-06	1.5995e-06	1.8545e-06	1.22862e-06	2.28333e-06	4.63625e-07	1.22862e-06	2.31853e-07	1.54156e-06	0	1.25184e-06	7.99791e-07	0	5.21568e-07	6.6068e-07	7.18622e-07	3.47739e-07	5.44794e-07	4.05682e-07	7.76565e-07	4.63625e-07	9.27413e-08
	47.3153		0	0	0	0	0	0	0	0	0	0	0	0	0	0	0	0	0	0	0	0	0	0	0	0	0	0	0	0	0	0	0	0	0	0	0	0	0	0	0	0	0	0	0	0	0	0	0
	47.4956		0	5.76508e-06	7.88154e-06	6.17772e-06	7.61505e-06	9.08709e-06	9.28415e-06	6.44446e-06	7.8588e-06	8.54263e-06	6.96619e-06	6.97792e-06	8.71646e-06	6.30559e-06	5.42471e-06	3.73239e-06	4.16121e-06	2.00535e-06	2.14446e-06	1.64595e-06	2.08652e-06	3.00211e-06	2.353e-06	3.21066e-06	1.87773e-06	1.39096e-06	1.93567e-06	2.13272e-06	2.19067e-06	1.27507e-06	9.7362e-07	6.02737e-07	1.30979e-06	1.36773e-06	1.03156e-06	1.30979e-06	6.6068e-07	4.63625e-07	7.18622e-07	3.47739e-07	5.44794e-07	0	6.02737e-07	5.21568e-07	7.76565e-07	0	1.22862e-06
	47.6759		0	8.33354e-06	8.56536e-06	8.66976e-06	9.43475e-06	9.93326e-06	7.78912e-06	7.52264e-06	8.39202e-06	8.02114e-06	6.66498e-06	6.80409e-06	6.83881e-06	4.26561e-06	4.34678e-06	6.4447e-06	3.65146e-06	4.96092e-06	2.39946e-06	3.118e-06	5.89975e-06	1.43741e-06	4.24238e-06	1.66918e-06	2.27183e-06	2.29506e-06	1.1939e-06	1.7039e-06	3.37299e-06	3.24537e-06	1.73861e-06	1.54156e-06	1.17067e-06	9.7362e-07	2.30655e-06	1.14745e-06	4.63625e-07	1.99361e-06	2.89796e-07	6.02737e-07	1.65744e-06	2.08627e-07	2.31853e-07	4.05682e-07	6.6068e-07	9.7362e-07	7.99791e-07
	47.8562		0	5.67237e-06	7.88154e-06	9.92152e-06	1.21818e-05	1.01306e-05	9.36556e-06	8.57734e-06	7.88203e-06	9.2729e-06	6.24789e-06	6.39874e-06	6.54934e-06	5.41322e-06	5.38999e-06	4.37e-06	4.49762e-06	2.96764e-06	3.38473e-06	2.4574e-06	3.41945e-06	4.52061e-06	3.67444e-06	4.43944e-06	2.43417e-06	2.93243e-06	1.78507e-06	3.70916e-06	2.46889e-06	1.78507e-06	1.7391e-07	8.57734e-07	9.27413e-08	7.18622e-07	1.25184e-06	1.48362e-06	6.02737e-07	9.7362e-07	1.08951e-06	7.41849e-07	1.03156e-06	9.15677e-07	5.44794e-07	8.8096e-07	1.13596e-06	2.08627e-07	2.31853e-07
	48.0365		0	1.07907e-05	1.13703e-05	1.05939e-05	1.33524e-05	1.33411e-05	1.19388e-05	8.84432e-06	1.00846e-05	9.28488e-06	1.17534e-05	8.12578e-06	8.8211e-06	9.77165e-06	5.40173e-06	5.44794e-06	6.80434e-06	5.48265e-06	4.35851e-06	4.84528e-06	4.52061e-06	3.55856e-06	2.34151e-06	2.7124e-06	2.24885e-06	1.72712e-06	2.41095e-06	4.39299e-06	3.60477e-06	1.0433e-06	3.04856e-06	7.41849e-07	1.30979e-06	1.50684e-06	1.3445e-06	1.92418e-06	3.47984e-08	7.41849e-07	3.47739e-07	2.89796e-07	1.73861e-06	7.99791e-07	9.7362e-07	1.56478e-06	4.63625e-07	1.28656e-06	3.47739e-07
	48.2168		0	1.06517e-05	1.32133e-05	1.59488e-05	1.4454e-05	1.39323e-05	1.68881e-05	1.75722e-05	1.1974e-05	1.25999e-05	9.4702e-06	9.05287e-06	9.56286e-06	8.60106e-06	9.00641e-06	5.62201e-06	7.70844e-06	7.80086e-06	6.69994e-06	4.81057e-06	3.37324e-06	2.78207e-06	6.1897e-06	2.59651e-06	3.14122e-06	3.75561e-06	1.63446e-06	3.7209e-06	1.90095e-06	2.46889e-06	5.56529e-07	1.21713e-06	1.75035e-06	3.17594e-06	7.65075e-07	1.11273e-06	1.05479e-06	6.83906e-07	1.30979e-06	3.13022e-07	9.15677e-07	7.41849e-07	4.05682e-07	1.08951e-06	3.47739e-07	1.17067e-06	3.47739e-07
	48.3971		0	0	0	0	0	0	0	0	0	0	0	0	0	0	0	0	0	0	0	0	0	0	0	0	0	0	0	0	0	0	0	0	0	0	0	0	0	0	0	0	0	0	0	0	0	0	0
	48.5774		0	1.14027e-05	1.08024e-05	1.144e-05	1.28891e-05	1.44773e-05	1.75375e-05	1.30866e-05	1.0421e-05	8.82134e-06	1.11743e-05	7.81308e-06	7.91723e-06	4.49787e-06	7.4999e-06	5.40173e-06	1.09075e-05	4.91496e-06	4.92645e-06	2.51559e-06	5.61028e-06	2.67768e-06	5.06532e-06	3.23413e-06	1.63446e-06	2.00535e-06	1.46063e-06	2.23712e-06	2.48062e-06	2.17917e-06	1.10124e-06	1.61124e-06	1.1939e-06	7.41849e-07	2.17917e-06	1.17067e-06	1.81978e-06	3.47739e-07	1.81978e-06	1.42567e-06	1.99361e-06	1.21713e-06	9.15677e-07	4.52134e-07	5.44794e-07	4.63625e-07	1.50684e-07
	48.7577		0	1.12636e-05	1.30162e-05	1.44535e-05	1.42685e-05	1.51498e-05	1.7723e-05	1.55789e-05	1.13713e-05	8.67098e-06	9.6675e-06	8.39276e-06	1.09193e-05	8.82134e-06	6.3408e-06	9.43549e-06	6.42197e-06	4.31231e-06	6.72293e-06	1.58826e-06	4.67145e-06	3.41945e-06	4.28883e-06	4.85677e-06	2.06329e-06	2.82828e-06	3.7671e-06	1.35624e-06	4.61327e-06	2.04006e-06	1.71563e-06	2.97888e-06	3.03683e-06	3.12973e-06	2.37623e-06	9.85355e-07	1.39096e-06	9.04187e-07	1.48362e-06	9.15677e-07	8.57734e-07	9.27413e-08	4.28908e-07	1.11273e-06	1.42567e-06	4.86851e-07	0
	48.938		0	1.18571e-05	1.5033e-05	1.05939e-05	1.51955e-05	1.28893e-05	1.24955e-05	1.20089e-05	1.50457e-05	1.15219e-05	1.35619e-05	8.26489e-06	1.15222e-05	5.98165e-06	7.03611e-06	5.54084e-06	5.49488e-06	4.35851e-06	3.82529e-06	2.74736e-06	6.5491e-06	6.05084e-06	4.14972e-06	1.68091e-06	2.87473e-06	5.4362e-06	2.57328e-06	1.42592e-06	4.59004e-06	8.46244e-07	3.02534e-06	2.00535e-06	3.21066e-06	2.94417e-06	1.13596e-06	2.19067e-06	9.62129e-07	3.47984e-08	1.5995e-06	8.57734e-07	6.83906e-07	8.57734e-07	1.28656e-06	1.62273e-06	4.63625e-07	2.08627e-07	6.6068e-07
	49.1183		0	9.51118e-06	1.11153e-05	1.32133e-05	1.20661e-05	1.42802e-05	1.0942e-05	1.28316e-05	9.99193e-06	1.09078e-05	8.1028e-06	7.53486e-06	5.71492e-06	6.76962e-06	7.84756e-06	7.61554e-06	6.36378e-06	5.50612e-06	5.34379e-06	3.68618e-06	4.38149e-06	2.74736e-06	3.55856e-06	3.16445e-06	3.50062e-06	3.3615e-06	2.80506e-06	2.4574e-06	3.14122e-06	1.42567e-06	8.23018e-07	2.12123e-06	1.53007e-06	1.81978e-06	9.62129e-07	1.81978e-06	0	1.81978e-06	1.05479e-06	1.13596e-06	4.05682e-07	1.36773e-06	6.02737e-07	9.96846e-07	8.34508e-07	4.28908e-07	6.6068e-07
	49.2986		0	0	0	0	0	0	0	0	0	0	0	0	0	0	0	0	0	0	0	0	0	0	0	0	0	0	0	0	0	0	0	0	0	0	0	0	0	0	0	0	0	0	0	0	0	0	0
	49.4789		0	7.87919e-06	1.11153e-05	1.48824e-05	1.47435e-05	1.41873e-05	1.36658e-05	1.06176e-05	8.38078e-06	1.00152e-05	8.32259e-06	1.25417e-05	8.29936e-06	8.02139e-06	4.94992e-06	5.01911e-06	7.94022e-06	5.21617e-06	4.11501e-06	3.92969e-06	3.38473e-06	1.7968e-06	5.33205e-06	3.09502e-06	2.42268e-06	2.93268e-06	2.65445e-06	2.68917e-06	2.74711e-06	1.49535e-06	2.16768e-06	2.78305e-07	1.05479e-06	7.65075e-07	5.44794e-07	1.05479e-06	7.65075e-07	8.57734e-07	9.15677e-07	1.7391e-07	6.6068e-07	4.28908e-07	4.05682e-07	5.44794e-07	3.94191e-07	8.57734e-07	1.30979e-06
	49.6592		0	1.0902e-05	1.2228e-05	1.21238e-05	1.06171e-05	1.39438e-05	1.32485e-05	1.0954e-05	1.44892e-05	1.40022e-05	9.57484e-06	6.79285e-06	6.9437e-06	8.914e-06	7.36079e-06	5.27435e-06	4.59028e-06	6.0391e-06	2.84002e-06	2.46913e-06	4.13823e-06	2.66619e-06	4.48589e-06	2.96739e-06	1.05479e-06	2.79357e-06	3.24562e-06	2.02857e-06	2.80506e-06	3.06005e-06	2.29506e-06	1.90095e-06	2.19067e-06	2.07478e-06	1.1939e-06	4.86851e-07	1.07802e-06	1.48362e-06	9.96846e-07	4.05682e-07	5.44794e-07	4.86851e-07	2.08627e-07	1.36773e-06	1.50684e-06	4.63625e-07	4.05682e-07
	49.8395		0	9.0846e-06	9.66652e-06	1.70615e-05	1.49638e-05	1.49525e-05	1.38399e-05	1.08843e-05	1.26001e-05	1.33419e-05	1.31451e-05	5.47141e-06	1.03511e-05	7.38401e-06	6.93172e-06	7.47643e-06	7.94022e-06	5.34379e-06	3.33852e-06	4.12674e-06	5.04234e-06	3.50062e-06	5.30883e-06	2.43442e-06	3.62799e-06	3.26909e-06	3.47739e-06	1.97063e-06	3.54707e-06	2.55006e-06	1.05479e-06	1.07802e-06	7.7681e-07	4.52134e-07	3.70965e-07	9.96846e-07	1.72712e-06	1.81978e-06	1.05479e-06	8.23018e-07	1.62273e-06	3.47739e-07	3.13022e-07	1.50684e-07	3.47739e-07	6.83906e-07	1.03156e-06
	50.0198		0	0	0	0	0	0	0	0	0	0	0	0	0	0	0	0	0	0	0	0	0	0	0	0	0	0	0	0	0	0	0	0	0	0	0	0	0	0	0	0	0	0	0	0	0	0	0
	50.2001		0	1.19498e-05	1.51721e-05	1.36538e-05	1.46741e-05	1.44658e-05	1.4999e-05	1.44892e-05	1.40954e-05	1.30057e-05	9.2042e-06	1.07921e-05	1.09889e-05	8.69347e-06	9.66726e-06	6.92023e-06	6.66523e-06	5.84229e-06	5.62201e-06	3.92969e-06	4.45117e-06	4.67145e-06	2.66619e-06	3.62824e-06	3.60501e-06	2.31853e-06	3.03707e-06	2.22563e-06	1.37947e-06	3.50062e-06	1.97063e-06	2.17917e-06	1.50684e-06	1.39096e-06	1.50684e-06	2.31829e-06	7.99791e-07	1.15918e-06	2.24861e-06	5.10077e-07	1.7039e-06	1.13596e-06	5.10077e-07	2.31853e-07	1.17067e-06	9.96846e-07	1.02007e-06
	50.3804		0	1.57422e-05	1.76294e-05	2.00752e-05	2.03887e-05	2.4886e-05	1.73756e-05	1.44897e-05	1.26353e-05	1.2728e-05	9.08856e-06	1.6182e-05	1.23453e-05	8.75191e-06	1.00386e-05	7.4999e-06	4.77609e-06	7.53462e-06	6.95494e-06	5.99314e-06	6.92023e-06	3.07203e-06	4.88024e-06	4.7294e-06	3.44292e-06	3.12973e-06	3.75586e-06	1.82003e-06	2.46913e-06	1.78531e-06	3.28033e-06	1.21713e-06	4.06855e-06	2.00535e-06	4.06855e-06	1.9474e-06	4.33504e-06	3.94191e-07	2.05155e-06	9.38903e-07	2.89772e-06	2.73538e-06	5.6802e-07	1.10124e-06	8.57734e-07	2.67744e-06	1.58801e-06
	50.5607		0	1.80234e-05	2.50938e-05	2.11302e-05	1.94034e-05	2.2082e-05	1.74338e-05	1.77467e-05	1.6472e-05	1.50464e-05	1.7735e-05	1.27859e-05	1.56254e-05	1.14879e-05	7.19918e-06	8.67074e-06	6.43395e-06	7.72042e-06	4.16195e-06	5.28584e-06	5.0773e-06	6.34104e-06	1.97087e-06	4.43968e-06	4.17319e-06	2.78207e-06	2.82853e-06	1.25209e-06	4.24263e-06	2.31829e-06	1.73886e-06	2.68917e-06	2.87473e-06	1.57652e-06	3.2109e-06	1.62297e-06	1.77357e-06	6.72415e-07	1.78507e-06	1.07802e-06	2.38772e-06	7.99791e-07	1.87773e-06	1.53007e-06	4.86851e-07	4.28908e-07	5.44794e-07
	50.7409		0	0	0	0	0	0	0	0	0	0	0	0	0	0	0	0	0	0	0	0	0	0	0	0	0	0	0	0	0	0	0	0	0	0	0	0	0	0	0	0	0	0	0	0	0	0	0
	50.9212		0	1.77822e-05	2.18252e-05	2.12578e-05	2.21971e-05	1.71209e-05	2.14328e-05	2.03085e-05	1.85702e-05	1.22297e-05	1.71094e-05	1.17085e-05	1.26818e-05	8.18446e-06	8.83307e-06	5.92395e-06	6.74664e-06	3.53607e-06	3.18816e-06	4.79932e-06	4.53259e-06	5.11226e-06	4.31255e-06	2.1447e-06	2.28381e-06	5.7379e-06	2.65445e-06	5.18145e-06	1.58826e-06	2.74736e-06	7.07132e-07	2.16768e-06	1.41418e-06	2.35325e-06	1.9474e-06	1.43741e-06	9.27413e-07	9.85355e-07	1.7039e-06	3.70965e-07	1.13596e-06	7.76565e-07	1.33301e-06	2.31853e-07	1.2983e-06	1.78507e-06	4.28908e-07
	51.1015		0	1.76431e-05	1.81162e-05	1.76646e-05	1.91137e-05	1.73988e-05	2.14673e-05	1.57302e-05	1.91149e-05	1.41768e-05	9.88852e-06	1.0433e-05	9.15775e-06	1.00619e-05	7.5351e-06	1.0456e-05	8.21868e-06	3.88372e-06	3.03732e-06	6.2364e-06	4.39347e-06	6.54934e-06	4.08029e-06	5.26262e-06	3.3153e-06	3.21115e-06	3.84852e-06	3.22264e-06	3.3615e-06	2.4574e-06	2.85151e-06	1.61148e-06	2.58502e-06	1.10124e-06	7.18867e-07	1.47212e-06	2.63123e-06	1.39096e-06	1.9474e-06	1.55329e-06	1.51858e-06	3.70965e-07	5.10077e-07	1.15918e-06	8.57734e-07	1.81978e-06	1.72712e-06
	51.2818		0	1.42587e-05	1.421e-05	1.31556e-05	1.66908e-05	1.80819e-05	1.62397e-05	1.45706e-05	1.85927e-05	8.75191e-06	1.27622e-05	1.19974e-05	1.18581e-05	6.72342e-06	5.20516e-06	5.87725e-06	8.61279e-06	5.35528e-06	6.47991e-06	4.19618e-06	3.84852e-06	4.19618e-06	2.42268e-06	2.96764e-06	2.64296e-06	3.51235e-06	3.04856e-06	2.39946e-06	9.15922e-07	2.12123e-06	1.88946e-06	1.97063e-06	1.85474e-06	2.95566e-06	6.83906e-07	1.58801e-06	1.64595e-06	1.33301e-06	7.88301e-07	1.62273e-06	1.1939e-06	1.25184e-06	1.11273e-06	9.15677e-07	6.83906e-07	4.05682e-07	4.52134e-07
	51.4621		0	0	0	0	0	0	0	0	0	0	0	0	0	0	0	0	0	0	0	0	0	0	0	0	0	0	0	0	0	0	0	0	0	0	0	0	0	0	0	0	0	0	0	0	0	0	0
	51.6424		0	9.14954e-06	1.05474e-05	1.1695e-05	1.13591e-05	1.38629e-05	1.31213e-05	1.00381e-05	1.09885e-05	1.19275e-05	9.87605e-06	9.53988e-06	9.75992e-06	7.99816e-06	6.50265e-06	5.47116e-06	3.4082e-06	4.74113e-06	7.09381e-06	3.45441e-06	3.86001e-06	4.82206e-06	3.44267e-06	2.57328e-06	2.0518e-06	2.39946e-06	2.9559e-06	1.86623e-06	2.608e-06	1.05479e-06	1.2983e-06	8.8096e-07	1.05479e-06	1.13596e-06	1.15918e-06	8.8096e-07	1.27507e-06	9.38903e-07	7.18622e-07	1.28656e-06	9.38903e-07	2.08627e-07	4.28908e-07	3.70965e-07	4.05682e-07	1.50684e-07	4.05682e-07
	51.8227		0	8.30577e-06	9.58535e-06	1.26686e-05	1.40944e-05	1.04899e-05	1.25532e-05	1.44425e-05	1.24028e-05	1.03281e-05	9.8296e-06	1.14175e-05	1.01425e-05	9.04138e-06	1.07799e-05	6.73466e-06	6.78087e-06	9.38879e-06	3.48912e-06	5.20443e-06	5.61028e-06	3.90622e-06	5.12326e-06	4.0221e-06	2.82828e-06	3.28033e-06	2.57328e-06	3.28033e-06	2.74711e-06	1.92418e-06	2.37623e-06	8.23018e-07	1.93567e-06	1.13596e-06	2.2024e-06	1.76184e-06	1.53007e-06	8.23018e-07	7.76565e-07	6.6068e-07	7.99791e-07	1.30979e-06	6.6068e-07	4.63625e-07	6.6068e-07	9.15677e-07	0
	52.003		0	9.12176e-06	7.19772e-06	1.65397e-05	1.30397e-05	1.89279e-05	1.22867e-05	1.56364e-05	1.19158e-05	1.0954e-05	1.13596e-05	7.6505e-06	9.77141e-06	8.4617e-06	7.98667e-06	5.39048e-06	6.56083e-06	5.84229e-06	5.52935e-06	3.02534e-06	4.91472e-06	4.89149e-06	3.32679e-06	2.19091e-06	3.16445e-06	2.94417e-06	2.36474e-06	3.54682e-06	1.53007e-06	9.27413e-07	1.81978e-06	1.66918e-06	2.27183e-06	8.8096e-07	1.15967e-07	8.8096e-07	1.84301e-06	1.22862e-06	1.56478e-06	7.99791e-07	7.76565e-07	1.39096e-06	8.57734e-07	6.02737e-07	4.63625e-07	3.70965e-07	9.27413e-08
	52.1833		0	0	0	0	0	0	0	0	0	0	0	0	0	0	0	0	0	0	0	0	0	0	0	0	0	0	0	0	0	0	0	0	0	0	0	0	0	0	0	0	0	0	0	0	0	0	0
	52.3636		0	9.19589e-06	1.27612e-05	1.22862e-05	1.1695e-05	1.43958e-05	1.56478e-05	9.56311e-06	1.05599e-05	9.60931e-06	1.20434e-05	9.07609e-06	8.35755e-06	7.34905e-06	5.13524e-06	6.96668e-06	6.92023e-06	6.18995e-06	3.29207e-06	4.98439e-06	4.08029e-06	3.75561e-06	3.37324e-06	3.06005e-06	3.16445e-06	2.12123e-06	2.12123e-06	2.43417e-06	1.75035e-06	1.07802e-06	1.46063e-06	1.86623e-06	1.35624e-06	1.41418e-06	1.17067e-06	1.41418e-06	1.02007e-06	8.57734e-07	4.86851e-07	1.22862e-06	1.5995e-06	9.27413e-08	5.44794e-07	0	7.99791e-07	7.18622e-07	7.76565e-07
	52.5439		0	9.2886e-06	7.96271e-06	9.41153e-06	1.28309e-05	1.22515e-05	1.33876e-05	1.08611e-05	7.56909e-06	1.00846e-05	9.43549e-06	5.84229e-06	9.74843e-06	8.32259e-06	4.27734e-06	5.42471e-06	5.69144e-06	5.45943e-06	3.89473e-06	4.74089e-06	3.33828e-06	3.69767e-06	3.81356e-06	2.96739e-06	2.49212e-06	2.51534e-06	2.49212e-06	2.58478e-06	2.27183e-06	1.7039e-06	1.43741e-06	5.44794e-07	2.21389e-06	1.36773e-06	1.36773e-06	4.28908e-07	1.47212e-06	6.6068e-07	5.44794e-07	1.11273e-06	2.08627e-07	2.31853e-07	4.05682e-07	6.6068e-07	5.21568e-07	3.47739e-07	7.76565e-07
	52.7242		0	4.55967e-06	8.82036e-06	9.37681e-06	7.12828e-06	8.16001e-06	1.04318e-05	1.03391e-05	1.17067e-05	7.6038e-06	8.83259e-06	4.84528e-06	6.74615e-06	7.98642e-06	6.52587e-06	6.15499e-06	4.67121e-06	4.47415e-06	3.30356e-06	3.12973e-06	2.99062e-06	4.06855e-06	1.61124e-06	2.13272e-06	2.09801e-06	1.90095e-06	2.49212e-06	3.2686e-06	1.25184e-06	1.50684e-06	1.36773e-06	2.07478e-06	2.07478e-06	6.6068e-07	4.63625e-07	1.11273e-06	1.79656e-06	2.08627e-07	5.44794e-07	1.03156e-06	2.31853e-07	6.25963e-07	4.63625e-07	1.08951e-06	0	5.21568e-07	7.18622e-07
	52.9045		0	0	0	0	0	0	0	0	0	0	0	0	0	0	0	0	0	0	0	0	0	0	0	0	0	0	0	0	0	0	0	0	0	0	0	0	0	0	0	0	0	0	0	0	0	0	0
	53.0848		0	3.60462e-06	5.7489e-06	5.60979e-06	8.53065e-06	7.89327e-06	7.09356e-06	8.55387e-06	5.81858e-06	7.19796e-06	4.69444e-06	7.48767e-06	3.94093e-06	3.40771e-06	4.62476e-06	3.14122e-06	3.80182e-06	3.58154e-06	2.81655e-06	9.38903e-07	1.48362e-06	2.50361e-06	1.79656e-06	1.25184e-06	1.11273e-06	4.63625e-07	1.8545e-06	6.02737e-07	7.76565e-07	9.15677e-07	1.36773e-06	7.18622e-07	1.11273e-06	1.22862e-06	0	6.6068e-07	1.22862e-06	3.47739e-07	4.63625e-07	5.21568e-07	1.5995e-06	0	0	1.40245e-06	0	2.08627e-07	0
	53.2651		0	2.89992e-06	2.85126e-06	4.10303e-06	4.86802e-06	5.72567e-06	5.45918e-06	4.92596e-06	2.81655e-06	5.67946e-06	2.67744e-06	3.69743e-06	3.95242e-06	2.36449e-06	3.15271e-06	4.23065e-06	2.89772e-06	2.16744e-06	2.44566e-06	1.79656e-06	1.3445e-06	6.6068e-07	1.71539e-06	0	9.7362e-07	1.68067e-06	2.08627e-07	9.15677e-07	7.18622e-07	2.08627e-07	4.63625e-07	3.47739e-07	5.21568e-07	7.76565e-07	7.18622e-07	4.05682e-07	0	0	2.08627e-07	7.76565e-07	0	5.21568e-07	2.08627e-07	9.27413e-08	2.08627e-07	1.50684e-07	2.08627e-07
	53.4454		0	0	0	0	0	0	0	0	0	0	0	0	0	0	0	0	0	0	0	0	0	0	0	0	0	0	0	0	0	0	0	0	0	0	0	0	0	0	0	0	0	0	0	0	0	0	0
	53.6257		0	1.35145e-06	2.39921e-06	1.46039e-06	1.14745e-06	3.4192e-06	3.84803e-06	2.71215e-06	2.53832e-06	3.10626e-06	3.1642e-06	1.54156e-06	8.34508e-07	2.22538e-06	1.79656e-06	1.65744e-06	1.46039e-06	1.65744e-06	1.50684e-07	7.18622e-07	8.34508e-07	1.54156e-06	4.63625e-07	2.08627e-07	7.18622e-07	2.08627e-07	6.6068e-07	8.34508e-07	2.08627e-07	1.28656e-06	4.63625e-07	5.21568e-07	2.08627e-07	2.08627e-07	5.21568e-07	7.76565e-07	0	2.08627e-07	0	2.08627e-07	0	0	2.08627e-07	2.08627e-07	2.08627e-07	0	0
	53.806		0	3.96391e-07	1.46039e-06	2.08627e-07	4.63625e-07	1.71539e-06	1.77333e-06	1.77333e-06	1.08951e-06	2.39921e-06	8.34508e-07	1.08951e-06	2.34127e-06	5.21568e-07	2.08627e-07	1.03156e-06	7.76565e-07	4.63625e-07	0	2.08627e-07	2.08627e-07	2.08627e-07	0	0	2.08627e-07	0	0	1.50684e-07	0	0	0	4.63625e-07	5.21568e-07	0	0	0	0	0	0	0	0	0	2.08627e-07	0	0	0	0
	53.9863		0	0	0	0	0	0	0	0	0	0	0	0	0	0	0	0	0	0	0	0	0	0	0	0	0	0	0	0	0	0	0	0	0	0	0	0	0	0	0	0	0	0	0	0	0	0	0
	54.1666		0	3.96391e-07	0	2.08627e-07	5.21568e-07	1.46039e-06	0	8.34508e-07	4.63625e-07	4.63625e-07	1.46039e-06	2.08627e-07	0	2.08627e-07	2.08627e-07	0	2.08627e-07	0	2.08627e-07	0	0	5.21568e-07	5.21568e-07	0	0	0	0	0	0	0	0	2.08627e-07	0	0	0	1.50684e-07	2.08627e-07	0	0	0	0	0	0	0	0	0	0
	54.3468		0	1.46039e-07	5.21568e-07	0	0	0	5.21568e-07	2.08627e-07	2.08627e-07	2.08627e-07	8.34508e-07	8.34508e-07	0	0	2.08627e-07	2.08627e-07	0	7.76565e-07	0	0	0	0	2.08627e-07	2.08627e-07	2.08627e-07	0	0	0	1.50684e-07	0	0	0	0	0	0	0	0	0	0	0	0	2.08627e-07	0	0	2.08627e-07	0	0
	54.5271		0	0	0	0	0	0	0	0	0	0	0	0	0	0	0	0	0	0	0	0	0	0	0	0	0	0	0	0	0	0	0	0	0	0	0	0	0	0	0	0	0	0	0	0	0	0	0
	54.7074		0	1.46039e-07	0	2.08627e-07	0	2.08627e-07	0	0	0	5.21568e-07	0	0	0	0	0	0	0	0	0	0	0	5.21568e-07	0	0	0	0	0	0	0	0	0	0	2.08627e-07	0	0	0	0	0	2.08627e-07	0	0	0	0	0	0	0	0
	54.8877		0	0	0	0	0	2.08627e-07	2.08627e-07	5.21568e-07	5.21568e-07	0	0	2.08627e-07	0	0	0	0	0	0	0	0	0	0	0	2.08627e-07	2.08627e-07	0	0	0	0	0	0	0	0	0	0	0	0	0	0	0	0	0	0	0	0	2.08627e-07	0
	55.068		0	0	0	0	0	0	0	0	0	0	0	0	0	0	0	0	0	0	0	0	0	0	0	0	0	0	0	0	0	0	0	0	0	0	0	0	0	0	0	0	0	0	0	0	0	0	0
	55.2483		0	3.96391e-07	0	2.08627e-07	5.21568e-07	2.08627e-07	0	0	0	0	2.08627e-07	0	0	0	2.08627e-07	0	2.08627e-07	2.08627e-07	0	2.08627e-07	0	0	0	0	0	0	0	2.08627e-07	0	0	0	0	0	0	0	0	0	0	0	0	2.08627e-07	0	0	0	0	0	0
	55.4286		0	1.46039e-07	5.21568e-07	0	0	0	0	0	2.08627e-07	8.34508e-07	2.08627e-07	5.21568e-07	2.08627e-07	2.08627e-07	0	0	0	0	0	0	0	0	0	0	2.08627e-07	0	0	0	2.08627e-07	2.08627e-07	0	0	0	0	0	0	0	0	0	0	0	0	0	0	0	0	0
	55.6089		0	0	0	0	0	0	0	0	0	0	0	0	0	0	0	0	0	0	0	0	0	0	0	0	0	0	0	0	0	0	0	0	0	0	0	0	0	0	0	0	0	0	0	0	0	0	0
	55.7892		0	0	2.08627e-07	0	0	2.08627e-07	5.21568e-07	5.21568e-07	0	0	0	2.08627e-07	8.34508e-07	2.08627e-07	0	0	2.08627e-07	0	0	0	0	0	0	2.08627e-07	0	2.08627e-07	0	0	0	0	0	0	0	0	0	0	0	0	0	0	0	0	0	0	0	0	0
	55.9695		0	0	0	2.08627e-07	2.08627e-07	0	0	2.08627e-07	2.08627e-07	0	0	0	0	2.08627e-07	8.34508e-07	2.08627e-07	2.08627e-07	0	0	0	2.08627e-07	0	0	0	2.08627e-07	0	0	0	0	0	0	0	0	0	0	0	0	0	0	0	0	0	0	0	0	0	0
	56.1498		0	0	0	0	0	0	0	0	0	0	0	0	0	0	0	0	0	0	0	0	0	0	0	0	0	0	0	0	0	0	0	0	0	0	0	0	0	0	0	0	0	0	0	0	0	0	0
	56.3301		0	0	0	2.08627e-07	5.21568e-07	0	2.08627e-07	0	0	0	5.21568e-07	2.08627e-07	2.08627e-07	0	0	0	0	2.08627e-07	0	0	2.08627e-07	0	0	2.08627e-07	2.08627e-07	0	0	2.08627e-07	0	0	0	0	0	0	0	0	0	0	0	0	5.21568e-07	0	0	0	0	0	0
	56.5104		0	0	0	0	2.08627e-07	2.08627e-07	0	0	2.08627e-07	2.08627e-07	0	0	0	0	0	0	0	0	2.08627e-07	0	0	0	2.08627e-07	0	2.08627e-07	0	0	0	0	0	0	0	2.08627e-07	0	0	0	0	0	0	0	0	0	0	0	0	0	0
	56.6907		0	0	0	0	0	0	0	0	0	0	0	0	0	0	0	0	0	0	0	0	0	0	0	0	0	0	0	0	0	0	0	0	0	0	0	0	0	0	0	0	0	0	0	0	0	0	0
	56.871		0	0	0	0	0	2.08627e-07	0	2.08627e-07	0	0	0	0	0	2.08627e-07	2.08627e-07	0	0	2.08627e-07	0	2.08627e-07	0	0	0	0	0	2.08627e-07	0	0	0	0	0	0	2.08627e-07	0	0	2.08627e-07	0	0	2.08627e-07	0	0	0	0	0	0	0	0
	57.0513		0	1.46039e-07	2.08627e-07	0	2.08627e-07	0	0	5.21568e-07	2.08627e-07	0	2.08627e-07	0	0	2.08627e-07	0	0	0	0	8.34508e-07	2.08627e-07	0	2.08627e-07	0	0	0	0	0	0	0	0	2.08627e-07	0	0	0	0	0	0	0	2.08627e-07	0	0	0	5.21568e-07	0	0	0	0
	57.2316		0	0	0	0	0	0	0	0	0	0	0	0	0	0	0	0	0	0	0	0	0	0	0	0	0	0	0	0	0	0	0	0	0	0	0	0	0	0	0	0	0	0	0	0	0	0	0
	57.4119		0	0	2.08627e-07	0	0	2.08627e-07	0	2.08627e-07	2.08627e-07	0	2.08627e-07	0	2.08627e-07	0	0	0	2.08627e-07	0	0	0	0	0	0	0	0	0	0	0	0	2.08627e-07	0	0	0	0	0	0	0	0	0	0	0	0	0	0	0	0	0
	57.5922		0	0	0	0	0	0	0	0	0	0	2.08627e-07	0	0	2.08627e-07	0	0	0	2.08627e-07	2.08627e-07	0	0	0	0	0	0	2.08627e-07	0	0	0	0	0	0	0	0	0	0	0	0	0	0	0	0	0	0	0	0	0
	57.7725		0	0	0	0	0	0	0	0	0	0	0	0	0	0	0	0	0	0	0	0	0	0	0	0	0	0	0	0	0	0	0	0	0	0	0	0	0	0	0	0	0	0	0	0	0	0	0
	57.9528		0	0	2.08627e-07	0	5.21568e-07	0	0	0	0	2.08627e-07	0	0	0	0	0	2.08627e-07	0	0	0	0	0	0	0	0	0	0	0	0	0	0	0	0	0	0	0	0	0	0	0	0	0	0	0	0	0	0	0
	58.133		0	0	0	0	0	0	0	0	0	0	0	0	0	0	0	0	0	0	0	0	0	0	0	0	0	0	0	0	0	0	0	0	0	0	0	0	0	0	0	0	0	0	0	0	0	0	0
	58.3133		0	0	0	2.08627e-07	2.08627e-07	0	0	2.08627e-07	2.08627e-07	2.08627e-07	0	0	2.08627e-07	2.08627e-07	2.08627e-07	2.08627e-07	0	0	0	0	0	0	2.08627e-07	0	0	0	0	0	0	0	0	0	0	0	0	0	0	0	0	0	0	0	0	0	0	0	0
	58.4936		0	1.46039e-07	0	0	0	2.08627e-07	0	0	2.08627e-07	2.08627e-07	0	0	0	0	5.21568e-07	0	0	0	0	0	0	0	0	0	0	0	0	0	0	0	0	0	0	0	0	0	0	0	0	0	0	0	0	0	0	0	0
	58.6739		0	0	0	0	0	0	0	0	0	0	0	0	0	0	0	0	0	0	0	0	0	0	0	0	0	0	0	0	0	0	0	0	0	0	0	0	0	0	0	0	0	0	0	0	0	0	0
	58.8542		0	0	0	0	0	0	2.08627e-07	0	2.08627e-07	0	0	0	0	0	0	0	0	0	0	0	0	0	0	0	0	0	0	0	0	0	0	0	0	0	0	0	0	0	0	0	0	0	0	0	0	0	0
	59.0345		0	0	0	0	0	0	0	0	0	0	0	0	0	0	0	0	0	0	0	0	0	0	0	0	0	0	0	0	0	0	0	0	0	0	0	0	0	0	0	0	0	0	0	0	0	0	0
	59.2148		0	0	0	5.21568e-07	0	0	0	0	0	2.08627e-07	0	2.08627e-07	2.08627e-07	0	2.08627e-07	2.08627e-07	0	0	2.08627e-07	0	0	2.08627e-07	0	0	0	0	0	0	0	0	0	0	0	0	0	0	0	0	0	0	0	0	0	0	0	0	0
	59.3951		0	0	2.08627e-07	0	0	0	2.08627e-07	0	0	0	5.21568e-07	2.08627e-07	0	0	0	0	0	0	0	0	0	0	0	0	0	0	0	0	0	0	0	0	0	0	0	0	0	0	0	0	0	0	0	0	0	0	0
	59.5754		0	0	0	0	0	0	0	0	0	0	0	0	0	0	0	0	0	0	0	0	0	0	0	0	0	0	0	0	0	0	0	0	0	0	0	0	0	0	0	0	0	0	0	0	0	0	0
	59.7557		0	0	0	2.08627e-07	2.08627e-07	0	0	2.08627e-07	0	0	2.08627e-07	0	2.08627e-07	0	0	0	0	0	0	0	0	0	0	0	2.08627e-07	0	0	0	0	0	0	0	0	0	0	0	0	0	0	0	0	0	0	0	0	0	0
	59.936		0	0	0	0	0	0	0	0	0	0	0	0	0	0	0	0	0	0	0	0	0	0	0	0	0	0	0	0	0	0	0	0	0	0	0	0	0	0	0	0	0	0	0	0	0	0	0
	60.1163		0	0	0	0	2.08627e-07	0	5.21568e-07	0	0	0	0	0	0	0	0	0	0	0	0	0	0	0	0	2.08627e-07	0	0	0	0	0	0	0	0	0	0	0	0	0	0	0	0	0	0	0	0	0	0	0
[truncated: 38 more columns]

## Sheet: figure2a
energy (eV)	counts
20.0076	11.6597
20.237	3.33792
20.5018	10.7722
20.7717	2.18717
21.0468	10.1413
21.3273	21.8509
21.6132	19.51
21.9048	10.2339
22.2022	23.3488
22.5055	28.3315
22.8149	38.5826
23.1305	17.35
23.4527	26.2833
23.7814	36.2795
24.1169	33.9238
24.4594	43.0283
24.8091	44.9516
25.1662	43.4432
25.5309	51.3436
25.9033	61.5181
26.2839	49.0572
26.6726	50.0056
27.0699	55.3265
27.4759	61.2259
27.8909	88.4845
28.3153	84.8179
28.7492	93.9605
29.1929	123.886
29.6468	148.8
30.1112	163.437
30.5863	180.205
31.0725	186.582
31.5703	165.358
32.0799	141.005
32.6017	113.674
33.136	91.4874
33.6835	71.9041
34.2444	47.5181
34.8192	46.473
35.4083	33.7927
36.0122	36.3001
36.6315	26.2381
37.2667	16.6523
37.9183	11.0634
38.5867	-1.8558
39.2729	-2.10394

## Sheet: figure2b
energy (eV)	counts
20.0076	6.57801
20.237	5.40471
20.5018	1.70247
20.7717	-0.381996
21.0468	-3.48057
21.3273	7.82284
21.6132	0.114472
21.9048	1.3122
22.2022	5.8702
22.5055	6.15678
22.8149	17.1023
23.1305	15.0325
23.4527	19.9243
23.7814	21.4014
24.1169	20.3229
24.4594	15.706
24.8091	26.2521
25.1662	28.1483
25.5309	33.2836
25.9033	27.7768
26.2839	28.5292
26.6726	25.5141
27.0699	34.8619
27.4759	42.0311
27.8909	42.5816
28.3153	46.2988
28.7492	60.2445
29.1929	67.8168
29.6468	85.3821
30.1112	101.21
30.5863	107.202
31.0725	108.3
31.5703	100.327
32.0799	81.7847
32.6017	52.3735
33.136	45.1846
33.6835	31.2309
34.2444	24.7195
34.8192	17.2009
35.4083	20.8746
36.0122	10.5095
36.6315	19.2844
37.2667	10.9425
37.9183	7.93004
38.5867	8.37134
39.2729	-4.07292

## Sheet: figure2c
energy (eV)	counts
20.0076	1.61424
20.237	-0.101444
20.5018	1.32468
20.7717	1.30723
21.0468	5.1087
21.3273	8.41571
21.6132	4.41805
21.9048	7.37751
22.2022	14.4535
22.5055	13.2857
22.8149	19.6172
23.1305	9.30651
23.4527	14.1598
23.7814	15.27
24.1169	13.3338
24.4594	19.8565
24.8091	17.7403
25.1662	20.8817
25.5309	16.7817
25.9033	23.5416
26.2839	18.9594
26.6726	15.3858
27.0699	19.071
27.4759	23.2217
27.8909	27.5838
28.3153	28.2995
28.7492	27.5251
29.1929	29.4226
29.6468	31.8829
30.1112	45.3928
30.5863	49.4139
31.0725	52.4142
31.5703	38.3791
32.0799	30.189
32.6017	26.2616
33.136	19.4217
33.6835	14.5984
34.2444	7.71507
34.8192	10.5962
35.4083	7.87441
36.0122	9.57146
36.6315	3.25282
37.2667	6.70071
37.9183	3.80668
38.5867	3.33422
39.2729	0.0896705

## Sheet: figure2d
energy (eV)	counts
20.0076	0.0894017
20.237	1.81191
20.5018	-4.23286
20.7717	-3.9226
21.0468	-3.18667
21.3273	3.0536
21.6132	1.97934
21.9048	1.86066
22.2022	4.11581
22.5055	1.62578
22.8149	4.47429
23.1305	7.22901
23.4527	8.25553
23.7814	7.03742
24.1169	5.46127
24.4594	4.44205
24.8091	9.74239
25.1662	16.2987
25.5309	14.5509
25.9033	12.0108
26.2839	5.33776
26.6726	7.92147
27.0699	19.0121
27.4759	20.7039
27.8909	15.0547
28.3153	14.6692
28.7492	21.0414
29.1929	24.6698
29.6468	30.1584
30.1112	32.8074
30.5863	29.7152
31.0725	34.785
31.5703	29.9162
32.0799	15.8544
32.6017	10.5525
33.136	10.6692
33.6835	6.59876
34.2444	4.08136
34.8192	-0.674725
35.4083	2.34519
36.0122	-2.52016
36.6315	3.26308
37.2667	-0.190747
37.9183	-2.55999
38.5867	3.33765
39.2729	-4.32113

## Sheet: figure2e
Liquid H_2O/D_2O lin.BG		Liquid H_2O/D_2O shirley.BG		H_2O cluster <N>~72
photoenergy(eV)	ICD efficiency(%)	photoenergy(eV)	ICD efficiency(%)	photoenergy(eV)	ICD efficiency	error
44.9443	84.7885	44.9443	82.7651	63.5419	0.395437	0.0197836
48.0439	87.0161	48.0439	85.4571	D_2O cluster <N>~72
51.1435	87.1437	51.1435	86.118	63.5419	0.467092	0.0235294
63.5419	88.6432	63.5419	85.1807	H_2O/D_2O cluster <N>~72
79.0399	85.8233	79.0399	83.1781	63.5419	0.846593	0.0601053

## Sheet: figure4 potential energy curves
O-H distance (ANG)	Singlet state 1	Singlet state 2	Singlet state 3	Singlet state 3	Triplet state 1	Triplet state 2	Triplet state 3	Triplet state 4
0.970157	28.67	30.77	31.08	33.17	28.66	30.76	31.06	33.2
1.02016	28.7	30.79	31.13	33.21	28.7	30.79	31.1	33.25
1.07016	28.83	30.9	31.27	33.33	28.81	30.9	31.22	33.39
1.12016	29	31.07	31.47	33.5	28.99	31.07	31.4	33.58
1.17016	29.23	31.27	31.72	33.71	29.21	31.27	31.62	33.82
1.22016	29.49	31.49	31.99	33.93	29.46	31.5	31.85	34.08
1.27016	29.75	31.72	32.28	34.12	29.72	31.74	32.07	34.34
1.32016	30.03	31.94	32.57	34.28	29.98	31.97	32.23	34.59
1.37016	30.31	32.16	32.85	34.36	30.24	32.2	32.31	34.45
1.42016	30.58	32.35	33.09	34.28	30.49	32.26	32.42	34.41
1.47016	30.84	32.51	33.23	34.06	30.7	32.1	32.61	34.46
1.52016	31.1	32.63	33.25	33.77	30.84	31.92	32.79	34.5
1.57016	31.34	32.68	33.12	33.48	30.83	31.82	32.95	34.42
1.62016	31.55	32.58	32.87	33.26	30.61	31.88	33.07	34.19
1.67016	31.71	32.32	32.62	33.17	30.29	32.03	33.17	33.88
1.72016	31.74	31.98	32.47	33.06	29.94	32.2	33.22	33.56
1.77016	31.56	31.64	32.52	32.88	29.59	32.37	33.18	33.25
1.82016	31.3	31.33	32.65	32.69	29.27	32.5	33.01	33.03
1.87016	31.06	31.06	32.42	32.9	29	32.48	32.8	33.04
1.92016	30.86	30.87	32.24	33.17	28.8	32.37	32.62	33.24

[truncated: 29 more sheets: figure4 satellite states, figure5a, figure5b, figure5c, figure5d, figure5e, figure5f, figure6a, figure6b, figure6c, figure6d, SI figure1a, SI figure1b, SI figure1c, SI figure1d, SI figure2, SI figure3a, SI figure3b, SI figure3c, SI figure3d …]
